# Supplementary material for: Functional innovations of three chronological mesohexaploid Brassica rapa genomes
Source: BMC Genomics. 2014 Jul 18;15(1):606. doi: 10.1186/1471-2164-15-606 (PMC4117954; doi:10.1186/1471-2164-15-606)
Supplement: Supplementary file 1 — Additional file 1: Sequence divergence of collinear gene pairs between A. thaliana and B. rapa according to periodic genome segments. (XLSX 3 MB) [file 12864_2014_6302_MOESM1_ESM.xlsx]

## Sheet: Sheet 1
Additional file 1. sequence divergence of collinear gene pairs between A. thaliana and B. rapa according to periodic genome segments
				Recent					Young					Old
Chr	B. rapa	start	end	GB	A. thaliana	expect	Ks	Ka	GB	A. thaliana	expect	Ks	Ka	GB	A. thaliana	expect	Ks	Ka
A01	Bra011902	8426	10051	U	AT4G38220.2	0	0.35	0.06
A01	Bra011901	10565	11413
A01	Bra011900	14267	17822
A01	Bra011899	19283	20267	U	AT4G38400.1	0	0.62	0.08
A01	Bra011898	21525	22611	U	AT4G38460.1	0	0.7	0.09
A01	Bra011897	27527	31132	U	AT4G38470.1	0	0.33	0.11
A01	Bra011896	32528	34575	U	AT4G38670.3	0	0.71	0.12
A01	Bra011895	43214	43747	U	AT4G38700.1	0	0.94	0.11	I	AT2G21110.1	0	2.4	0.4
A01	Bra011894	44702	45875
A01	Bra011893	54494	55634	U	AT4G38770.1	3e-33	0.35	0.11	I	AT2G21140.1	1e-29	1.33	0.42
A01	Bra011891	57357	57653	U	AT4G38840.1	2e-40	0.41	0.11	I	AT2G21210.1	2e-32	1.28	0.22
A01	Bra011890	60998	62167
A01	Bra011889	66052	66369	U	AT4G38860.1	0	0.22	0.02	I	AT2G21220.1	0	1.51	0.07
A01	Bra011888	71088	72719	U	AT4G38880.1	0	0.48	0.08
A01	Bra011887	72968	75854	U	AT4G38890.1	0	0.43	0.06
A01	Bra011886	76738	77698	U	AT4G38910.2	0	0.82	0.11	I	AT2G21240.2	0	1.04	0.2
A01	Bra011885	78912	82518	U	AT4G38950.2	0	0.31	0.08	I	AT2G21300.1	0	0.86	0.18
A01	Bra011884	83900	85942	U	AT4G38970.1	0	0.43	0.01	I	AT2G21330.1	0	0.81	0.05
A01	Bra011883	86930	89159
A01	Bra011882	89555	91876	U	AT4G38990.1	0	0.76	0.2
A01	Bra011881	93465	96379	U	AT4G39010.1	0	0.38	0.04
A01	Bra011880	103695	106639	U	AT4G39030.1	0	0.32	0.08	I	AT2G21340.1	0	1.25	0.31
A01	Bra011879	108402	111063	U	AT4G39070.1	0	0.43	0.06
A01	Bra011878	114814	119500	U	AT4G39080.1	0	0.3	0.04	I	AT2G21410.1	0	0.64	0.06
A01	Bra011877	120449	121770	U	AT4G39090.1	0	0.59	0.05	I	AT2G21430.1	0	1.7	0.1
A01	Bra011876	125104	125548
A01	Bra011875	126624	129212	U	AT4G39110.1	0	0.49	0.05	I	AT2G21480.1	0	1.19	0.1
A01	Bra011874	130221	130836	U	AT4G39130.1	0	0.44	0.19	I	AT2G21490.1	1e-18	1.96	0.5
A01	Bra011873	131632	133177	U	AT4G39140.5	0	0.42	0.1
A01	Bra011872	134394	136270	U	AT4G39150.2	0	0.42	0.06	I	AT2G21510.1	0	0.68	0.11
A01	Bra011871	136847	137517	U	AT4G39200.2	7.00649e-45	0.35	0	I	AT2G21580.1	2.8026e-45	0.46	0.01
A01	Bra011870	138301	138720	U	AT4G39250.1	2e-36	0.41	0.05
A01	Bra011869	141252	142017	U	AT4G39260.3	1.99965e-42	0.63	0.07
A01	Bra011868	142593	143072	U	AT4G39300.2	1e-37	0.41	0.08
A01	Bra011867	144787	145288	U	AT4G39320.1	1e-32	0.24	0.24
A01	Bra011866	145910	146302	U	AT4G39340.1	0	0.6	0.09	I	AT2G21740.1	0	0.98	0.15
A01	Bra011865	150169	154808	U	AT4G39350.1	0	0.54	0.03	I	AT2G21770.1	0	0.92	0.08
A01	Bra011864	158189	159328						I	AT2G21790.1	6e-11	1.77	0.55
A01	Bra011863	163461	164736	U	AT4G39390.2	0	0.45	0.02
A01	Bra011862	170647	174231	U	AT4G39400.1	0	0.63	0.06
A01	Bra011861	182416	184570	U	AT4G39410.1	0	0.36	0.12
A01	Bra011860	191317	206106	U	AT4G39420.2	0	0.22	0.06
A01	Bra011859	207463	208974	U	AT4G39510.1	0	0.46	0.12
A01	Bra011858	209780	212515	U	AT4G39520.1	0	0.38	0.01
A01	Bra011857	213771	215466	U	AT4G39540.3	0	0.44	0.08
A01	Bra011856	216185	216760	U	AT4G39550.1	0	0.71	0.22
A01	Bra011855	217461	218210
A01	Bra011854	219531	220700	U	AT4G39570.1	0	0.8	0.35
A01	Bra011853	222823	224058
A01	Bra011852	225534	226607
A01	Bra011851	232733	233980
A01	Bra011850	234870	235256
A01	Bra011849	236266	240324
A01	Bra011848	242644	245122
A01	Bra011847	247442	249732	U	AT4G39620.2	0	0.8	0.06
A01	Bra011846	251411	254115	U	AT4G39640.2	0	0.42	0.09
A01	Bra011845	254679	255180
A01	Bra011844	256520	258980	U	AT4G39650.1	0	0.44	0.11
A01	Bra011843	264464	266659	U	AT4G39660.1	0	0.43	0.05
A01	Bra011842	270666	271974	U	AT4G39680.2	0	0.36	0.14
A01	Bra011841	273839	275067	U	AT4G39690.1	3.00018e-42	0.46	0.18
A01	Bra011840	277116	277867	U	AT4G39700.1	0	0.41	0.03
A01	Bra011839	278908	280177	U	AT4G39710.1	0	0.3	0.07
A01	Bra011838	282249	283121	U	AT4G39720.1	0	0.32	0.1
A01	Bra011837	292922	294269	U	AT4G39740.1	0	0.46	0.13
A01	Bra011836	294564	295658	U	AT4G39753.1	0	0.45	0.25
A01	Bra011835	301416	303452	U	AT4G39770.1	0	0.44	0.05	I	AT2G22190.1	0	1.09	0.13
A01	Bra011834	310809	311344
A01	Bra011833	315944	316774	U	AT4G39780.1	0	0.28	0.1	I	AT2G22200.1	0	0.68	0.23
A01	Bra011832	320254	325322	U	AT4G39790.1	0	0.67	0.09
A01	Bra011831	328553	329214	U	AT4G39795.1	2e-37	0.4	0.16
A01	Bra011830	330895	333414	U	AT4G39800.1	0	0.36	0.02	I	AT2G22240.1	0	0.93	0.04
A01	Bra011829	341416	342632	U	AT4G39820.1	9e-18	1.27	0.76
A01	Bra011828	345528	346910	U	AT4G39840.1	0	0.48	0.1
A01	Bra011827	348099	349857	U	AT4G39860.2	0	0.6	0.04	I	AT2G22270.1	0	1.35	0.27
A01	Bra011826	350683	352216	U	AT4G39870.2	0	0.45	0.12
A01	Bra011825	352882	353421	U	AT4G39880.1	0	0.77	0.05
A01	Bra011824	354034	355973	U	AT4G39900.1	0	0.48	0.1
A01	Bra011823	357814	360610	U	AT4G39910.1	0	0.43	0.01	I	AT2G22310.2	0	0.7	0.05
A01	Bra011822	361733	363288	U	AT4G39940.1	0	0.49	0.06
A01	Bra011821	374137	375874	U	AT4G39950.1	0	0.41	0.03	I	AT2G22330.1	0	1.29	0.08
A01	Bra011820	376947	382259	U	AT4G39960.1	0	0.81	0.03	I	AT2G22360.1	0	0.93	0.09
A01	Bra011819	386233	388161	U	AT4G39980.1	0	0.76	0.03
A01	Bra011818	389285	390160	U	AT4G39990.1	0	0.85	0.04
A01	Bra011817	390509	392305	U	AT4G40000.1	7e-11	0.82	0.3	I	AT2G22400.1	2e-09	1.01	0.37
A01	Bra011816	394773	397992
A01	Bra011815	398724	401187	U	AT4G40010.1	0	0.33	0.05
A01	Bra011814	403098	404762	U	AT4G40020.1	0	1.33	0.17
A01	Bra011813	405770	406452	U	AT4G40030.3	0	1.04	0.01
A01	Bra011812	407308	407583	U	AT4G40042.1	3e-37	1.16	0.06	I	AT2G22425.1	2e-36	1.22	0.08
A01	Bra011811	407880	408624	U	AT4G40045.1	0	0.56	0.12
A01	Bra011810	409204	411674	U	AT4G40050.1	0	0.63	0.07
A01	Bra011809	414638	415840
A01	Bra011808	420773	421900	U	AT4G40060.1	0	0.95	0.08	I	AT2G22430.1	0	1.07	0.17
A01	Bra011807	425668	426832	U	AT4G40080.1	0	0.41	0.09
A01	Bra011806	427439	427870	U	AT4G40090.1	3e-27	0.38	0.15	I	AT2G22470.1	1e-14	0.58	0.23
A01	Bra011805	431218	431775	U	AT4G38060.2	9.99967e-42	0.76	0.13
A01	Bra011804	433126	436131	U	AT4G38050.1	0	0.47	0.1
A01	Bra011803	436398	437969	U	AT4G38040.1	0	0.9	0.05
A01	Bra011802	440202	443720	U	AT4G38030.1	0	0.37	0.1
A01	Bra011801	444035	445209	U	AT4G38020.1	0	0.58	0.06
A01	Bra011800	446168	446896	U	AT4G38000.1	0	0.41	0.17
A01	Bra011799	450016	451503	U	AT4G37980.2	0	0.44	0.1
A01	Bra011798	458096	461310	U	AT4G37970.1	0	0.25	0.06
A01	Bra011797	468118	471104	U	AT4G37940.1	0	0.28	0.04	I	AT2G22630.1	0	0.63	0.14
A01	Bra011796	471696	474436	U	AT4G37930.1	0	0.3	0.02
A01	Bra011795	474977	476733	U	AT4G37920.1	0	0.52	0.06
A01	Bra011794	476945	479384	U	AT4G37910.1	0	0.61	0.05
A01	Bra011793	480008	481153	U	AT4G37880.1	0	1.01	0.12	I	AT2G22690.2	0	1.95	0.23
A01	Bra011792	485035	488151	U	AT4G37870.1	0	0.56	0.02
A01	Bra011791	489091	490471	U	AT4G37860.1	0	0.54	0.29	I	AT2G22720.2	5e-26	1.81	0.41
A01	Bra011790	497111	498420	U	AT4G37850.1	0	0.33	0.1
A01	Bra011789	510409	512487	U	AT4G37840.1	0	0.39	0.08
A01	Bra011788	513275	513897	U	AT4G37830.2	1e-37	0.36	0.12
A01	Bra011787	518325	518853	U	AT4G37810.1	0	0.66	0.1
A01	Bra011786	534222	535255	U	AT4G37790.1	0	0.28	0.06	I	AT2G22800.1	0	0.94	0.17
A01	Bra011785	546010	547175	U	AT4G37780.1	0	0.28	0.13
A01	Bra011784	552922	554685	U	AT4G37770.1	0	0.38	0.05	I	AT2G22810.1	0	0.97	0.12
A01	Bra011783	562776	565053	U	AT4G37760.1	0	0.69	0.05	I	AT2G22830.1	0	1.46	0.13
A01	Bra011782	568506	570905	U	AT4G37750.1	0	0.37	0.06
A01	Bra011781	585376	587110	U	AT4G37740.1	0	0.38	0.12	I	AT2G22840.1	0	1.12	0.26
A01	Bra011780	587982	588722	U	AT4G37730.1	0	0.35	0.16	I	AT2G22850.1	0	0.85	0.31
A01	Bra011779	592645	594300	U	AT4G37680.2	0	0.74	0.03
A01	Bra011778	596037	598492	U	AT4G37670.2	0	0.42	0.06	I	AT2G22910.1	0	0.91	0.12
A01	Bra011777	600502	602103	U	AT4G37650.1	0	0.34	0.03
A01	Bra011776	608220	609631	U	AT4G37610.1	0	0.6	0.08						X	AT5G67480.1	0	1.49	0.31
A01	Bra011775	613247	615068	U	AT4G37580.1	0	0.7	0.07	I	AT2G23060.1	0	1	0.11
A01	Bra011774	621984	624309	U	AT4G37550.3	0	0.5	0.06
A01	Bra011773	624757	626796
A01	Bra011772	631422	632295	U	AT4G37540.1	0	0.32	0.11
A01	Bra011771	637672	639003	U	AT4G37520.2	0	0.51	0.06
A01	Bra011770	642723	645154	U	AT4G37510.1	0	0.91	0.05
A01	Bra011769	645908	647738	U	AT4G37490.1	0	0.46	0.1
A01	Bra011768	656434	662546	U	AT4G37460.1	0	0.38	0.09
A01	Bra011767	664334	665011	U	AT4G37450.1	6e-16	0.3	0.17	I	AT2G23130.1	2e-15	0.57	0.41
A01	Bra011766	667142	670549	U	AT4G37445.1	0	0.29	0.06
A01	Bra011765	672224	676595
A01	Bra011764	677105	678482	U	AT4G37440.2	0	0.6	0.33
A01	Bra011763	682633	684163
A01	Bra011762	684512	686740
A01	Bra011761	689019	690694
A01	Bra011760	693763	695481	U	AT4G37420.1	0	0.77	0.11
A01	Bra011759	698003	699756	U	AT4G37410.1	0	0.55	0.11
A01	Bra011758	705543	707630
A01	Bra011757	713089	715090	U	AT4G37340.1	0	0.5	0.15
A01	Bra011756	716648	719989	U	AT4G37320.1	0	0.62	0.16
A01	Bra011755	723003	725585	U	AT4G37310.1	0	0.38	0.1
A01	Bra011754	726038	726762	U	AT4G37300.1	0	0.26	0.11
A01	Bra011753	727663	727926	U	AT4G37295.1	7e-36	0.39	0.09
A01	Bra011752	731584	731841	U	AT4G37290.1	1e-27	0.32	0.13	I	AT2G23270.1	2e-23	0.75	0.23
A01	Bra011751	732416	734733	U	AT4G37280.1	0	0.46	0.06
A01	Bra011750	735098	739067	U	AT4G37270.1	0	0.38	0.04
A01	Bra011749	739467	740453	U	AT4G37260.1	0	0.64	0.04	I	AT2G23290.1	0	1.67	0.16
A01	Bra011748	748676	750183
A01	Bra011747	758418	760797	U	AT4G37250.1	0	0.56	0.1	I	AT2G23300.1	0	1.04	0.19	X	AT5G67280.1	0	1.93	0.37
A01	Bra011746	761505	763300	U	AT4G36880.1	0	0.43	0.08
A01	Bra011745	766378	768571	U	AT4G36890.1	0	0.78	0.1						X	AT5G67230.1	0	1.77	0.28
A01	Bra011744	775981	776568	U	AT4G36900.1	0	0.45	0.07	I	AT2G23340.1	0	3.08	0.19
A01	Bra011743	785627	785978	U	AT4G36910.1	7e-18	0.2	0.13
A01	Bra011742	788733	789372
A01	Bra011741	793728	795868	U	AT4G36920.2	0	0.31	0.05						X	AT5G67180.1	0	1.65	0.36
A01	Bra011740	808329	810040	U	AT4G36930.1	0	0.52	0.1
A01	Bra011739	812149	813213	U	AT4G36950.1	0	0.77	0.12						X	AT5G67080.1	0	1.51	0.31
A01	Bra011738	814871	815529	U	AT4G36960.2	8e-23	0.73	0.11
A01	Bra011737	816328	817922	U	AT4G36970.1	0	0.73	0.09
A01	Bra011736	820414	823244	U	AT4G36980.4	0	0.48	0.07
A01	Bra011735	827942	828942	U	AT4G36990.1	0	0.67	0.07
A01	Bra011734	830085	832781	U	AT4G37000.1	0	0.52	0.1
A01	Bra011733	834675	836611	U	AT4G37040.1	0	0.59	0.05
A01	Bra011732	836892	839199	U	AT4G37050.1	0	0.49	0.15
A01	Bra011731	841146	843506	U	AT4G37060.1	0	0.41	0.13
A01	Bra011730	845421	847871	U	AT4G37060.2	0	0.53	0.11
A01	Bra011729	854544	856637	U	AT4G37080.3	0	0.41	0.07
A01	Bra011728	857326	858590	U	AT4G37090.2	0	0.44	0.18
A01	Bra011727	858822	859965
A01	Bra011726	860407	862947	U	AT4G37100.1	0	1.14	0.08	I	AT2G23520.1	0	1.49	0.13	X	AT5G66950.1	0	2.37	0.28
A01	Bra011725	865145	866658	U	AT4G37110.1	0	0.6	0.17	I	AT2G23530.1	0	2.06	0.32
A01	Bra011724	868162	869985
A01	Bra011723	870855	872766	U	AT4G37130.1	0	0.71	0.12
A01	Bra011722	873142	874299	U	AT4G37140.1	0	0.69	0.16	I	AT2G23580.1	0	1.09	0.26
A01	Bra011721	875241	881972	U	AT4G37160.1	0	0.4	0.07	I	AT2G23630.1	0	1.02	0.14
A01	Bra011720	886704	888010	U	AT4G37180.2	0	0.53	0.11
A01	Bra011719	899505	900790	U	AT4G37200.1	0	0.65	0.09
A01	Bra011718	901141	902899	U	AT4G37210.2	0	0.97	0.18
A01	Bra011717	903516	905021	U	AT4G37235.1	0	0.33	0.11
A01	Bra011716	910045	911142
A01	Bra011715	911431	911958	U	AT4G37240.1	0	0.41	0.09
A01	Bra011714	915371	917741
A01	Bra011713	917966	921414	U	AT4G36870.2	0	0.56	0.08	I	AT2G23760.3	0	0.73	0.14
A01	Bra011712	929716	934964	U	AT4G36860.1	0	0.43	0.04
A01	Bra011711	938214	940338	U	AT4G36850.1	0	0.44	0.07
A01	Bra011710	941249	942351	U	AT4G36820.1	0	0.56	0.13	I	AT2G23790.1	0	1.16	0.17
A01	Bra011709	944589	945680	U	AT4G36810.1	0	1.24	0.08	H	AT2G18620.1	0	1.95	0.19
A01	Bra011708	946917	947819	U	AT4G36800.2	0	0.76	0.02
A01	Bra011707	948038	950100	U	AT4G36790.1	0	0.55	0.06	H	AT2G18590.1	0	1.13	0.26
A01	Bra011706	952717	954032	U	AT4G36780.1	0	1.12	0.21
A01	Bra011705	955360	956745	U	AT4G36770.1	0	0.5	0.11						X	AT5G66690.1	0	1.53	0.61
A01	Bra011704	959189	962829	U	AT4G36760.1	0	0.46	0.06
A01	Bra011703	963173	963367	U	AT4G36750.1	1e-31	0.4	0.01
A01	Bra011702	972466	972732
A01	Bra011701	977886	979607	U	AT4G36730.2	0	0.48	0.07
A01	Bra011700	979768	982914	U	AT4G36710.1	0	1.2	0.06
A01	Bra011699	993627	995296	U	AT4G36670.1	0	0.46	0.05
A01	Bra011698	995632	997914	U	AT4G36660.1	0	0.74	0.13
A01	Bra011697	998828	1000780
A01	Bra011696	1011838	1013062	U	AT4G36640.2	0	0.34	0.09
A01	Bra011695	1017231	1018210	U	AT4G36620.1	0	0.53	0.1	H	AT2G18380.1	7.00649e-45	1.91	0.29
A01	Bra011694	1020754	1023303	U	AT4G36610.1	0	0.41	0.07	H	AT2G18360.1	0	1.13	0.13
A01	Bra011693	1024209	1025590
A01	Bra011692	1025690	1028286	U	AT4G36580.1	0	0.54	0.06	H	AT2G18330.1	0	1.36	0.11
A01	Bra011691	1031769	1032008	U	AT4G36570.1	2e-24	0.54	0.04	H	AT2G18328.1	3e-27	1.64	0.15
A01	Bra011690	1038663	1041058	U	AT4G36550.1	0	0.43	0.16
A01	Bra011689	1043388	1044861	U	AT4G36530.2	0	0.38	0.06
A01	Bra011688	1051995	1056192	U	AT4G36520.1	0	0.68	0.21
A01	Bra011687	1056549	1056917	U	AT4G36500.1	0	0.32	0.04
A01	Bra011686	1058218	1058592						H	AT2G18210.1	1.99965e-42	1.9	0.19
A01	Bra011685	1059150	1060552
A01	Bra011684	1063714	1066264	U	AT4G36480.2	0	0.49	0.05
A01	Bra011683	1066963	1072287						H	AT2G18140.1	0	1.23	0.18
A01	Bra011682	1072884	1075495	U	AT4G36440.1	0	0.34	0.04
A01	Bra011681	1076913	1078143
A01	Bra011680	1080006	1080934	U	AT4G36410.1	0	0.58	0.02
A01	Bra011679	1083183	1086380	U	AT4G36390.1	0	0.83	0.06
A01	Bra011678	1089440	1093483	U	AT4G36380.1	0	0.38	0.06
A01	Bra011677	1103740	1107785	U	AT4G36360.2	0	0.43	0.03
A01	Bra011676	1109894	1117580	U	AT4G36270.1	0	0.36	0.14
A01	Bra011675	1123214	1124534	U	AT4G36260.1	0	0.3	0.06	H	AT2G18120.1	0	0.88	0.26
A01	Bra011674	1127128	1129753	U	AT4G36250.1	0	0.29	0.07
A01	Bra011673	1132507	1133282	U	AT4G36240.1	0	0.6	0.17
A01	Bra011672	1133833	1134689	U	AT4G36230.1	2e-16	0.36	0.37
A01	Bra011671	1140660	1142548	U	AT4G36220.1	0	0.43	0.1
A01	Bra011670	1146739	1150490	U	AT4G36210.3	0	0.38	0.05	H	AT2G18100.1	0	0.73	0.13
A01	Bra011669	1151090	1153431	U	AT4G36190.1	0	0.46	0.08
A01	Bra011668	1153797	1157666	U	AT4G36180.1	0	0.79	0.07
A01	Bra011667	1172165	1174150	U	AT4G36160.1	0	0.3	0.07	H	AT2G18060.1	0	1.1	0.19
A01	Bra011666	1178219	1182945	U	AT4G36150.1	0	0.42	0.11
A01	Bra011665	1183501	1188344	U	AT4G36140.1	0	0.43	0.2
A01	Bra011664	1189405	1190731	U	AT4G36130.1	0	0.74	0.03	H	AT2G18020.1	0	0.51	0.04
A01	Bra011663	1191953	1195366	U	AT4G36120.1	0	0.44	0.11
A01	Bra011662	1200661	1200975	U	AT4G36110.1	0	0.3	0.07	H	AT2G18010.1	9.99995e-41	1.21	0.16
A01	Bra011661	1206295	1207272	U	AT4G36105.2	0	0.83	0.29	H	AT2G17990.1	0	1.23	0.26
A01	Bra011660	1208222	1210112	U	AT4G36090.3	0	0.58	0.16	H	AT2G17970.1	0	1.48	0.24
A01	Bra011659	1211896	1228618	U	AT4G36080.3	0	0.25	0.06	H	AT2G17930.1	0	0.52	0.08
A01	Bra011658	1228939	1229270	U	AT4G36060.1	7e-29	0.5	0.13
A01	Bra011657	1229808	1232109	U	AT4G36050.2	0	0.42	0.09
A01	Bra011656	1234348	1234827	U	AT4G36040.1	0	0.55	0.05	H	AT2G17880.1	0	1.11	0.17
A01	Bra011655	1237544	1238398	U	AT4G36020.1	0	0.89	0.27	H	AT2G17870.1	0	0.74	0.31
A01	Bra011654	1240435	1241920	U	AT4G36010.2	0	0.46	0.07	H	AT2G17860.1	0	0.73	0.18
A01	Bra011653	1245453	1246975	U	AT4G35987.1	0	0.4	0.08
A01	Bra011652	1247218	1247693	U	AT4G35980.1	7e-39	0.49	0.07
A01	Bra011651	1250287	1251786						H	AT2G17800.2	0	0.59	0.01
A01	Bra011650	1252222	1253552	U	AT4G35940.2	0	0.53	0.32	H	AT2G17787.1	0	1.73	0.43
A01	Bra011649	1257978	1260616	U	AT4G35920.3	0	0.7	0.04
A01	Bra011648	1266338	1267126	U	AT4G35900.1	0	0.5	0.25	H	AT2G17770.1	9e-38	0.75	0.28
A01	Bra011647	1277068	1279959	U	AT4G35890.1	0	0.42	0.2
A01	Bra011646	1281211	1283635	U	AT4G35880.1	0	0.59	0.06	H	AT2G17760.1	0	4.46	0.47
A01	Bra011645	1285204	1286616	U	AT4G35860.2	0	0.42	0.02
A01	Bra011644	1287042	1289916	U	AT4G35850.1	0	0.32	0.06
A01	Bra011643	1291632	1292732	U	AT4G35840.1	0	0.33	0.04	H	AT2G17730.1	0	0.9	0.08
A01	Bra011642	1296190	1300668	U	AT4G35830.2	0	0.35	0.01
A01	Bra011641	1301340	1302925	U	AT4G35820.1	4.00001e-40	0.41	0.25
A01	Bra011640	1303932	1306744
A01	Bra011639	1308687	1310291	U	AT4G35810.1	0	0.26	0.14	H	AT2G17720.1	0	0.85	0.15
A01	Bra011638	1311844	1322993	U	AT4G35790.2	0	0.54	0.06
A01	Bra011637	1323508	1325277	U	AT4G35785.1	4.99983e-42	0.75	0.39
A01	Bra011636	1329057	1329920	U	AT4G35770.3	0	0.53	0.19
A01	Bra011635	1330288	1332065	U	AT4G35760.1	0	0.31	0.09
A01	Bra011634	1333415	1333663
A01	Bra011633	1336593	1338460	U	AT4G35730.1	0	0.46	0.07
A01	Bra011632	1339937	1340771	U	AT4G35690.1	0	0.6	0.14	H	AT2G17680.1	0	1.42	0.22
A01	Bra011631	1342483	1343241	U	AT4G35610.1	4e-32	2.47	0.34
A01	Bra011630	1344071	1344913
A01	Bra011629	1346814	1347707
A01	Bra011628	1352515	1353321
A01	Bra011627	1353940	1356154	U	AT4G35600.2	0	0.47	0.11
A01	Bra011626	1358958	1361016	U	AT4G35590.1	0	0.28	0.14
A01	Bra011625	1361867	1362049
A01	Bra011624	1365173	1366080	U	AT4G35570.1	8.99999e-40	0.38	0.2	H	AT2G17560.2	0	1.09	0.15
A01	Bra011623	1369091	1370429	U	AT4G35550.1	0	0.59	0.07
A01	Bra011622	1370648	1372051	U	AT4G35540.1	0	1.03	0.17
A01	Bra011621	1372693	1374007	U	AT4G35530.1	0	0.28	0.11
A01	Bra011620	1375339	1376106	U	AT4G35510.1	0	0.39	0.15
A01	Bra011619	1380396	1382243	U	AT4G35500.2	0	0.81	0.06	H	AT2G17530.1	0	3.28	0.09
A01	Bra011618	1386854	1387435	U	AT4G35480.1	0	0.44	0.07	H	AT2G17450.1	0	0.99	0.19
A01	Bra011617	1393494	1397022	U	AT4G35470.1	0	1.03	0.15	H	AT2G17440.1	0	1.25	0.28
A01	Bra011616	1400512	1402195	U	AT4G35450.3	0	0.43	0.05
A01	Bra011615	1402737	1406179	U	AT4G35440.2	0	0.41	0.09
A01	Bra011614	1408464	1410166
A01	Bra011613	1411073	1412155	U	AT4G35410.2	0	0.7	0.03	H	AT2G17380.1	0	1.15	0.04
A01	Bra011612	1413633	1414541	U	AT4G35390.1	0	0.35	0.05
A01	Bra011611	1418319	1424912	U	AT4G35380.1	0	0.49	0.05
A01	Bra011610	1426722	1427915
A01	Bra011609	1428182	1430365	U	AT4G35360.1	0	0.38	0.02	H	AT2G17320.1	0	0.68	0.09
A01	Bra011608	1430661	1431947	U	AT4G35350.2	0	0.41	0.06
A01	Bra011607	1432339	1434895	U	AT4G35335.1	0	0.37	0.03
A01	Bra011606	1437368	1437793	U	AT4G35320.1	0	0.53	0.11	H	AT2G17300.1	5e-31	1.56	0.21
A01	Bra011605	1439332	1441949	U	AT4G35310.1	0	0.62	0.04	H	AT2G17290.1	0	1.2	0.07
A01	Bra011604	1445933	1448903	U	AT4G35300.4	0	0.32	0.03
A01	Bra011603	1449556	1453100	U	AT4G35290.2	0	0.6	0.08	H	AT2G17260.1	0	1.29	0.14
A01	Bra011602	1455183	1457527						H	AT2G17190.1	0	1.19	0.19
A01	Bra011601	1457891	1458718	U	AT4G35280.1	0	0.59	0.16	H	AT2G17180.1	0	1.59	0.39
A01	Bra011600	1466318	1470284	U	AT4G35270.1	0	0.48	0.08	H	AT2G17150.1	0	0.88	0.17
A01	Bra011599	1472805	1474992	U	AT4G35260.1	0	0.79	0.02	H	AT2G17130.1	0	1.32	0.09
A01	Bra011598	1475484	1477921
A01	Bra011597	1486674	1489387	U	AT4G35240.2	0	1	0.09	H	AT2G17110.1	0	2.6	0.2
A01	Bra011596	1495467	1498203	U	AT4G35230.1	0	0.58	0.02
A01	Bra011595	1506222	1506785
A01	Bra011594	1511798	1512251
A01	Bra011593	1515055	1516357	U	AT4G35220.1	0	0.41	0.05
A01	Bra011592	1516874	1518159	U	AT4G35190.1	0	0.2	0.05
A01	Bra011591	1519710	1520267
A01	Bra011590	1524234	1526115	U	AT4G35180.1	0	0.35	0.14
A01	Bra011589	1528009	1529999	U	AT4G35140.1	0	0.59	0.11
A01	Bra011588	1530732	1533143	U	AT4G35130.1	0	0.49	0.12
A01	Bra011587	1533342	1536407	U	AT4G35120.1	0	0.49	0.4
A01	Bra011586	1540042	1541241	U	AT4G35110.4	0	0.46	0.12
A01	Bra011585	1544899	1546238	U	AT4G35100.2	0	0.35	0.02	H	AT2G16850.1	0	0.77	0.04
A01	Bra011584	1556056	1558496	U	AT4G35090.1	0	0.74	0.03
A01	Bra011583	1560046	1561655	U	AT4G35080.3	0	0.59	0.08	H	AT2G16800.1	0	1.51	0.2
A01	Bra011582	1564613	1565353	U	AT4G35070.1	0	0.52	0.18
A01	Bra011581	1575081	1575621	U	AT4G35060.1	0	0.38	0.03
A01	Bra011580	1578675	1579370	U	AT4G35040.1	0	0.69	0.12	H	AT2G16770.1	0	1.76	0.22
A01	Bra011579	1595117	1599103	U	AT4G35030.3	0	0.31	0.14
A01	Bra011578	1601419	1602983	U	AT4G35020.3	0	0.24	0.01
A01	Bra011577	1603969	1607996	U	AT4G35010.1	0	0.33	0.05	H	AT2G16730.1	0	1.08	0.08
A01	Bra011576	1611715	1612791	U	AT4G34990.1	0	0.48	0.09	H	AT2G16720.1	0	0.8	0.17
A01	Bra011575	1614653	1615283	U	AT4G34970.1	0	0.8	0.06	H	AT2G16700.1	0	1.53	0.11
A01	Bra011574	1618625	1620208	U	AT4G34960.1	0	0.41	0.03
A01	Bra011573	1625608	1627909	U	AT4G34950.1	0	0.58	0.07	H	AT2G16660.1	0	0.81	0.1
A01	Bra011572	1628737	1630755	U	AT4G34940.1	0	0.94	0.05
A01	Bra011571	1632461	1635420	U	AT4G34910.1	0	0.51	0.07
A01	Bra011570	1636449	1642795	U	AT4G34890.1	0	0.41	0.04
A01	Bra011569	1643042	1644735	U	AT4G34880.1	0	0.36	0.1
A01	Bra011568	1645905	1646420	U	AT4G34870.1	0	1.2	0.11	H	AT2G16600.1	0	2.05	0.14
A01	Bra011567	1649569	1651532	U	AT4G34860.2	0	0.47	0.02
A01	Bra011566	1651763	1653115	U	AT4G34850.1	0	0.35	0.04
A01	Bra011565	1653877	1659588	U	AT4G34830.1	0	0.39	0.08
A01	Bra011564	1660066	1660380
A01	Bra011563	1662530	1662808	U	AT4G34800.1	0	0.29	0.02
A01	Bra011562	1664811	1665128
A01	Bra011561	1669436	1669750	U	AT4G34770.1	0	0.33	0.03
A01	Bra011560	1680948	1681271	U	AT4G34760.1	0	0.37	0.02	H	AT2G16580.1	0	0.84	0.1
A01	Bra011559	1686936	1687367	U	AT4G34750.2	0	1.81	0.09
A01	Bra011558	1690283	1691950	U	AT4G34740.1	0	1.34	0.04	H	AT2G16570.1	0	1.77	0.08
A01	Bra011557	1692374	1693457	U	AT4G34730.1	0	0.36	0.06
A01	Bra011556	1694252	1695107	U	AT4G34720.1	0	0.46	0	H	AT2G16510.1	0	0.84	0.01
A01	Bra011555	1698882	1704489	U	AT4G34710.2	0	0.66	0.1
A01	Bra011554	1707064	1709535
A01	Bra011553	1710248	1711324	U	AT4G34700.1	0	0.38	0.02
A01	Bra011552	1712476	1713376	U	AT4G34680.2	0	0.39	0.08
A01	Bra011551	1715824	1717110	U	AT4G34670.1	0	0.54	0.05
A01	Bra011550	1717626	1720042	U	AT4G34660.3	0	0.4	0.03
A01	Bra011549	1720689	1723172	U	AT4G34640.1	0	0.56	0.13
A01	Bra011548	1724526	1727909
A01	Bra011547	1728903	1729550	U	AT4G34630.1	0	0.51	0.16
A01	Bra011546	1730571	1731552	U	AT4G34620.1	0	0.35	0.05
A01	Bra011545	1740077	1744516	U	AT4G34590.1	0	0.41	0.08
A01	Bra011544	1745320	1748531	U	AT4G34580.1	0	0.46	0.05	H	AT2G16380.1	0	0.99	0.19
A01	Bra011543	1750663	1752759	U	AT4G34570.1	0	0.48	0.06	H	AT2G16370.1	0	1.17	0.08
A01	Bra011542	1757969	1758601	U	AT4G34560.1	0	0.27	0.13
A01	Bra011541	1764755	1766000	U	AT4G34540.1	0	0.45	0.09
A01	Bra011540	1767348	1768780	U	AT4G34530.1	0	0.42	0.15
A01	Bra011539	1774464	1777123	U	AT4G34500.1	0	0.45	0.06
A01	Bra011538	1777728	1780368	U	AT4G34490.1	0	0.34	0.04
A01	Bra011537	1781606	1785729	U	AT4G34480.1	0	0.4	0.07	H	AT2G16230.1	0	1.31	0.18
A01	Bra011536	1786711	1788789	U	AT4G34460.4	0	0.37	0.03
A01	Bra011535	1789453	1794024	U	AT4G34450.1	0	0.28	0.02	H	AT2G16200.2	5e-26	1.03	0.19
A01	Bra011534	1794595	1797391	U	AT4G34440.1	0	0.41	0.1
A01	Bra011533	1798074	1801601	U	AT4G34430.4	0	0.38	0.11
A01	Bra011532	1802498	1804259	U	AT4G34420.1	0	0.3	0.07
A01	Bra011531	1805308	1805697	U	AT4G34419.1	0	0.34	0.06
A01	Bra011530	1810147	1811214	U	AT4G34412.1	0	0.34	0.03
A01	Bra011529	1811541	1812329	U	AT4G34410.1	0	0.7	0.14
A01	Bra011528	1815546	1816261
A01	Bra011527	1817553	1817789	U	AT4G34390.1	9e-35	0.42	0.09
A01	Bra011526	1821291	1823593
A01	Bra011525	1825877	1827316	U	AT4G34380.1	0	0.66	0.1
A01	Bra011524	1828883	1831640	U	AT4G34370.2	0	0.72	0.08	H	AT2G16090.1	0	1.27	0.16
A01	Bra011523	1833800	1835518	U	AT4G34360.1	0	0.36	0.06
A01	Bra011522	1836385	1838651	U	AT4G34350.1	0	0.4	0.04
A01	Bra011521	1839607	1840647	U	AT4G34340.1	0	1.57	0.17
A01	Bra011520	1841089	1845933	U	AT4G34310.2	0	0.4	0.07
A01	Bra011519	1846387	1847213	U	AT4G34290.1	0	0.48	0.09
A01	Bra011518	1849049	1852962	U	AT4G34280.1	0	0.52	0.11
A01	Bra011517	1853403	1854469
A01	Bra011516	1855180	1856889	U	AT4G34270.1	0	0.34	0.06
A01	Bra011515	1858069	1858547	U	AT4G34265.2	3e-34	0.38	0.08
A01	Bra011514	1863159	1867079	U	AT4G34260.1	0	0.51	0.06
A01	Bra011513	1870864	1872258	U	AT4G34250.1	0	0.46	0.09
A01	Bra011512	1873371	1873957
A01	Bra011511	1876841	1879683	U	AT4G34240.2	0	0.39	0.08
A01	Bra011510	1880960	1882770	U	AT4G34230.2	0	0.31	0.04
A01	Bra011509	1885257	1888021
A01	Bra011508	1890491	1892893	U	AT4G34220.1	0	0.44	0.1
A01	Bra011507	1893695	1894559	U	AT4G34215.2	0	0.51	0.09
A01	Bra011506	1906310	1909509	U	AT4G34200.1	0	0.44	0.04
A01	Bra011505	1910502	1911269	U	AT4G34190.1	0	0.3	0.07
A01	Bra011504	1911831	1915081
A01	Bra011503	1916488	1918001
A01	Bra011502	1919442	1921147
A01	Bra011501	1930100	1931467	U	AT4G34160.1	0	0.35	0.07
A01	Bra011500	1932361	1934224	U	AT4G34150.1	0	0.31	0.08
A01	Bra011498	1935544	1937862	U	AT4G34140.3	0	0.33	0.1
A01	Bra011496	1938685	1940306
A01	Bra011495	1941112	1942467	U	AT4G34135.1	0	0.42	0.12
A01	Bra011494	1943121	1948089
A01	Bra011493	1948912	1950533
A01	Bra011492	1951339	1952694
A01	Bra011491	1953187	1956021
A01	Bra011490	1960428	1962166
A01	Bra011489	1962410	1963885	U	AT4G34120.1	0	0.54	0.08
A01	Bra011488	1964418	1967994	U	AT4G34110.1	0	0.42	0.07
A01	Bra011487	1969594	1973732	U	AT4G34100.2	0	0.43	0.04
A01	Bra011486	1985614	1987617	U	AT4G34020.2	0	0.39	0.14
A01	Bra011485	1988050	1990025	U	AT4G34000.3	0	0.64	0.14
A01	Bra011484	1993747	1995224	U	AT4G33980.2	0	0.56	0.27
A01	Bra011483	1996205	1998289	U	AT4G33970.1	0	0.67	0.18	H	AT2G15880.1	0	0.92	0.22
A01	Bra011482	2002504	2002701	U	AT4G33960.1	3e-20	0.24	0.14	H	AT2G15830.1	5e-09	1.25	0.47
A01	Bra011481	2005947	2008036	U	AT4G33950.1	0	0.43	0.02
A01	Bra011480	2009651	2012009	U	AT4G33945.1	0	0.42	0.08
A01	Bra011479	2012544	2013682	U	AT4G33940.1	0	0.65	0.14
A01	Bra011478	2014212	2015095	U	AT4G33925.2	0	0.24	0.07
A01	Bra011477	2015636	2016230
A01	Bra011476	2024726	2026313	U	AT4G33880.1	0	0.41	0.1
A01	Bra011475	2032183	2033673	U	AT4G33870.1	0	0.68	0.2
A01	Bra011474	2036106	2036821	U	AT4G33800.1	0	0.56	0.11
A01	Bra011473	2039660	2040135
A01	Bra011471	2039660	2040397
A01	Bra011470	2043324	2048368	U	AT4G33790.1	0	0.49	0.15
A01	Bra011469	2049355	2050392	U	AT4G33780.1	0	0.4	0.1
A01	Bra011468	2054717	2057181	U	AT4G33770.2	0	0.39	0.07
A01	Bra011467	2061487	2064860	U	AT4G33760.1	0	0.33	0.05
A01	Bra011466	2067231	2068520	U	AT4G33740.3	0	0.35	0.18
A01	Bra011465	2070108	2070626	U	AT4G33730.1	0	0.33	0.09
A01	Bra011464	2072579	2073103	U	AT4G33720.1	0	0.26	0.12
A01	Bra011463	2076962	2079296	U	AT4G33700.1	0	0.34	0.03
A01	Bra011462	2079638	2080603	U	AT4G33690.1	0	0.35	0.14
A01	Bra011461	2081109	2085592	U	AT4G33680.1	0	0.38	0.03
A01	Bra011460	2085844	2086092	U	AT4G33666.1	6e-22	0.34	0.19
A01	Bra011459	2087030	2087442	U	AT4G33660.1	2e-07	0.34	0.08
A01	Bra011458	2088471	2093305	U	AT4G33650.2	0	0.46	0.06
A01	Bra011457	2094183	2094674	U	AT4G33640.1	4e-39	0.52	0.05
A01	Bra011456	2095435	2096660	U	AT4G33625.2	0	0.31	0.11
A01	Bra011455	2096911	2102103	U	AT4G33620.1	0	0.26	0.13
A01	Bra011454	2103079	2107882	U	AT4G33540.1	0	0.49	0.16
A01	Bra011453	2108692	2109294
A01	Bra011452	2112055	2112439
A01	Bra011451	2113466	2116963	U	AT4G33530.1	0	0.37	0.06
A01	Bra011450	2117557	2122068	U	AT4G33520.3	0	0.34	0.06
A01	Bra011449	2123601	2126234	U	AT4G33510.2	0	0.53	0.05
A01	Bra011448	2128418	2131913	U	AT4G33500.1	0	0.55	0.21
A01	Bra011447	2133090	2134157	U	AT4G33495.1	0	1.99	0.06
A01	Bra011446	2134603	2136271	U	AT4G33490.2	0	0.5	0.03
A01	Bra011445	2136975	2139300	U	AT4G33480.1	0	0.34	0.05
A01	Bra011444	2147742	2150790	U	AT4G33470.1	0	0.43	0.08
A01	Bra011443	2151394	2151767	U	AT4G33467.2	1e-35	0.57	0.15
A01	Bra011442	2152914	2154414	U	AT4G33460.1	0	0.42	0.06
A01	Bra011441	2155578	2156422	U	AT4G33450.1	0	0.4	0.09
A01	Bra011440	2158379	2161250	U	AT4G33440.1	0	0.5	0.06
A01	Bra011439	2162712	2165580	U	AT4G33430.2	0	0.44	0.03
A01	Bra011438	2166149	2167750	U	AT4G33420.1	0	0.39	0.07
A01	Bra011437	2169433	2170754	U	AT4G33410.1	0	0.36	0.04
A01	Bra011436	2173241	2175446	U	AT4G33400.1	0	0.98	0.05
A01	Bra011435	2175784	2181050	U	AT4G33380.2	0	0.31	0.09
A01	Bra011434	2181590	2183580	U	AT4G33350.2	0	0.36	0.06
A01	Bra011433	2185269	2188581	U	AT4G33330.2	0	0.4	0.06
A01	Bra011432	2191374	2196276	U	AT4G33300.2	0	0.45	0.14
A01	Bra011431	2195446	2196276
A01	Bra011430	2197632	2201638	U	AT4G33250.1	0	0.26	0.04
A01	Bra011429	2203350	2209948	U	AT4G33240.3	0	0.37	0.07
A01	Bra011428	2210335	2213626	U	AT4G33220.1	0	0.51	0.08
A01	Bra011427	2216241	2220577	U	AT4G33210.1	0	0.33	0.04
A01	Bra011426	2221504	2233959	U	AT4G33200.3	0	0.29	0.05
A01	Bra011425	2234749	2236561	U	AT4G33180.1	0	0.44	0.07
A01	Bra011424	2237019	2239985	U	AT4G33170.1	0	0.41	0.09
A01	Bra011423	2240096	2241322	U	AT4G33160.1	0	0.79	0.13
A01	Bra011422	2245640	2251314	U	AT4G33150.3	0	0.32	0.05
A01	Bra011421	2251791	2251979	U	AT4G33145.1	5e-15	0.95	0.19
A01	Bra011420	2253537	2253722
A01	Bra011419	2254839	2255024
A01	Bra011418	2256195	2256380
A01	Bra011417	2257026	2258851	U	AT4G33140.1	0	0.51	0.13
A01	Bra011416	2260052	2261339	U	AT4G33130.1	0	0.45	0.07
A01	Bra011415	2267882	2270641
A01	Bra011414	2273036	2275359	U	AT4G33110.2	0	0.35	0.06
A01	Bra011413	2275571	2276030	U	AT4G33100.1	9.99995e-41	0.5	0.05
A01	Bra011412	2276800	2281142	U	AT4G33090.1	0	0.35	0.04
A01	Bra011411	2281829	2286066	U	AT4G33080.2	0	0.4	0.02
A01	Bra011410	2288173	2291086	U	AT4G33060.1	0	0.39	0.07
A01	Bra011409	2292067	2294194	U	AT4G33050.3	0	0.45	0.05	I	AT2G26190.1	0	0.86	0.12
A01	Bra011408	2302551	2302982	U	AT4G33040.1	0	0.35	0.05
A01	Bra011407	2306306	2308223	U	AT4G33030.1	0	0.68	0.03
A01	Bra011406	2310359	2311986	U	AT4G33020.1	0	0.39	0.05
A01	Bra011405	2313842	2318127	U	AT4G33010.1	0	0.63	0.05	I	AT2G26080.1	0	1.07	0.09
A01	Bra011404	2318789	2320114	U	AT4G33000.1	0	0.76	0.1
A01	Bra011403	2324138	2325816	U	AT4G32980.1	0	0.34	0.1
A01	Bra011402	2326286	2329272
A01	Bra011401	2331015	2331747
A01	Bra011400	2336926	2337958
A01	Bra011399	2338644	2339187
A01	Bra011398	2343483	2345832	U	AT4G32940.1	0	0.51	0.08	I	AT2G25940.1	0	1.27	0.12
A01	Bra011397	2346152	2347182	U	AT4G32930.2	0	0.32	0.02
A01	Bra011396	2349468	2356330	U	AT4G32920.3	0	0.44	0.07
A01	Bra011395	2357137	2360856	U	AT4G32910.1	0	0.32	0.05
A01	Bra011394	2361489	2363307	U	AT4G32900.2	0	0.39	0.07
A01	Bra011393	2366068	2367203	U	AT4G32890.1	0	0.65	0.13
A01	Bra011392	2375068	2379500	U	AT4G32880.1	0	0.39	0.01
A01	Bra011391	2382005	2382496	U	AT4G32870.1	0	0.44	0.14
A01	Bra011390	2388341	2389352
A01	Bra011389	2392585	2393151	U	AT4G32860.1	0	0.41	0.09
A01	Bra011388	2394145	2399115	U	AT4G32850.9	0	0.68	0.12
A01	Bra011387	2401713	2404649	U	AT4G32840.1	0	0.45	0.03
A01	Bra011386	2405196	2407006	U	AT4G32830.1	0	0.47	0.03	I	AT2G25880.2	0	1.75	0.05
A01	Bra011385	2407943	2416834	U	AT4G32820.2	0	0.26	0.07
A01	Bra011384	2417844	2421163	U	AT4G32810.1	0	0.43	0.06
A01	Bra011383	2430972	2431661	U	AT4G32800.1	0	0.6	0.19	I	AT2G25820.1	0	1.46	0.4
A01	Bra011382	2437325	2440597	U	AT4G32780.1	0	0.36	0.08
A01	Bra011381	2442057	2444107
A01	Bra011380	2444510	2445649
A01	Bra011379	2453459	2454568
A01	Bra011378	2455105	2459158	U	AT4G32760.2	0	0.29	0.07
A01	Bra011377	2466259	2466997	U	AT4G32750.1	0	0.29	0.06
A01	Bra011376	2467466	2471705	U	AT4G32730.2	0	0.38	0.13
A01	Bra011375	2473210	2475462	U	AT4G32720.2	0	0.62	0.07
A01	Bra011374	2483589	2485192	U	AT4G32710.1	0	0.32	0.07
A01	Bra011373	2486035	2486715
A01	Bra011372	2487725	2499900	U	AT4G32690.1	0	0.93	0.14
A01	Bra011371	2500861	2502513	U	AT4G32680.1	0	0.44	0.15
A01	Bra011370	2503197	2506397	U	AT4G32670.1	0	0.41	0.22
A01	Bra011369	2506920	2510383
A01	Bra011368	2510808	2513440	U	AT4G32660.2	0	0.39	0.04
A01	Bra011367	2515304	2518998	U	AT4G32650.3	0	0.32	0.09
A01	Bra011366	2519931	2527386	U	AT4G32640.2	0	0.28	0.05
A01	Bra011365	2528543	2531677	U	AT4G32630.2	0	0.46	0.16
A01	Bra011364	2532695	2536900	U	AT4G32620.2	0	0.37	0.12
A01	Bra011363	2545979	2547458
A01	Bra011362	2556044	2556555
A01	Bra011361	2560990	2562532	U	AT4G32610.1	0	0.45	0.1	I	AT2G25670.2	0	1.7	0.16
A01	Bra011360	2563192	2564487	U	AT4G32605.1	0	0.59	0.06
A01	Bra011359	2565158	2566650	U	AT4G32600.1	0	0.55	0.07
A01	Bra011358	2567861	2568889	U	AT4G32590.4	0	0.62	0.25
A01	Bra011357	2570216	2572122	U	AT4G32570.1	0	0.42	0.11
A01	Bra011356	2573303	2575334	U	AT4G32560.3	0	0.31	0.11
A01	Bra011355	2576143	2581227	U	AT4G32551.2	0	0.31	0.06
A01	Bra011354	2588031	2589953	U	AT4G32540.1	0	0.43	0.06
A01	Bra011353	2596941	2598905
A01	Bra011352	2599573	2600740	U	AT4G32530.2	0	0.4	0.01	I	AT2G25610.1	0	0.49	0.01
A01	Bra011351	2608612	2612456	U	AT4G32500.1	0	0.37	0.06	I	AT2G25600.1	0	0.72	0.13
A01	Bra011350	2615630	2616937	U	AT4G32470.1	0	0.36	0.03
A01	Bra011349	2621291	2623579	U	AT4G32460.2	0	0.44	0.04						Q	AT5G25460.1	0	2.08	0.17
A01	Bra011348	2624123	2628809	U	AT4G32440.3	0	1.2	0.27	I	AT2G25580.1	0	1.68	0.56
A01	Bra011347	2632589	2634907	U	AT4G32430.1	0	0.54	0.11
A01	Bra011346	2635509	2639814	U	AT4G32420.4	0	0.41	0.14
A01	Bra011345	2640630	2645508	U	AT4G32410.1	0	0.45	0.03	I	AT2G25540.1	0	0.76	0.09
A01	Bra011344	2646022	2647523	U	AT4G32400.1	0	0.53	0.06
A01	Bra011343	2649386	2650441	U	AT4G32390.1	0	1.08	0.04	I	AT2G25520.1	0	4.44	0.07
A01	Bra011342	2651674	2652756
A01	Bra011341	2653473	2655675	U	AT4G32370.1	0	0.6	0.23
A01	Bra011340	2656751	2657035	U	AT4G32350.1	5e-38	0.46	0.08
A01	Bra011339	2660425	2661846	U	AT4G32340.1	0	0.55	0.16
A01	Bra011338	2662702	2664683	U	AT4G32330.3	0	0.23	0.12
A01	Bra011337	2668630	2674496	U	AT4G32300.1	0	0.71	0.13
A01	Bra011336	2679365	2681386
A01	Bra011335	2684701	2685967	U	AT4G32295.1	0	0.26	0.08
A01	Bra011334	2687565	2688686	U	AT4G32290.1	0	0.6	0.12
A01	Bra011333	2689733	2691616	U	AT4G32285.2	0	0.97	0.05	I	AT2G25430.1	0	2.43	0.1
A01	Bra011332	2693703	2694739	U	AT4G32280.1	0	0.56	0.18
A01	Bra011331	2701932	2703033	U	AT4G32270.2	0	0.38	0.12						Q	AT5G25340.1	3e-32	2.7	0.76
A01	Bra011330	2703284	2705235	U	AT4G32250.3	0	0.43	0.06
A01	Bra011329	2707225	2707965
A01	Bra011328	2708976	2711497	U	AT4G32190.1	0	0.62	0.14
A01	Bra011327	2712700	2717416	U	AT4G32180.1	0	0.35	0.02
A01	Bra011326	2717743	2721536	U	AT4G32160.1	0	0.29	0.05	I	AT2G25350.1	0	0.66	0.17
A01	Bra011325	2723472	2727532	U	AT4G32150.1	0	0.77	0.08	I	AT2G25340.1	0	0.8	0.14
A01	Bra011324	2728517	2730754	U	AT4G32120.1	0	0.31	0.04	I	AT2G25300.1	0	0.76	0.09
A01	Bra011323	2733201	2733747
A01	Bra011322	2737122	2737634	U	AT4G32100.1	1e-29	0.57	0.38
A01	Bra011321	2739170	2739720	U	AT4G32090.1	3.99931e-42	0.33	0.23
A01	Bra011320	2740739	2742983	U	AT4G32070.1	0	0.82	0.1	I	AT2G25290.1	0	1.77	0.16
A01	Bra011319	2743961	2746193	U	AT4G32060.2	0	0.45	0.09
A01	Bra011318	2746696	2750981	U	AT4G32050.1	0	0.42	0.11
A01	Bra011317	2752087	2753975	U	AT4G32040.1	0	0.37	0.05						Q	AT5G25220.2	0	1.54	0.25
A01	Bra011316	2755304	2757345	U	AT4G32030.2	0	0.58	0.22						Q	AT5G25210.1	4e-12	1.65	0.78
A01	Bra011315	2759913	2760524	U	AT4G32020.1	0	0.56	0.16	I	AT2G25250.1	2e-27	2.06	0.33
A01	Bra011314	2774940	2780336	U	AT4G31990.3	0	0.56	0.02
A01	Bra011313	2780987	2782553
A01	Bra011312	2784095	2785412	U	AT4G31980.1	0	0.65	0.08	I	AT2G25190.1	0	1.78	0.19
A01	Bra011311	2788209	2800605	U	AT4G31900.2	0	0.75	0.28	I	AT2G25170.1	0	1.12	0.21
A01	Bra011310	2806607	2811950
A01	Bra011309	2816841	2818120
A01	Bra011308	2821544	2823423	U	AT4G31890.2	0	0.63	0.06	I	AT2G25130.1	0	1.3	0.17
A01	Bra011307	2826975	2832126	U	AT4G31880.2	0	0.33	0.12
A01	Bra011306	2843397	2843789	U	AT4G31875.1	5e-12	1.04	0.58
A01	Bra011305	2844544	2845488	U	AT4G31850.1	0	0.77	0.06
A01	Bra011304	2850815	2853091
A01	Bra011303	2853690	2854328	U	AT4G31840.1	0	0.54	0.07	I	AT2G25060.1	0	1.22	0.19
A01	Bra011302	2854991	2855293	U	AT4G31830.1	0	0.54	0.03
A01	Bra011301	2862622	2865981	U	AT4G31820.1	0	0.55	0.07
A01	Bra011300	2866436	2867584
A01	Bra011299	2868582	2869908	U	AT4G31800.2	0	0.46	0.09	I	AT2G25000.1	0	1.12	0.26
A01	Bra011298	2874970	2876258	U	AT4G31790.2	0	0.77	0.04
A01	Bra011297	2877615	2879864	U	AT4G31780.2	0	0.37	0.06
A01	Bra011296	2882042	2883961	U	AT4G31750.1	0	0.21	0.03						Q	AT5G24940.1	0	1.79	0.15
A01	Bra011295	2884442	2886218						I	AT2G24765.1	0	0.46	0.02
A01	Bra011294	2887930	2888430	U	AT4G31730.1	0	0.49	0.14	I	AT2G24762.1	0	0.91	0.25	Q	AT5G24920.1	8e-28	1.72	0.4
A01	Bra011293	2894430	2895861	U	AT4G31720.2	0	0.25	0
A01	Bra011292	2896202	2897686
A01	Bra011291	2898700	2899990	U	AT4G31700.2	0	0.5	0.03
A01	Bra011290	2900807	2903431						I	AT2G24640.1	0	0.83	0.23
A01	Bra011289	2904544	2905439	U	AT4G31680.1	0	0.84	0.28
A01	Bra011288	2906649	2908748	U	AT4G31615.1	0	0.6	0.39
A01	Bra011287	2910781	2912682
A01	Bra011286	2913422	2915138
A01	Bra011285	2915978	2923417	U	AT4G31610.1	0	0.56	0.36
A01	Bra011284	2923939	2930679	U	AT4G31590.1	0	0.57	0.02	I	AT2G24630.1	0	0.78	0.07
A01	Bra011283	2931906	2941060	U	AT4G31560.1	0	0.34	0.15
A01	Bra011282	2951676	2953056	U	AT4G31550.2	0	0.65	0.1
A01	Bra011281	2955611	2957644	U	AT4G31540.1	0	0.83	0.06
A01	Bra011280	2958371	2960458
A01	Bra011279	2962262	2962960
A01	Bra011278	2966709	2967230
A01	Bra011277	2969250	2969498
A01	Bra011276	2971407	2973136
A01	Bra011275	2978879	2980188	U	AT4G31460.1	0	0.67	0.05
A01	Bra011274	2986168	2988060
A01	Bra011273	2988421	2989763
A01	Bra011272	2990948	2994079	U	AT4G31440.1	0	0.39	0.21	I	AT2G24530.1	0	2.17	0.26
A01	Bra011271	2995560	2998754	U	AT4G31430.3	0	0.37	0.17
A01	Bra011270	2999800	3001409	U	AT4G31420.2	0	0.47	0.09	I	AT2G24500.1	0	1.93	0.19
A01	Bra011269	3001799	3003000	U	AT4G31410.2	0	2.57	0.13
A01	Bra011268	3004326	3007425	U	AT4G31390.2	0	0.3	0.02
A01	Bra011267	3010029	3010403	U	AT4G31380.1	0	0.38	0.04
A01	Bra011266	3011046	3011249
A01	Bra011265	3024216	3026616
A01	Bra011264	3026242	3026616
A01	Bra011263	3029845	3030999	U	AT4G31360.1	0	0.33	0.11	I	AT2G24440.1	1.99965e-42	1.05	0.22
A01	Bra011262	3031656	3033642	U	AT4G31350.2	0	0.39	0.03
A01	Bra011261	3035098	3036246
A01	Bra011260	3037320	3040329	U	AT4G31340.2	0	0.3	0.09	I	AT2G24420.1	0	0.63	0.19
A01	Bra011259	3042512	3043311	U	AT4G31330.1	0	0.38	0.05
A01	Bra011258	3049374	3049940	U	AT4G31320.1	0	0.29	0.08	I	AT2G24400.1	0	0.61	0.14
A01	Bra011257	3052286	3054394	U	AT4G31300.3	0	0.5	0.01
A01	Bra011256	3056516	3057846	U	AT4G31290.1	0	0.23	0.02
A01	Bra011255	3060322	3067111	U	AT4G31250.1	0	0.59	0.11
A01	Bra011254	3068099	3069563	U	AT4G31240.2	0	0.39	0.06
A01	Bra011253	3069787	3076369	U	AT4G31210.1	0	0.31	0.1
A01	Bra011252	3076923	3079065	U	AT4G31200.3	0	0.41	0.06
A01	Bra011251	3079682	3082130	U	AT4G31180.2	0	0.59	0.13
A01	Bra011250	3083202	3084520	U	AT4G31170.4	0	0.82	0.05	I	AT2G24360.1	0	2.19	0.06
A01	Bra011249	3085659	3087644	U	AT4G31140.1	0	0.94	0.08						W	AT5G58090.1	0	3.38	0.31
A01	Bra011248	3093825	3094672	U	AT4G31130.1	0	0.24	0.04
A01	Bra011247	3096953	3099501	U	AT4G31100.1	0	0.53	0.22
A01	Bra011246	3103029	3112105
A01	Bra011245	3114082	3116687
A01	Bra011244	3117143	3120026	U	AT4G31050.1	0	0.56	0.08
A01	Bra011243	3120422	3122266	U	AT4G31040.1	0	0.36	0.06
A01	Bra011242	3124792	3126048	U	AT4G31020.2	0	0.42	0.03	I	AT2G24320.1	0	1.27	0.09
A01	Bra011241	3126538	3128731	U	AT4G31000.2	0	0.39	0.14	I	AT2G24300.2	0	0.74	0.12
A01	Bra011240	3129623	3130660	U	AT4G30996.1	0	0.53	0.04	I	AT2G24290.1	0	1.06	0.09
A01	Bra011239	3131130	3133262						I	AT2G24280.1	0	0.7	0.12
A01	Bra011238	3135058	3136979	U	AT4G30993.2	0	0.31	0.14
A01	Bra011237	3138951	3140882	U	AT4G30980.1	0	0.31	0.09	I	AT2G24260.1	0	0.71	0.18
A01	Bra011236	3156144	3157633	U	AT4G30960.1	0	0.95	0.03
A01	Bra011235	3172089	3174178	U	AT4G30950.1	0	0.39	0.04
A01	Bra011234	3174676	3175405
A01	Bra011233	3176507	3177861	U	AT4G30930.1	0	0.52	0.07
A01	Bra011232	3178522	3181141	U	AT4G30910.1	0	0.39	0.07	I	AT2G24200.2	0	0.79	0.07
A01	Bra011231	3181457	3183281	U	AT4G30900.2	0	0.31	0.07
A01	Bra011230	3187132	3189423	U	AT4G30890.3	0	0.49	0.12
A01	Bra011229	3189969	3190301	U	AT4G30880.1	0	0.23	0.11
A01	Bra011228	3196340	3198109	U	AT4G30850.2	0	0.45	0.06	I	AT2G24150.1	0	0.65	0.19
A01	Bra011227	3198827	3199217	U	AT4G30840.1	1e-30	0.62	0.14
A01	Bra011226	3200419	3201408	U	AT4G30830.1	0	0.36	0.15	I	AT2G24140.1	8.99998e-41	1.07	0.37
A01	Bra011225	3201800	3204439	U	AT4G30825.1	0	0.7	0.1
A01	Bra011224	3205110	3211700	U	AT4G30810.1	0	0.52	0.13
A01	Bra011223	3222361	3224982
A01	Bra011222	3241793	3245515	U	AT4G30790.1	0	0.4	0.07
A01	Bra011221	3246023	3248183	U	AT4G30780.1	0	0.38	0.09	I	AT2G24100.1	0	1.1	0.21
A01	Bra011220	3249595	3250056	U	AT4G30770.1	0	0.44	0.08
A01	Bra011219	3254680	3259912	U	AT4G30700.1	0	0.45	0.09
A01	Bra011218	3260760	3263480	U	AT4G30680.1	0	0.41	0.13	I	AT2G24050.1	0	0.81	0.18
A01	Bra011217	3273984	3275018
A01	Bra011216	3279691	3280913
A01	Bra011215	3285872	3286570
A01	Bra011214	3288375	3289140
A01	Bra011213	3298836	3299134
A01	Bra011212	3299574	3301925
A01	Bra011211	3302773	3305983											W	AT5G57870.1	0	1.74	0.29
A01	Bra011210	3306806	3307815
A01	Bra011209	3323640	3324167	U	AT4G30660.2	3e-30	0.89	0.12
A01	Bra011208	3324759	3325066	U	AT4G30650.1	6e-32	0.46	0.05
A01	Bra011207	3325569	3326779	U	AT4G30640.1	0	0.63	0.19
A01	Bra011206	3334566	3335759
A01	Bra011205	3336025	3338434
A01	Bra011204	3340112	3341056	U	AT4G30630.1	0	0.52	0.28
A01	Bra011203	3348724	3351134	U	AT4G30600.1	0	0.58	0.05
A01	Bra011202	3352245	3354095
A01	Bra011201	3359620	3360837	U	AT4G30530.1	0	0.61	0.07	I	AT2G23960.1	0	1.45	0.23
A01	Bra011200	3369207	3373328	U	AT4G30520.1	0	0.84	0.3	I	AT2G23950.1	0	2.24	0.31
A01	Bra011199	3374637	3375165
A01	Bra011198	3377884	3380114	U	AT4G30500.1	0	0.47	0.11	I	AT2G23940.1	0	0.71	0.08
A01	Bra011197	3385375	3385935	U	AT4G30480.2	2e-35	0.2	0.04
A01	Bra011196	3386644	3387138	U	AT4G30460.1	1e-10	0.19	0.09
A01	Bra011195	3389292	3389618	U	AT4G30450.1	5e-09	0.23	0.09
A01	Bra011194	3391956	3393245	U	AT4G30440.1	0	0.81	0.01
A01	Bra011193	3396131	3397446	U	AT4G30430.1	0	0.54	0.17	I	AT2G23810.1	0	1.91	0.24
A01	Bra011192	3402779	3403389	U	AT4G30420.1	0	0.36	0.09
A01	Bra011191	3405379	3406027
A01	Bra011190	3410410	3410952	U	AT4G30410.2	0	0.36	0.07						W	AT5G57780.1	6e-21	3.57	0.62
A01	Bra011189	3413144	3414541	U	AT4G30400.1	0	0.42	0.11	H	AT2G18650.1	0	0.7	0.22
A01	Bra011188	3418839	3419413	U	AT4G30380.1	0	0.4	0.13	H	AT2G18660.1	1e-18	1.99	0.62
A01	Bra011187	3421050	3421532	U	AT4G30370.1	0	0.72	0.13	H	AT2G18670.1	6e-32	1.44	0.33
A01	Bra011186	3422819	3426535	U	AT4G30360.1	0	0.57	0.06
A01	Bra011185	3430015	3432439	U	AT4G30350.1	0	0.54	0.11						W	AT5G57710.1	0	1.54	0.44
A01	Bra011184	3442035	3444687	U	AT4G30340.1	0	0.5	0.04	H	AT2G18730.1	0	1.02	0.11
A01	Bra011183	3445591	3446097	U	AT4G30320.1	0	0.42	0.15
A01	Bra011182	3450606	3451792
A01	Bra011181	3453217	3454260
A01	Bra011180	3455584	3456712	U	AT4G30280.1	0	0.49	0.07
A01	Bra011179	3462998	3464040	U	AT4G30270.1	0	0.28	0.04	H	AT2G18800.1	0	3.69	0.29	W	AT5G57550.1	0	1.51	0.23
A01	Bra011178	3464778	3465931	U	AT4G30260.1	0	1.5	0.32	H	AT2G18840.1	0	1.4	0.37
A01	Bra011177	3469571	3471139	U	AT4G30250.1	0	1.01	0.07						W	AT5G57480.1	0	2.22	0.25
A01	Bra011176	3472895	3474257	U	AT4G30240.1	0	0.61	0.15	H	AT2G18860.1	0	1.32	0.3
A01	Bra011175	3475850	3476608	U	AT4G30230.1	0	0.45	0.16
A01	Bra011174	3482554	3486199	U	AT4G30210.2	0	0.37	0.05
A01	Bra011173	3497587	3499821	U	AT4G30200.3	0	0.47	0.11	H	AT2G18870.1	4e-26	1.77	0.89
A01	Bra011172	3518066	3522509	U	AT4G30190.2	0	0.56	0.03
A01	Bra011171	3523996	3524484	U	AT4G30180.1	0	0.24	0.08	H	AT2G18969.1	0	0.63	0.21
A01	Bra011170	3530725	3532289	U	AT4G30170.1	0	0.56	0.07	H	AT2G18980.1	0	1.99	0.09
A01	Bra011169	3538486	3539017
A01	Bra011168	3541857	3546694	U	AT4G30160.2	0	0.32	0.03
A01	Bra011167	3553635	3560236	U	AT4G30150.1	0	0.36	0.15
A01	Bra011166	3561450	3563794	U	AT4G30130.1	0	0.61	0.12	H	AT2G19090.1	0	2.36	0.19
A01	Bra011165	3566551	3569690	U	AT4G30110.1	0	1.22	0.22	H	AT2G19110.1	0	2.12	0.22
A01	Bra011164	3577237	3581366
A01	Bra011163	3582555	3584963	U	AT4G30090.1	0	0.45	0.15
A01	Bra011162	3589431	3591875	U	AT4G30080.1	0	0.72	0.05
A01	Bra011161	3598552	3599844	U	AT4G30030.1	0	0.42	0.13
A01	Bra011160	3602141	3605399	U	AT4G30020.1	0	0.38	0.04	H	AT2G19170.1	0	1.04	0.08
A01	Bra011159	3609834	3611201
A01	Bra011158	3617470	3618480	U	AT4G30010.1	2e-29	0.58	0.26
A01	Bra011157	3620204	3621862	U	AT4G30000.2	0	0.73	0.1
A01	Bra011156	3623417	3626827	U	AT4G29990.1	0	0.34	0.08	H	AT2G19190.1	0	0.94	0.22
A01	Bra011155	3628209	3629464	U	AT4G29960.1	0	0.43	0.08
A01	Bra011154	3630385	3633025	U	AT4G29950.1	0	0.72	0.1	H	AT2G19240.1	0	3.07	0.31	W	AT5G57210.1	0	4.6	0.36
A01	Bra011153	3640976	3644466	U	AT4G29940.2	0	0.61	0.22
A01	Bra011152	3650570	3651846	U	AT4G29930.4	0	0.43	0.14
A01	Bra011151	3653287	3654168
A01	Bra011150	3664017	3675336	U	AT4G29920.1	0	0.37	0.09						W	AT5G57130.1	0	1.44	0.47
A01	Bra011149	3679499	3680915
A01	Bra011148	3681154	3687047
A01	Bra011147	3687172	3688487
A01	Bra011146	3688732	3690577
A01	Bra011145	3691826	3692029	U	AT4G29905.1	3e-31	0.59	0.04						W	AT5G57123.1	4e-25	1.62	0.17
A01	Bra011144	3698853	3706279	U	AT4G29900.1	0	0.21	0.04						W	AT5G57110.1	0	1.65	0.19
A01	Bra011143	3707216	3707737	U	AT4G29870.1	0	0.51	0.06	H	AT2G19340.1	0	1.32	0.15
A01	Bra011142	3708049	3710467	U	AT4G29860.1	0	0.26	0.07
A01	Bra011141	3710901	3711750	U	AT4G29850.1	0	0.41	0.04	H	AT2G19350.1	0	0.51	0.06
A01	Bra011140	3712412	3713986	U	AT4G29840.1	0	1.61	0.04
A01	Bra011139	3714176	3715323	U	AT4G29830.1	0	0.45	0.01
A01	Bra011138	3715701	3716895	U	AT4G29820.1	0	0.34	0.09
A01	Bra011137	3717557	3719415	U	AT4G29810.2	0	0.5	0.05
A01	Bra011136	3722611	3728540	U	AT4G29790.1	0	0.26	0.07	H	AT2G19390.1	0	0.64	0.16
A01	Bra011135	3730836	3732462	U	AT4G29780.1	3e-20	0.4	0.14
A01	Bra011134	3736509	3743256	U	AT4G29735.2	1e-20	1.65	0.52
A01	Bra011133	3743597	3746706	U	AT4G29730.1	0	0.26	0.11	H	AT2G19520.1	0	0.63	0.13
A01	Bra011132	3753153	3754778	U	AT4G29720.1	0	0.5	0.08
A01	Bra011131	3765774	3766085
A01	Bra011130	3768906	3770255	U	AT4G29690.1	0	0.55	0.16
A01	Bra011129	3772502	3773881
A01	Bra011128	3777249	3778783	U	AT4G29680.1	0	0.78	0.09
A01	Bra011127	3779428	3780761	U	AT4G29670.1	0	0.38	0.06
A01	Bra011126	3782477	3782996	U	AT4G29660.1	0	0.42	0.05
A01	Bra011125	3783505	3784032	U	AT4G29658.1	1.96182e-44	0.29	0.11
A01	Bra011124	3790053	3792000	U	AT4G29550.1	0	0.96	0.46
A01	Bra011123	3796172	3797727
A01	Bra011122	3806617	3808817
A01	Bra011121	3809553	3810314	U	AT4G29540.2	2e-34	0.35	0.1
A01	Bra011120	3810698	3811755	U	AT4G29530.1	0	0.47	0.08
A01	Bra011119	3812206	3813734	U	AT4G29520.1	0	0.38	0.07
A01	Bra011118	3813995	3815938	U	AT4G29510.1	0	0.34	0.04	H	AT2G19670.1	0	0.68	0.1
A01	Bra011117	3816352	3819683	U	AT4G29490.1	0	0.32	0.05
A01	Bra011116	3820401	3821009	U	AT4G29480.1	0	0.25	0.04	H	AT2G19680.2	0	0.58	0.09
A01	Bra011115	3821772	3822410
A01	Bra011114	3822895	3828362
A01	Bra011113	3829125	3829863
A01	Bra011112	3830290	3831240	U	AT4G29460.1	0	0.6	0.15	H	AT2G19690.1	0	1.64	0.28
A01	Bra011111	3832147	3835684	U	AT4G29450.1	0	0.43	0.13
A01	Bra011110	3836641	3838285
A01	Bra011109	3839512	3842829	U	AT4G29440.2	0	0.45	0.16	H	AT2G19710.1	0	1.29	0.38
A01	Bra011108	3843377	3844229	U	AT4G29430.1	0	0.26	0.02	H	AT2G19720.1	0	0.48	0.04
A01	Bra011107	3844453	3846340	U	AT4G29420.1	0	0.54	0.14
A01	Bra011106	3847011	3848546	U	AT4G29410.2	0	0.48	0.05
A01	Bra011105	3850084	3851566	U	AT4G29400.1	0	0.4	0.1
A01	Bra011104	3856665	3862557	U	AT4G29380.1	0	0.38	0.04
A01	Bra011103	3865156	3866307
A01	Bra011102	3866513	3867181
A01	Bra011101	3869845	3870519
A01	Bra011100	3876928	3878906	U	AT4G29360.1	0	0.59	0.06
A01	Bra011099	3879388	3880079	U	AT4G29350.1	0	0.52	0.05	H	AT2G19760.1	0	0.75	0.05
A01	Bra011098	3884005	3884985	U	AT4G29340.1	0	0.39	0.02
A01	Bra011097	3885946	3887906	U	AT4G29330.1	0	0.26	0.06
A01	Bra011096	3894302	3896780	U	AT4G29310.1	0	0.47	0.03
A01	Bra011095	3901935	3902286	U	AT4G29290.1	8e-14	1.02	0.47
A01	Bra011094	3906730	3908395
A01	Bra011093	3910917	3911400
A01	Bra011092	3916983	3917332
A01	Bra011091	3922309	3923697	U	AT4G29270.1	0	0.61	0.19
A01	Bra011090	3925172	3929858	U	AT4G29230.1	0	0.34	0.04
A01	Bra011089	3935705	3938126	U	AT4G29220.1	0	0.47	0.05
A01	Bra011088	3938438	3941211	U	AT4G29210.2	0	0.85	0.13
A01	Bra011087	3958590	3959675	U	AT4G29190.1	0	0.62	0.08	H	AT2G19810.1	0	1.11	0.14
A01	Bra011086	3963076	3964813
A01	Bra011085	3966156	3967313	U	AT4G29160.3	0	0.51	0.05	H	AT2G19830.1	0	0.89	0.09
A01	Bra011084	3976092	3977708	U	AT4G29140.1	0	0.39	0.07
A01	Bra011083	4004992	4008838	U	AT4G29100.1	0	0.29	0.05
A01	Bra011082	4043543	4044839	U	AT4G29080.1	0	0.36	0.07
A01	Bra011081	4045507	4053593	U	AT4G29060.2	0	0.56	0.11
A01	Bra011080	4054741	4056451	U	AT4G29050.1	0	0.4	0.12
A01	Bra011079	4056775	4059000	U	AT4G29040.1	0	0.73	0.01
A01	Bra011078	4060358	4067908	U	AT4G29030.1	6e-07	0.32	0.19
A01	Bra011077	4069608	4070051	U	AT4G29020.2	2e-17	0.31	0.08
A01	Bra011076	4073752	4078046	U	AT4G29010.1	0	0.28	0.05
A01	Bra011075	4078631	4081317	U	AT4G29000.1	0	0.4	0.11
A01	Bra011074	4082161	4083712	U	AT4G28990.2	0	0.34	0.14
A01	Bra011073	4084442	4086019	U	AT4G28980.2	0	0.57	0.07
A01	Bra011072	4086697	4087922	U	AT4G28950.1	0	0.37	0.03
A01	Bra011071	4089044	4094694
A01	Bra011070	4096142	4098485	U	AT4G28940.1	0	0.38	0.13
A01	Bra011069	4108863	4110206	U	AT4G28910.3	0	0.44	0.06
A01	Bra011068	4112284	4113537	U	AT4G28890.1	0	0.36	0.07	H	AT2G20030.1	0	1.73	0.28
A01	Bra011067	4115816	4118205	U	AT4G28860.2	0	0.4	0.07
A01	Bra011066	4118872	4120383	U	AT4G28850.1	0	0.44	0.1
A01	Bra011065	4126861	4128464	U	AT4G28840.1	0	0.27	0.08	H	AT2G20080.2	1e-29	1.34	0.2
A01	Bra011064	4138129	4139435	U	AT4G28830.2	0	0.34	0.04
A01	Bra011063	4139697	4140882	U	AT4G28820.2	0	0.34	0.14
A01	Bra011062	4141208	4151786
A01	Bra011061	4159273	4162705	U	AT4G28811.1	0	0.53	0.37
A01	Bra011060	4165937	4168275	U	AT4G28780.1	0	0.52	0.02
A01	Bra011059	4171266	4172671	U	AT4G28770.2	0	0.48	0.06	H	AT2G20230.1	0	1.77	0.21
A01	Bra011058	4172993	4175866	U	AT4G28760.2	0	0.38	0.11	H	AT2G20240.1	0	1.12	0.36
A01	Bra011057	4182104	4182906	U	AT4G28750.1	0	0.38	0.1	H	AT2G20260.1	1.4013e-45	0.53	0.15
A01	Bra011056	4183284	4184563	U	AT4G28730.1	0	0.31	0.11	H	AT2G20270.2	5e-40	0.74	0.37
A01	Bra011055	4190101	4191599	U	AT4G28720.1	0	0.45	0.06
A01	Bra011054	4216884	4218071
A01	Bra011053	4218837	4227568	U	AT4G28710.1	0	0.26	0.06	H	AT2G20290.1	0	0.54	0.16
A01	Bra011052	4235604	4236058	U	AT4G28703.1	0	0.19	0.08
A01	Bra011051	4238990	4240495	U	AT4G28700.1	0	0.84	0.06
A01	Bra011050	4241190	4242508	U	AT4G28690.1	0	0.67	0.38	H	AT2G20310.1	0	2.01	0.59
A01	Bra011049	4244336	4247916	U	AT4G28680.4	0	0.37	0.05
A01	Bra011048	4255221	4258395	U	AT4G28670.1	0	0.43	0.13
A01	Bra011047	4258594	4259528	U	AT4G28660.2	0	0.87	0.09
A01	Bra011046	4261626	4264741	U	AT4G28650.1	0	0.54	0.06
A01	Bra011045	4265051	4266445	U	AT4G28640.3	0	0.37	0.11
A01	Bra011044	4266894	4267505
A01	Bra011043	4272644	4275279	U	AT4G28620.1	0	0.63	0.11
A01	Bra011042	4276343	4278188	U	AT4G28610.1	0	0.52	0.11
A01	Bra011041	4278615	4281059	U	AT4G28600.1	0	0.5	0.06
A01	Bra011040	4285546	4286871	U	AT4G28560.1	0	0.8	0.14
A01	Bra011039	4292190	4292432
A01	Bra011038	4293288	4296093	U	AT4G28540.1	0	0.41	0.04
A01	Bra011037	4314929	4318250	U	AT4G28530.2	0	0.38	0.08
A01	Bra011036	4321865	4323861
A01	Bra011035	4325212	4326560	U	AT4G28510.1	0	0.32	0.03	H	AT2G20530.2	0	0.88	0.06
A01	Bra011034	4327044	4329118	U	AT4G28500.1	0	0.55	0.04
A01	Bra011033	4333667	4336029	U	AT4G28490.1	0	0.63	0.1
A01	Bra011032	4338781	4339464	U	AT4G28485.1	0	0.91	0.24
A01	Bra011031	4339611	4341276	U	AT4G28480.2	0	0.48	0.04	H	AT2G20560.1	0	1.35	0.09
A01	Bra011030	4341748	4346975	U	AT4G28470.1	0	0.31	0.05	H	AT2G20580.1	0	0.67	0.05
A01	Bra011029	4347623	4347844	U	AT4G28460.1	4e-27	0.61	0.08
A01	Bra011028	4351243	4352429	U	AT4G28440.1	0	0.43	0.06
A01	Bra011027	4352732	4354677	U	AT4G28430.1	0	0.69	0.17	H	AT2G20590.1	0	1.12	0.29
A01	Bra011026	4355162	4357104	U	AT4G28410.1	0	2.41	0.27	H	AT2G20610.1	0	1	0.18
A01	Bra011025	4358105	4359462
A01	Bra011024	4366474	4366815
A01	Bra040154	4372891	4373052
A01	Bra040155	4373132	4373281	U	AT4G28400.1	1e-15	0.55	0.08
A01	Bra040156	4374192	4374566
A01	Bra040157	4374894	4376302						H	AT2G20630.1	0	1	0.09
A01	Bra040158	4383599	4384399	U	AT4G17490.1	0	0.43	0.13	V	AT5G47230.1	0	1.48	0.28
A01	Bra040159	4389153	4389875	U	AT4G17500.1	0	0.69	0.11	V	AT5G47220.1	0	1.93	0.32
A01	Bra040160	4390517	4391967	U	AT4G17510.1	0	0.47	0.05
A01	Bra040161	4392523	4394188	U	AT4G17520.1	0	0.49	0.2
A01	Bra040162	4394615	4396433	U	AT4G17530.1	0	0.35	0.02
A01	Bra040163	4399881	4401454	U	AT4G17540.1	0	0.3	0.08
A01	Bra040164	4401604	4403352	U	AT4G17550.1	0	0.47	0.06
A01	Bra040165	4404314	4405450	U	AT4G17565.1	0	0.5	0.33
A01	Bra040166	4407638	4409629
A01	Bra040167	4414620	4417067	U	AT4G17570.3	0	0.31	0.08
A01	Bra040168	4426648	4441095	U	AT4G17610.1	0	0.27	0.07
A01	Bra040169	4449274	4451276	U	AT4G17615.1	0	0.37	0.01	V	AT5G47100.1	0	0.91	0.05
A01	Bra040170	4452543	4455590	U	AT4G17620.3	0	0.56	0.07
A01	Bra040171	4456103	4457521	U	AT4G17640.2	0	0.33	0.08	V	AT5G47080.1	0	0.87	0.12
A01	Bra040172	4458304	4459144	U	AT4G17650.1	0	0.59	0.08
A01	Bra040173	4462024	4462664	U	AT4G17670.1	1.4013e-45	0.34	0.15	V	AT5G47060.1	3e-36	1.29	0.19
A01	Bra040174	4477096	4478733
A01	Bra040175	4487706	4488749	U	AT4G17690.1	0	0.55	0.15	V	AT5G47000.1	0	1.4	0.2
A01	Bra040176	4494090	4497676	U	AT4G17695.1	0	0.36	0.12
A01	Bra040177	4509943	4511121	U	AT4G17720.1	0	0.63	0.06	V	AT5G46870.1	0	1.36	0.16
A01	Bra040178	4512416	4513746	U	AT4G17730.2	0	0.59	0.09	V	AT5G46860.1	0	1.1	0.11
A01	Bra040179	4514352	4515753	U	AT4G17750.1	0	0.56	0.12
A01	Bra040180	4522236	4522725	U	AT4G17770.1	2e-39	0.6	0.19
A01	Bra040181	4523444	4525031	U	AT4G17785.1	0	0.34	0.1
A01	Bra040182	4533957	4534976	U	AT4G17790.1	0	0.34	0.05
A01	Bra040183	4538229	4539110	U	AT4G17800.1	0	0.28	0.03
A01	Bra013257	4565353	4565961	U	AT4G17810.1	0	0.32	0.12
A01	Bra013258	4573789	4576095	U	AT4G17830.2	0	0.4	0.04
A01	Bra013259	4576267	4577878	U	AT4G17840.1	0	0.42	0.06
A01	Bra013260	4581929	4582862
A01	Bra013261	4586493	4589557	U	AT4G17850.1	2e-26	1.78	0.68
A01	Bra013262	4593719	4594294	U	AT4G17870.1	0	1.16	0.05	V	AT5G46790.1	0	5.55	0.17
A01	Bra013263	4601488	4602386	U	AT4G17880.1	0	0.6	0.12	V	AT5G46760.1	0	1.91	0.19
A01	Bra013264	4607039	4607932
A01	Bra013265	4611284	4613552	U	AT4G17890.2	0	0.46	0.06	V	AT5G46750.1	0	1.16	0.15
A01	Bra013266	4618913	4620553	U	AT4G17900.1	0	0.39	0.05	V	AT5G46710.1	0	0.79	0.25
A01	Bra013267	4626728	4627648	U	AT4G17905.1	0	0.5	0.1
A01	Bra013268	4632472	4633356	U	AT4G17920.1	0	0.55	0.09	V	AT5G46650.1	0	2.01	0.29
A01	Bra013269	4635528	4636387	U	AT4G17940.1	0	0.71	0.12
A01	Bra013270	4636834	4638428	U	AT4G17950.1	0	0.67	0.22	V	AT5G46640.1	0	1.23	0.33
A01	Bra013271	4640973	4642249	U	AT4G17960.1	0	0.56	0.09	V	AT5G46620.1	7.9874e-44	2.33	0.18
A01	Bra013272	4646750	4647922	U	AT4G17980.1	0	0.69	0.11	V	AT5G46590.1	0	1.27	0.18
A01	Bra013273	4656000	4656167
A01	Bra013274	4656915	4659499						V	AT5G46570.1	0	0.72	0.08
A01	Bra013275	4666803	4669461	U	AT4G18010.2	0	0.52	0.06
A01	Bra013276	4671697	4672923
A01	Bra013277	4686477	4689116	U	AT4G18020.6	0	0.4	0.1
A01	Bra013279	4696356	4697708
A01	Bra013278	4696356	4698995
A01	Bra013280	4716389	4717397
A01	Bra013281	4719993	4723346
A01	Bra013282	4724862	4728061	U	AT4G18030.1	0	0.53	0.04
A01	Bra013283	4729486	4730638	U	AT4G18040.1	0	0.63	0.08
A01	Bra013284	4731106	4731737	U	AT4G18100.1	0	0.56	0.01	V	AT5G46430.2	0	1.47	0.04
A01	Bra013285	4733307	4736008	U	AT4G18120.2	0	0.54	0.14
A01	Bra013286	4736301	4739823	U	AT4G18130.1	0	0.93	0.06
A01	Bra013287	4742577	4745986	U	AT4G18150.1	0	0.54	0.15	V	AT5G46380.1	0	2.27	0.78
A01	Bra013288	4748702	4750107	U	AT4G18160.1	0	0.76	0.08	V	AT5G46370.1	0	1.25	0.24
A01	Bra013289	4763091	4764234	U	AT4G18170.1	0	0.32	0.08
A01	Bra013290	4769597	4771885	U	AT4G18190.1	0	0.5	0.09
A01	Bra013291	4772619	4773803	U	AT4G18195.1	0	0.53	0.17
A01	Bra013292	4774330	4775584
A01	Bra013293	4775925	4776942	U	AT4G18230.1	0	0.34	0.08
A01	Bra013294	4780431	4784811
A01	Bra013295	4785522	4788383	U	AT4G18250.1	0	0.54	0.2
A01	Bra013296	4808590	4811618	U	AT4G18290.1	0	0.37	0.07	V	AT5G46240.1	0	0.93	0.17
A01	Bra013297	4818630	4820411	U	AT4G18340.1	0	0.31	0.05
A01	Bra013298	4848354	4850099	U	AT4G18350.1	0	0.39	0.07
A01	Bra013299	4852350	4854455	U	AT4G18360.1	0	0.35	0.04
A01	Bra013300	4857309	4858766	U	AT4G18370.1	0	0.34	0.07
A01	Bra013301	4858887	4859207
A01	Bra013302	4860416	4862689	U	AT4G18375.2	0	0.55	0.2	V	AT5G46190.1	0	0.77	0.25
A01	Bra013303	4866266	4867399	U	AT4G18380.2	0	1.3	0.11	V	AT5G46170.1	0	2.02	0.13
A01	Bra013304	4873009	4873728	U	AT4G18390.2	0	0.53	0.08
A01	Bra013305	4883046	4883234	U	AT4G18395.1	6e-19	0.57	0.17
A01	Bra013306	4883403	4884265	U	AT4G18400.1	8e-34	0.14	0.08
A01	Bra013307	4888681	4889355	U	AT4G18425.1	0	0.35	0.07	V	AT5G46090.1	0	1.32	0.18
A01	Bra013308	4892038	4893248	U	AT4G18430.1	0	0.36	0.07	V	AT5G46025.1	1e-30	1.5	0.34
A01	Bra013309	4894758	4896904	U	AT4G18440.1	0	0.48	0.06
A01	Bra013310	4897368	4898282	U	AT4G18450.1	0	0.33	0.17
A01	Bra013311	4909502	4911896	U	AT4G18470.1	0	0.4	0.1
A01	Bra013312	4920411	4921486	U	AT4G18460.1	0	0.45	0.04
A01	Bra013313	4921872	4926358	U	AT4G18465.1	0	0.31	0.03
A01	Bra013314	4926649	4928128	U	AT4G18480.1	0	0.57	0.03	V	AT5G45930.1	0	2.07	0.1
A01	Bra013315	4930498	4933892
A01	Bra013316	4934564	4936786
A01	Bra013317	4939018	4944968
A01	Bra013318	4946569	4950803	U	AT4G18490.2	0	0.31	0.2
A01	Bra013319	4960461	4960697	U	AT4G18510.1	6e-21	0.3	0.2
A01	Bra013320	4977633	4979727	U	AT4G18530.1	0	0.44	0.08
A01	Bra013321	4981087	4982923	U	AT4G18540.1	0	0.43	0.09
A01	Bra013322	4986854	4989320	U	AT4G18550.1	0	0.42	0.08
A01	Bra013323	4994957	4995565
A01	Bra013324	5005388	5008199	U	AT4G18570.1	0	0.59	0.09
A01	Bra013325	5008479	5009272	U	AT4G18580.2	3e-09	1.01	0.55
A01	Bra013326	5010286	5010706	U	AT4G18590.1	0	0.65	0.06
A01	Bra013327	5012370	5012925	U	AT4G18593.1	0	0.46	0.09
A01	Bra013328	5013412	5013930	U	AT4G18596.1	0	0.42	0.03	V	AT5G45880.1	0	1.23	0.04
A01	Bra013329	5014335	5022397	U	AT4G18600.1	0	0.32	0.19
A01	Bra013330	5026348	5026938	U	AT4G18610.1	0	0.24	0.04
A01	Bra013331	5027734	5028629
A01	Bra013332	5037986	5040619
A01	Bra013333	5043206	5043542
A01	Bra013334	5044188	5044688	U	AT4G18620.1	0	0.41	0.12	V	AT5G45860.1	0	1.23	0.26
A01	Bra013335	5055018	5056563	U	AT4G18630.1	0	0.33	0.1	V	AT5G45850.1	0	1.48	0.58
A01	Bra013336	5058162	5061126	U	AT4G18640.1	0	0.33	0.07	V	AT5G45840.1	0	0.91	0.22
A01	Bra013337	5063916	5064805	U	AT4G18650.1	0	0.37	0.09
A01	Bra013338	5073336	5075077	U	AT4G18660.1	0	0.5	0.14	V	AT5G45830.1	0	1.56	0.31
A01	Bra013339	5076835	5089016	U	AT4G18670.1	0	0.49	0.17
A01	Bra013340	5094450	5095934	U	AT4G18700.1	0	1.67	0.05	V	AT5G45810.1	0	2.21	0.14
A01	Bra013341	5102140	5103752	U	AT4G18710.2	0	0.73	0.02
A01	Bra013342	5104635	5105584	U	AT4G18730.1	0	0.52	0	V	AT5G45775.2	0	0.9	0
A01	Bra013343	5105809	5106704	U	AT4G18740.3	7.00649e-43	0.61	0.29
A01	Bra013344	5106994	5109600	U	AT4G18750.1	0	0.75	0.08
A01	Bra013345	5110142	5111437	U	AT4G18760.1	0	0.68	0.08	V	AT5G45770.1	0	1.19	0.25
A01	Bra013346	5114611	5116339	U	AT4G18770.1	0	0.33	0.06
A01	Bra013347	5117508	5118011
A01	Bra013348	5121584	5123235
A01	Bra013349	5124974	5125845	U	AT4G18800.1	0	0.32	0.02	V	AT5G45750.1	0	0.73	0.06
A01	Bra013350	5135536	5136537
A01	Bra013351	5138639	5139370
A01	Bra013352	5139749	5142830	U	AT4G18810.2	0	0.34	0.05
A01	Bra013353	5154257	5158238	U	AT4G18820.1	0	0.67	0.06	V	AT5G45720.2	0	1.35	0.21
A01	Bra013354	5160696	5161676	U	AT4G18830.1	0	0.22	0.08
A01	Bra013355	5161830	5163437	U	AT4G18840.1	0	0.78	0.12
A01	Bra013356	5165448	5165642
A01	Bra013357	5167625	5168589
A01	Bra013358	5170271	5172586	U	AT4G18880.1	0	0.74	0.13	V	AT5G45710.1	0	2.31	0.3
A01	Bra013359	5183073	5185628	U	AT4G18890.1	0	0.3	0.02
A01	Bra013360	5187193	5189888	U	AT4G18900.1	0	0.59	0.17
A01	Bra013361	5196637	5198647	U	AT4G18910.1	0	0.39	0.05						B	AT1G31885.1	0	2.06	0.41
A01	Bra013362	5199374	5202508	U	AT4G18920.1	0	0.42	0.03	V	AT5G45690.1	0	1.22	0.17
A01	Bra013363	5204746	5207122	U	AT4G18950.1	0	0.54	0.03
A01	Bra013364	5212424	5216413	U	AT4G18960.1	0	0.29	0.03
A01	Bra013365	5219276	5220695	U	AT4G18975.4	0	0.4	0.09
A01	Bra013366	5225644	5225991	U	AT4G18980.1	1e-33	0.27	0.16	V	AT5G45630.1	3e-24	0.61	0.31
A01	Bra013367	5234189	5236309	U	AT4G18990.1	0	0.41	0.06
A01	Bra013368	5237282	5238323	U	AT4G19003.2	0	0.37	0.02
A01	Bra013369	5239084	5241484	U	AT4G19010.1	0	0.45	0.08
A01	Bra013370	5244939	5250742	U	AT4G19020.1	0	0.36	0.15
A01	Bra013371	5251547	5256984	U	AT4G19040.3	0	0.4	0.02	V	AT5G45560.1	0	0.65	0.05
A01	Bra013372	5258459	5262000	U	AT4G19050.1	0	0.5	0.2	V	AT5G45510.1	0	4.07	0.51
A01	Bra013373	5263501	5264217	U	AT4G19060.1	0	0.43	0.22	V	AT5G45440.1	6e-38	1.31	0.63
A01	Bra013374	5265795	5269484	U	AT4G19120.2	0	0.37	0.04
A01	Bra013375	5274129	5275450	U	AT4G19140.1	0	0.36	0.09
A01	Bra013376	5275652	5276902	U	AT4G19150.2	0	0.63	0.17
A01	Bra013377	5281129	5283131	U	AT4G19160.3	0	0.51	0.16
A01	Bra013378	5285734	5287248	U	AT4G19170.1	0	0.56	0.06
A01	Bra013379	5292855	5294807	U	AT4G19180.1	0	0.7	0.05
A01	Bra013380	5296323	5298782	U	AT4G19185.1	0	0.35	0.07	V	AT5G45370.2	0	0.76	0.19
A01	Bra013381	5299145	5301649	U	AT4G19190.1	0	0.34	0.1
A01	Bra013382	5303288	5304356	U	AT4G19200.1	1e-09	0.43	0.07	V	AT5G45350.1	1e-07	0.79	0.11
A01	Bra013383	5305528	5315050
A01	Bra013384	5316053	5317159
A01	Bra013385	5318724	5321407	U	AT4G19210.1	0	0.4	0.01
A01	Bra013386	5337864	5339940	U	AT4G19230.2	0	0.48	0.08	V	AT5G45340.1	0	0.95	0.1
A01	Bra013387	5343946	5345524	U	AT4G19350.1	0	0.28	0.23
A01	Bra013388	5345872	5347130
A01	Bra013389	5356695	5357897
A01	Bra013390	5363294	5364489	U	AT4G19370.1	0	0.38	0.15						B	AT1G31720.1	6e-31	1.3	0.57
A01	Bra013391	5365170	5366696	U	AT4G19380.1	0	0.39	0.08
A01	Bra013392	5378265	5379664	U	AT4G19390.1	0	0.51	0.1
A01	Bra013393	5388060	5388904	U	AT4G19410.2	0	0.52	0.05
A01	Bra013394	5390167	5392977	U	AT4G19410.1	0	0.35	0.03	V	AT5G45280.2	0	0.93	0.13
A01	Bra013395	5396757	5403835	U	AT4G19420.2	0	0.3	0.02
A01	Bra013396	5415707	5416210	U	AT4G19430.1	0	0.29	0.2
A01	Bra013397	5425194	5425532
A01	Bra013398	5429679	5433504	U	AT4G19450.1	0	0.44	0.05	V	AT5G45275.1	0	0.83	0.12	B	AT1G31470.1	0	1.91	0.27
A01	Bra013399	5434038	5435522	U	AT4G19460.1	0	0.39	0.04
A01	Bra013400	5437928	5443753	U	AT4G19500.1	0	3.57	1.36
A01	Bra013401	5451730	5453300	U	AT4G19540.1	0	0.27	0.05
A01	Bra013402	5454359	5456453	U	AT4G19560.1	0	0.44	0.27	V	AT5G45190.1	0	1.12	0.35
A01	Bra013403	5457919	5459547	U	AT4G19570.1	0	2.12	0.81
A01	Bra013404	5461783	5463636	U	AT4G19580.1	0	2.75	0.58
A01	Bra013405	5464665	5472171	U	AT4G19610.1	0	0.5	0.17
A01	Bra013406	5473451	5474019	U	AT4G19630.1	5e-19	0.74	0.46
A01	Bra013407	5479325	5480058
A01	Bra013408	5481378	5482723
A01	Bra013409	5486607	5488380
A01	Bra013410	5489727	5491054	U	AT4G19640.1	0	0.35	0.02	V	AT5G45130.1	0	0.59	0.06
A01	Bra013411	5492189	5493545	U	AT4G19645.2	0	0.19	0.08						B	AT1G31300.2	0	2.02	0.21
A01	Bra013412	5500616	5501223
A01	Bra013413	5503715	5504380
A01	Bra013414	5505822	5507543	U	AT4G19650.1	0	0.92	0.19	V	AT5G45113.1	0	0.99	0.27
A01	Bra013415	5508072	5510872
A01	Bra013416	5512524	5514513	U	AT4G19660.1	0	0.65	0.1	V	AT5G45110.1	0	1.29	0.17
A01	Bra013417	5518458	5520717	U	AT4G19670.2	0	0.45	0.08
A01	Bra013418	5527782	5529033	U	AT4G19680.2	0	0.26	0.05
A01	Bra013419	5536876	5538092	U	AT4G19690.2	0	0.44	0.06						B	AT1G31260.1	0	1.92	0.33
A01	Bra013420	5540692	5542819
A01	Bra013421	5547712	5547924
A01	Bra013422	5550473	5551744						V	AT5G45105.2	0	1.32	0.3
A01	Bra013423	5559378	5560405	U	AT4G19700.1	0	0.46	0.13	V	AT5G45100.1	0	1.78	0.25
A01	Bra013424	5563998	5564960
A01	Bra013425	5576265	5580845	U	AT4G19710.2	0	0.35	0.03						B	AT1G31230.1	0	1.46	0.15
A01	Bra013426	5583230	5584690	U	AT4G19740.1	0	0.92	0.31
A01	Bra013427	5596014	5596736
A01	Bra013428	5598702	5600318	U	AT4G19840.1	0	0.44	0.18
A01	Bra013429	5602158	5602749	U	AT4G19850.2	0	0.61	0.28
A01	Bra013430	5604552	5606976	U	AT4G19860.1	0	0.5	0.06
A01	Bra013431	5610279	5619712
A01	Bra013432	5620615	5622102	U	AT4G19890.1	0	0.53	0.04
A01	Bra013433	5640947	5644203
A01	Bra013434	5645645	5648116	U	AT4G19970.1	0	0.48	0.09	V	AT5G44820.1	0	2.78	0.42
A01	Bra013435	5651663	5652043	U	AT4G19980.1	0	0.44	0.15
A01	Bra013436	5656590	5657743	U	AT4G19985.1	0	0.48	0.1
A01	Bra013437	5660800	5661139	U	AT4G19990.2	1e-14	0.57	0.18
A01	Bra013438	5666359	5666979	U	AT4G20000.1	0	0.63	0.14
A01	Bra013439	5670337	5672489	U	AT4G20020.2	0	0.49	0.12	V	AT5G44780.1	0	2.44	0.33
A01	Bra013440	5672798	5673676	U	AT4G20030.1	0	0.41	0.09
A01	Bra013441	5673768	5675297	U	AT4G20040.1	0	0.56	0.09
A01	Bra013442	5677530	5679637	U	AT4G20050.1	0	0.35	0.08
A01	Bra013443	5684778	5689210	U	AT4G20060.1	0	0.32	0.11
A01	Bra013444	5690008	5691843	U	AT4G20090.1	0	1.01	0.1
A01	Bra013445	5694937	5698107	U	AT4G20110.2	0	0.5	0.06						B	AT1G30900.1	0	1.92	0.21
A01	Bra013446	5701998	5705485	U	AT4G20140.1	0	0.57	0.06	V	AT5G44700.1	0	0.85	0.16
A01	Bra013447	5711923	5716136	U	AT4G20160.1	0	0.49	0.2	V	AT5G44690.1	2e-27	1.57	0.65
A01	Bra013448	5722670	5723845	U	AT4G20190.1	0	0.57	0.07	V	AT5G44660.1	0	1.5	0.41
A01	Bra013449	5724691	5727567	U	AT4G20235.1	0	0.62	0.14
A01	Bra013450	5743001	5744707	U	AT4G20260.4	0	0.31	0.08
A01	Bra013451	5751033	5754275	U	AT4G20270.1	0	0.41	0.09
A01	Bra013452	5756509	5757338	U	AT4G20280.1	0	0.59	0.11
A01	Bra013453	5758963	5761848	U	AT4G20300.2	0	0.36	0.09
A01	Bra013454	5762532	5764497	U	AT4G20310.2	0	0.46	0.09
A01	Bra013455	5768111	5770995
A01	Bra013456	5791121	5794787	U	AT4G20320.2	0	0.25	0.04
A01	Bra013457	5796047	5799814	U	AT4G20325.2	0	0.29	0.09
A01	Bra013458	5800075	5801487	U	AT4G20360.1	0	2.11	0.03
A01	Bra013459	5805177	5806897						V	AT5G44560.1	0	0.81	0.08
A01	Bra013460	5809106	5810284	U	AT4G20380.7	0	0.43	0.06
A01	Bra013461	5811662	5816218	U	AT4G20400.1	0	0.3	0.1						B	AT1G30810.2	0	4.69	0.34
A01	Bra013462	5816732	5819049	U	AT4G20410.1	0	0.35	0.04
A01	Bra013463	5819664	5819984	U	AT4G20420.1	5e-26	0.42	0.2
A01	Bra013464	5820137	5823566	U	AT4G20430.2	0	0.39	0.05	V	AT5G44530.1	0	1.03	0.15
A01	Bra013465	5825716	5826513	U	AT4G20440.4	0	0.78	0.07	V	AT5G44500.1	0	0.92	0.11
A01	Bra013466	5828045	5830663	U	AT4G20460.1	0	0.44	0.04
A01	Bra013467	5834344	5836515	U	AT4G20740.1	0	0.47	0.08
A01	Bra013468	5837197	5838612	U	AT4G20760.1	0	0.32	0.05
A01	Bra013469	5838801	5841110	U	AT4G20770.1	0	0.47	0.12
A01	Bra013470	5842746	5843312	U	AT4G20780.1	0	0.61	0.1	V	AT5G44460.1	0	1.2	0.17
A01	Bra013471	5852058	5853685	U	AT4G20790.1	0	0.67	0.11
A01	Bra013472	5857739	5859322	U	AT4G20800.1	0	0.51	0.13
A01	Bra013473	5860136	5861716
A01	Bra013474	5863278	5864075
A01	Bra013475	5868554	5870161	U	AT4G20820.1	0	0.44	0.08	V	AT5G44410.1	0	1.91	0.29
A01	Bra013476	5874718	5876723	U	AT4G20830.1	0	0.8	0.11						B	AT1G30700.1	0	2.08	0.4
A01	Bra013477	5879151	5887704	U	AT4G20850.1	0	0.32	0.04
A01	Bra013478	5891610	5893178	U	AT4G20860.1	0	0.58	0.1	V	AT5G44360.1	0	1.76	0.22
A01	Bra013479	5897773	5898977	U	AT4G20870.1	0	0.33	0.03
A01	Bra013480	5903828	5905042	U	AT4G20880.1	0	0.66	0.23
A01	Bra013481	5907386	5908909	U	AT4G20890.1	0	1.1	0.01
A01	Bra013482	5909443	5919592	U	AT4G20910.2	0	0.44	0.12
A01	Bra013483	5920605	5923273
A01	Bra013484	5923930	5927448
A01	Bra013485	5930407	5933684	U	AT4G20940.1	0	0.43	0.04
A01	Bra013486	5936243	5937276	U	AT4G20970.1	0	0.22	0.14
A01	Bra013487	5938818	5941297	U	AT4G20990.1	0	0.54	0.2
A01	Bra013488	5942615	5943889
A01	Bra013489	5945022	5946219	U	AT4G21020.1	0	0.63	0.17	V	AT5G44310.1	2.94273e-44	1.43	0.44
A01	Bra013490	5948821	5949558
A01	Bra013491	5954779	5955912
A01	Bra013492	5961676	5962401
A01	Bra013493	5967996	5968748	U	AT4G21030.1	8.99634e-43	0.63	0.39
A01	Bra013494	5971382	5972053
A01	Bra013495	5977068	5977358	U	AT4G21060.1	7e-22	0.73	0.31
A01	Bra013496	5978264	5978557
A01	Bra013497	5981878	5984291
A01	Bra013498	5986106	5988420	U	AT4G21060.2	0	0.46	0.06
A01	Bra013499	5989385	5995955	U	AT4G21065.1	0	0.54	0.06
A01	Bra013500	5996334	5997758	U	AT4G21090.3	0	0.48	0.07	O	AT4G05450.1	0	1.02	0.16
A01	Bra013501	6000381	6001979
A01	Bra013502	6005779	6006616	U	AT4G21110.1	0	0.32	0.03
A01	Bra013503	6007649	6008371	U	AT4G21140.1	0	1.08	0.15	O	AT4G05400.2	0	1.41	0.23
A01	Bra013504	6015188	6015920
A01	Bra013505	6016762	6018339
A01	Bra013506	6020008	6021909
A01	Bra013507	6024935	6029662	U	AT4G21150.3	0	0.31	0.09
A01	Bra013508	6030468	6037095	U	AT4G21160.4	0	0.35	0.1
A01	Bra013509	6037186	6038963	U	AT4G21170.1	0	0.54	0.13
A01	Bra013510	6039758	6042465	U	AT4G21180.1	0	0.3	0.08
A01	Bra013511	6042747	6049827	U	AT4G21190.1	0	0.36	0.09
A01	Bra013512	6059869	6062907	U	AT4G21200.1	0	0.33	0.08
A01	Bra013513	6064111	6065725	U	AT4G21210.2	0	0.23	0.09
A01	Bra013514	6071831	6074288	U	AT4G21215.2	0	0.3	0.1
A01	Bra013515	6079592	6081412	U	AT4G21230.1	0	0.35	0.17
A01	Bra013516	6082923	6084504	U	AT4G21250.1	0	0.41	0.07
A01	Bra013517	6087516	6088360	U	AT4G21280.2	0	0.37	0.09	O	AT4G05180.1	0	1.25	0.14
A01	Bra013518	6089316	6091853	U	AT4G21300.1	0	0.5	0.1
A01	Bra013519	6094003	6096071	U	AT4G21330.1	0	0.27	0.1
A01	Bra013520	6098849	6100465	U	AT4G21340.1	0	0.32	0.17	O	AT4G05170.1	9.80909e-45	1.17	0.38
A01	Bra013521	6102342	6103463	U	AT4G21350.1	0	0.81	0.07
A01	Bra013522	6104708	6108390	U	AT4G21380.1	0	0.51	0.1
A01	Bra013523	6111369	6114295	U	AT4G21390.1	0	0.46	0.05
A01	Bra013524	6116295	6119574	U	AT4G21400.1	0	0.51	0.1
A01	Bra013525	6122214	6126398	U	AT4G21430.1	0	0.35	0.13
A01	Bra013526	6136110	6137365	U	AT4G21440.1	0	0.51	0.09	O	AT4G05100.1	0	1.61	0.2
A01	Bra013527	6146623	6147466	U	AT4G21445.1	0	0.31	0.09
A01	Bra013528	6148755	6150501	U	AT4G21450.3	0	0.47	0.02	O	AT4G05060.1	0	1.12	0.18
A01	Bra013529	6153186	6156092	U	AT4G21480.1	0	0.47	0.05
A01	Bra013530	6159034	6159711	U	AT4G21500.1	0	0.59	0.24	O	AT4G05018.1	2e-22	1.66	0.71
A01	Bra013531	6163069	6163266
A01	Bra013532	6169306	6170093	U	AT4G21510.1	0	0.62	0.2	O	AT4G05010.1	1e-30	0.98	0.39
A01	Bra013533	6170615	6173368	U	AT4G21520.1	0	0.39	0.04
A01	Bra013534	6173908	6178919	U	AT4G21530.1	0	0.32	0.05
A01	Bra013535	6179753	6185225	U	AT4G21550.1	0	0.34	0.23
A01	Bra013536	6185695	6186324	U	AT4G21560.3	0	1.1	0.02	O	AT4G05000.2	0	1.7	0.07
A01	Bra013537	6187829	6188953	U	AT4G21570.1	0	0.36	0.06
A01	Bra013538	6192066	6193283
A01	Bra013539	6194240	6196022
A01	Bra013540	6197463	6198953	U	AT4G21580.3	0	0.34	0.06
A01	Bra013541	6199792	6201592	U	AT4G21585.1	0	0.26	0.04
A01	Bra013542	6208962	6210856
A01	Bra013543	6211660	6212784
A01	Bra013544	6214037	6217276	U	AT4G21630.1	0	0.41	0.15
A01	Bra013545	6218700	6222977	U	AT4G21660.2	0	0.65	0.08
A01	Bra013546	6228008	6232896	U	AT4G21670.1	0	0.37	0.12
A01	Bra013547	6233471	6235498	U	AT4G21680.1	0	0.39	0.05
A01	Bra013548	6263240	6266876
A01	Bra013549	6268618	6271380	U	AT4G21700.1	0	0.54	0.12
A01	Bra013550	6283194	6289426	U	AT4G21710.1	0	0.44	0.01
A01	Bra013551	6289723	6291191	U	AT4G21720.1	0	0.29	0.1
A01	Bra013552	6291937	6292362	U	AT4G21740.1	0	0.31	0.12
A01	Bra013553	6298455	6298652
A01	Bra013554	6311669	6312436
A01	Bra013555	6315722	6315898	U	AT4G21745.1	3e-06	1.89	0.53	O	AT4G04900.1	5e-07	2.37	0.49
A01	Bra013556	6329748	6332859	U	AT4G21750.2	0	0.47	0.06	O	AT4G04890.1	0	1.07	0.1
A01	Bra013557	6334108	6337328	U	AT4G21760.1	0	0.32	0.09
A01	Bra013558	6337645	6339819	U	AT4G21770.1	0	0.42	0.07
A01	Bra013559	6343187	6343534	U	AT4G21780.1	1.4013e-45	0.25	0.1
A01	Bra013560	6345731	6350082	U	AT4G21790.1	0	0.33	0.15
A01	Bra013561	6353455	6355734
A01	Bra013562	6356458	6358050	U	AT4G21800.2	0	0.34	0.05
A01	Bra013563	6358425	6360014	U	AT4G21810.1	0	0.31	0.02	O	AT4G04860.1	0	0.78	0.05
A01	Bra013564	6361274	6367761	U	AT4G21820.1	0	0.31	0.07
A01	Bra013565	6368205	6369058	U	AT4G21860.3	0	0.52	0.13	O	AT4G04800.1	0	1.3	0.27
A01	Bra013566	6369946	6370503	U	AT4G21870.1	0	0.47	0.12
A01	Bra013567	6371410	6375769	U	AT4G21880.1	0	0.42	0.17	O	AT4G04790.1	0	0.71	0.33
A01	Bra013568	6376148	6378043	U	AT4G21890.1	0	0.4	0.06
A01	Bra013569	6378867	6379688	U	AT4G21895.1	0	0.8	0.25
A01	Bra013570	6384911	6385645
A01	Bra013571	6390698	6391498
A01	Bra013572	6394095	6405030	U	AT4G21900.1	0	0.55	0.12
A01	Bra013573	6398700	6399053	U	AT4G21902.1	0	0.25	0.15	O	AT4G04745.1	5e-29	0.78	0.29
A01	Bra013574	6414465	6414986	U	AT4G21930.1	0	0.4	0.22
A01	Bra013575	6415699	6418093	U	AT4G21940.2	0	0.61	0.07	O	AT4G04710.1	0	1.04	0.22
A01	Bra013576	6424056	6425794	U	AT4G21960.1	0	0.34	0.01
A01	Bra013577	6431464	6431925	U	AT4G21970.1	0	0.33	0.09	O	AT4G04630.1	1.4013e-45	0.7	0.17
A01	Bra013578	6434430	6435201	U	AT4G21980.2	0	0.38	0.04
A01	Bra013579	6435589	6437155	U	AT4G21990.1	0	0.68	0.03	O	AT4G04610.1	0	3.72	0.08
A01	Bra013580	6438003	6438395	U	AT4G22000.1	0	1.2	0.01
A01	Bra013581	6441262	6441810
A01	Bra013582	6451635	6455254	U	AT4G22010.1	0	0.31	0.04
A01	Bra013583	6463770	6465350
A01	Bra013584	6468156	6471174	U	AT4G22070.1	0	0.31	0.06	O	AT4G04450.1	0	0.97	0.16
A01	Bra013585	6480013	6483890	U	AT4G22080.1	0	0.42	0.04
A01	Bra013586	6497645	6498723	U	AT4G22110.2	0	0.37	0.11
A01	Bra013587	6501457	6504233	U	AT4G22120.6	0	0.6	0.04
A01	Bra013588	6513292	6514210
A01	Bra013589	6517343	6518330
A01	Bra013590	6520527	6520859
A01	Bra013591	6526878	6530591	U	AT4G22130.1	0	0.49	0.05
A01	Bra013592	6531680	6533262	U	AT4G22140.2	0	0.6	0.04	O	AT4G04260.1	0	1.25	0.15
A01	Bra013593	6536049	6537279	U	AT4G22150.1	0	0.41	0.05	O	AT4G04210.1	0	0.92	0.12
A01	Bra013594	6537746	6538319	U	AT4G22160.2	2.99878e-43	0.44	0.24
A01	Bra013595	6539969	6540903
A01	Bra013596	6545676	6548538
A01	Bra013597	6549718	6550032	U	AT4G22170.1	2e-28	0.28	0.23
A01	Bra013598	6552055	6553056	U	AT4G22190.1	0	0.33	0.09
A01	Bra013599	6557755	6563088	U	AT4G22200.1	0	0.38	0.07
A01	Bra013600	6567801	6568214
A01	Bra013601	6587394	6588146	U	AT4G22220.1	0	0.42	0.02	O	AT4G04080.1	0	1.23	0.15
A01	Bra013602	6589036	6590084	U	AT4G22240.1	0	0.48	0.09	O	AT4G04020.1	0	0.79	0.15
A01	Bra013603	6591085	6591696	U	AT4G22250.1	0	0.83	0.25	O	AT4G03965.1	8e-38	1.12	0.44
A01	Bra013604	6592425	6594258	U	AT4G22260.1	0	0.52	0.1
A01	Bra013605	6599217	6599729
A01	Bra013606	6604809	6607178	U	AT4G22270.1	0	0.5	0.09	O	AT4G03820.1	0	0.94	0.2
A01	Bra013607	6608123	6609926	U	AT4G22290.1	0	0.53	0.06
A01	Bra013608	6613555	6614568	U	AT4G22310.1	0	0.67	0.05
A01	Bra013609	6622193	6623223
A01	Bra013610	6623802	6624994	U	AT4G22320.2	0	0.57	0.14
A01	Bra013611	6629221	6630060	U	AT4G22330.1	0	0.42	0.02
A01	Bra013612	6630716	6632929	U	AT4G22340.3	0	0.33	0.03
A01	Bra013613	6634469	6637175	U	AT4G22350.2	0	0.47	0.04
A01	Bra013614	6637931	6639523	U	AT4G22360.1	0	0.3	0.08
A01	Bra013615	6640140	6641388	U	AT4G22370.1	0	0.26	0.11
A01	Bra013616	6641818	6642369	U	AT4G22380.1	0	0.58	0.03	P	AT4G12600.2	1.99993e-41	0.58	0.03
A01	Bra013617	6642639	6644248						P	AT4G12590.1	0	0.71	0.03
A01	Bra013618	6650981	6652575
A01	Bra013619	6657850	6658251	U	AT4G22460.1	0	0.33	0.09	P	AT4G12510.1	5e-35	1.88	0.28
A01	Bra013620	6659495	6660400	U	AT4G22470.1	3e-13	0.61	0.76
A01	Bra013621	6663188	6664366	U	AT4G22505.1	1e-09	0.76	0.7
A01	Bra013622	6672614	6672958	U	AT4G22513.1	6e-16	1.16	0.44
A01	Bra013623	6678749	6679602	U	AT4G22530.1	0	0.46	0.06
A01	Bra013624	6680315	6684578	U	AT4G22540.4	0	0.34	0.03	P	AT4G12460.1	0	0.78	0.1
A01	Bra013625	6702204	6702839	U	AT4G22550.1	0	0.54	0.11
A01	Bra013626	6705834	6706319
A01	Bra013627	6707053	6707859	U	AT4G22580.1	0	1.97	0.05
A01	Bra013628	6709299	6710814	U	AT4G22590.1	0	0.37	0.05	P	AT4G12430.1	0	0.82	0.09
A01	Bra013629	6721162	6721986	U	AT4G22600.1	0	0.82	0.08
A01	Bra013630	6727390	6727872	U	AT4G22620.1	0	0.32	0.06	P	AT4G12410.1	0	0.82	0.15
A01	Bra013631	6745118	6745951	U	AT4G22640.1	5e-29	0.63	0.35
A01	Bra013632	6747312	6749538	U	AT4G22670.1	0	0.48	0.05
A01	Bra013633	6757435	6758760	U	AT4G22680.1	0	0.47	0.1	P	AT4G12350.1	0	0.85	0.29
A01	Bra013634	6766704	6768278	U	AT4G22690.1	0	0.67	0.03	P	AT4G12334.1	4e-24	2.08	0.25
A01	Bra013635	6770207	6772437	U	AT4G22720.2	0	1.05	0.04
A01	Bra013636	6775528	6777946	U	AT4G22730.1	0	0.36	0.07
A01	Bra013637	6778734	6780436
A01	Bra013638	6780725	6781939
A01	Bra013639	6783189	6784950
A01	Bra013640	6787234	6789233	U	AT4G22740.2	0	0.56	0.18
A01	Bra013641	6792887	6800870	U	AT4G22753.2	9e-33	0.57	0.26
A01	Bra013642	6805902	6807572	U	AT4G22750.1	0	0.28	0.08
A01	Bra013643	6808335	6816104	U	AT4G22756.1	0	1.21	0.07	P	AT4G12110.1	0	1.66	0.1
A01	Bra013644	6825776	6826934	U	AT4G22758.1	0	0.4	0.15
A01	Bra013645	6827954	6829705	U	AT4G22760.1	0	0.66	0.11
A01	Bra013646	6829836	6831296	U	AT4G22770.1	0	0.34	0.13	P	AT4G12080.1	0	0.92	0.22
A01	Bra013647	6837187	6842465	U	AT4G22780.1	0	0.39	0.05
A01	Bra013648	6850434	6851948	U	AT4G22790.1	0	0.36	0.1
A01	Bra013649	6862786	6863766	U	AT4G22810.1	0	0.45	0.07	P	AT4G12050.1	0	1.15	0.11
A01	Bra013650	6867439	6868383	U	AT4G22830.2	0	0.46	0.18
A01	Bra013651	6869493	6875272	U	AT4G22850.2	0	0.73	0.16	P	AT4G11990.1	0	1.06	0.31
A01	Bra013652	6875892	6877313	U	AT4G22870.2	0	0.73	0.22
A01	Bra013653	6879044	6880668	U	AT4G22890.3	0	0.32	0.06
A01	Bra013654	6882009	6882352	U	AT4G22900.1	4e-16	0.46	0.33	P	AT4G11950.1	3e-14	1.25	0.52
A01	Bra013655	6885583	6887619	U	AT4G22910.1	0	0.79	0.05	P	AT4G11920.1	0	0.99	0.13
A01	Bra013656	6888390	6894094	U	AT4G22920.1	0	0.46	0.09
A01	Bra013657	6895486	6897978
A01	Bra013658	6898489	6901086
A01	Bra013659	6906537	6909047
A01	Bra013660	6913992	6916648
A01	Bra013661	6918044	6924600	U	AT4G22930.1	0	0.28	0.07
A01	Bra013662	6924711	6935117	U	AT4G22940.1	0	0.51	0.12
A01	Bra013663	6937479	6938086
A01	Bra013664	6939554	6943255	U	AT4G22960.1	0	0.48	0.4	P	AT4G11860.1	0	1.39	0.42
A01	Bra013665	6943907	6954090	U	AT4G22970.2	0	0.34	0.11
A01	Bra013666	6971310	6972846
A01	Bra013667	6975843	6977528	U	AT4G22980.1	0	0.41	0.13
A01	Bra013668	6979848	6983083	U	AT4G22990.2	0	0.37	0.05	P	AT4G11810.1	0	0.82	0.1
A01	Bra013669	6986360	6991114	U	AT4G23010.3	0	0.45	0.03
A01	Bra013670	6997947	7003756	U	AT4G23020.2	0	0.47	0.23	P	AT4G11780.1	0	1.46	0.38
A01	Bra013671	7009272	7010804	U	AT4G23030.1	0	0.39	0.06
A01	Bra013672	7033171	7036146	U	AT4G23060.1	0	0.38	0.1
A01	Bra013673	7036667	7037836	U	AT4G23070.1	0	0.5	0.09
A01	Bra013674	7044243	7045261						P	AT4G11650.1	0	3.8	0.35
A01	Bra013675	7054828	7057577	U	AT4G23100.3	0	0.47	0.04
A01	Bra013676	7063002	7065447	U	AT4G23180.1	0	0.56	0.2
A01	Bra013677	7067270	7069859
A01	Bra013678	7074276	7076792
A01	Bra013679	7077092	7079860	U	AT4G23240.1	0	0.33	0.07	P	AT4G11470.1	0	1.63	0.29
A01	Bra013680	7080694	7080894
A01	Bra013681	7082817	7094658
A01	Bra013682	7095031	7109206
A01	Bra013683	7111101	7114628	U	AT4G23270.1	0	0.58	0.17
A01	Bra013684	7121490	7128219
A01	Bra013685	7129696	7130670	U	AT4G23330.2	0	0.36	0.1
A01	Bra013686	7131103	7133368	U	AT4G23350.1	0	0.53	0.3
A01	Bra013687	7134551	7136484	U	AT4G23370.1	0	0.6	0.22
A01	Bra013688	7138681	7140607
A01	Bra013689	7147152	7148186	U	AT4G23410.1	0	0.35	0.07
A01	Bra013690	7151514	7153712	U	AT4G23420.3	0	0.32	0.06
A01	Bra013691	7162759	7165566	U	AT4G23440.1	0	1.1	0.07
A01	Bra013692	7176800	7179211
A01	Bra013693	7192122	7193725	U	AT4G23470.3	0	0.54	0.07
A01	Bra013694	7194252	7196481	U	AT4G23490.1	0	0.67	0.06	P	AT4G11350.2	0	1.64	0.22
A01	Bra013695	7201927	7202278	U	AT4G23493.1	2e-33	0.41	0.12
A01	Bra013696	7204023	7204395	U	AT4G23496.1	1e-23	0.24	0.11
A01	Bra013697	7215442	7218519
A01	Bra013698	7218883	7221960	U	AT4G23510.1	0	0.51	0.3	P	AT4G11340.1	4e-28	2.9	1.18
A01	Bra013699	7223720	7224781
A01	Bra013700	7232447	7238125
A01	Bra013701	7241053	7242117
A01	Bra013702	7249181	7250281
A01	Bra013703	7258726	7262347
A01	Bra013704	7267026	7268446
A01	Bra013705	7273887	7275527	U	AT4G23520.1	0	0.3	0.18
A01	Bra013706	7279899	7281068	U	AT4G23530.1	0	0.61	0.08	P	AT4G11300.1	0	1.39	0.22	D	AT1G63930.1	0	2.78	0.34
A01	Bra013707	7281237	7286469	U	AT4G23540.1	0	0.34	0.09
A01	Bra013708	7304758	7306085	U	AT4G23550.1	0	0.43	0.14
A01	Bra013709	7309588	7312069	U	AT4G23560.1	0	0.46	0.07
A01	Bra013710	7315316	7316922	U	AT4G23570.3	0	0.45	0.1
A01	Bra013711	7319228	7322235
A01	Bra013712	7339426	7341385	U	AT4G23590.1	0	0.67	0.17
A01	Bra013713	7344613	7347453
A01	Bra013714	7351044	7353149	U	AT4G23600.3	0	0.45	0.13
A01	Bra013715	7358608	7359327	U	AT4G23610.1	0	0.45	0.19
A01	Bra013716	7359456	7360898	U	AT4G23620.2	0	0.39	0.07
A01	Bra013717	7362646	7363880	U	AT4G23630.1	0	0.55	0.04	P	AT4G11220.1	0	0.85	0.1
A01	Bra013718	7364814	7368201	U	AT4G23640.1	0	0.31	0.01
A01	Bra013719	7369320	7371687	U	AT4G23650.1	0	0.53	0.04
A01	Bra013720	7372484	7374709	U	AT4G23660.3	0	0.31	0.09
A01	Bra013721	7382539	7383728	U	AT4G23670.1	0	0.32	0.11
A01	Bra013722	7388608	7389079
A01	Bra013723	7397936	7398496	U	AT4G23690.1	0	0.41	0.04						D	AT1G64160.1	0	3.58	0.19
A01	Bra013724	7408348	7411665	U	AT4G23700.1	0	0.46	0.06						D	AT1G64170.1	0	2.73	0.34
A01	Bra013725	7413094	7414980
A01	Bra013726	7424294	7424862	U	AT4G23710.1	0	0.49	0.05
A01	Bra013727	7445142	7445498
A01	Bra013728	7454947	7460815	U	AT4G23740.1	0	1.05	0.1
A01	Bra013729	7462996	7463479
A01	Bra013730	7472252	7473199	U	AT4G23750.2	0	0.56	0.13	P	AT4G11140.1	0	1.01	0.34
A01	Bra013731	7478943	7481035	U	AT4G23800.2	0	0.5	0.06	P	AT4G11080.1	0	0.75	0.13
A01	Bra013732	7481180	7482306	U	AT4G23810.1	0	0.52	0.14	P	AT4G11070.1	0	0.78	0.33
A01	Bra013733	7487094	7487677
A01	Bra013734	7490454	7493404	U	AT4G23820.1	0	0.48	0.05
A01	Bra013735	7494673	7498679	U	AT4G23850.1	0	0.39	0.04	P	AT4G11030.1	0	0.88	0.1
A01	Bra013736	7500900	7504403
A01	Bra013737	7507207	7508968	U	AT4G23860.3	0	0.45	0.11
A01	Bra013738	7511874	7512227	U	AT4G23870.1	3.99931e-42	0.49	0.09	P	AT4G11020.1	7e-30	1.02	0.22
A01	Bra013739	7513609	7514133	U	AT4G23880.1	0	0.43	0.17
A01	Bra013740	7522870	7523680	U	AT4G23885.1	6e-30	0.62	0.09
A01	Bra013741	7523978	7524706	U	AT4G23890.1	0	0.55	0.06
A01	Bra013742	7527121	7528527	U	AT4G23895.3	0	0.32	0.07	P	AT4G11010.1	0	1	0.09
A01	Bra013743	7529210	7531474	U	AT4G23910.2	0	0.33	0.19
A01	Bra013744	7534077	7536422	U	AT4G23920.1	0	0.34	0.03	P	AT4G10960.1	0	1.29	0.07	D	AT1G64440.1	0	1.49	0.13
A01	Bra013745	7536834	7537439	U	AT4G23930.2	0	0.55	0.14						D	AT1G64450.1	2e-34	1.05	0.36
A01	Bra013746	7543778	7544163
A01	Bra013747	7547907	7554938	U	AT4G23940.1	0	0.32	0.06
A01	Bra013748	7566466	7569472	U	AT4G23980.2	0	0.35	0.08
A01	Bra013749	7571177	7573867	U	AT4G23990.1	0	0.45	0.14
A01	Bra013750	7574808	7577839
A01	Bra013751	7578042	7579205	U	AT4G24015.1	0	0.28	0.04
A01	Bra013752	7593271	7593653
A01	Bra013753	7597757	7598100
A01	Bra013754	7600004	7603550	U	AT4G24020.1	0	0.31	0.03						D	AT1G64530.1	0	1.69	0.3
A01	Bra013755	7604552	7604788	U	AT4G24026.1	2e-29	0.77	0.07	P	AT4G10810.1	4e-22	0.93	0.17
A01	Bra013756	7606515	7609292	U	AT4G24040.1	0	0.37	0.08
A01	Bra013757	7615554	7617992	U	AT4G24050.1	0	0.33	0.05
A01	Bra013758	7625855	7626865	U	AT4G24060.1	0	0.28	0.09
A01	Bra013759	7635576	7636705	U	AT4G24070.1	3e-27	0.56	0.08	P	AT4G10750.1	0	1.58	0.28
A01	Bra013760	7638450	7639495
A01	Bra013761	7640672	7642206	U	AT4G24090.1	0	0.38	0.09
A01	Bra013762	7642893	7647285	U	AT4G24100.1	0	0.38	0.07	P	AT4G10730.1	0	1.07	0.14
A01	Bra013763	7647910	7648653	U	AT4G24110.1	0	0.67	0.05
A01	Bra013764	7653722	7656202	U	AT4G24120.1	0	0.33	0.03
A01	Bra013765	7665185	7665903	U	AT4G24130.1	0	0.39	0.05
A01	Bra013766	7671107	7674579	U	AT4G24140.1	0	0.35	0.07						D	AT1G64670.1	0	2.1	0.33
A01	Bra013767	7684376	7685880	U	AT4G24150.1	0	0.41	0.16
A01	Bra013769	7686915	7692191
A01	Bra013768	7686915	7688251
A01	Bra013770	7696177	7698155	U	AT4G24160.2	0	0.63	0.06
A01	Bra013771	7699339	7703573	U	AT4G24170.1	0	0.56	0.15
A01	Bra013772	7708081	7709595	U	AT4G24175.1	0	0.45	0.13
A01	Bra013773	7710602	7711455	U	AT4G24180.1	0	0.45	0.06
A01	Bra013774	7712173	7715885	U	AT4G24190.2	0	0.42	0.03
A01	Bra013775	7717039	7717623	U	AT4G24204.3	0	0.41	0.15
A01	Bra013776	7719040	7719480	U	AT4G24210.1	0	0.73	0.12
A01	Bra013777	7720409	7721660	U	AT4G24220.2	0	0.97	0.08
A01	Bra013778	7722411	7724082	U	AT4G24230.5	0	0.52	0.23
A01	Bra013779	7725525	7726849	U	AT4G24240.1	0	0.6	0.1
A01	Bra013780	7728730	7731267	U	AT4G24250.1	0	0.32	0.1
A01	Bra013781	7731559	7734152	U	AT4G24260.1	0	0.68	0.13
A01	Bra013782	7734425	7734889	U	AT4G24265.1	2.94273e-44	0.36	0.16
A01	Bra013783	7736733	7738016
A01	Bra013784	7738814	7743707	U	AT4G24270.2	0	0.31	0.08
A01	Bra013785	7744454	7744783	U	AT4G24275.1	1e-26	0.42	0.12
A01	Bra013786	7746598	7749402	U	AT4G24280.1	0	0.55	0.03	W	AT5G49910.1	0	1.1	0.06
A01	Bra013787	7750086	7751688
A01	Bra013788	7752111	7754236
A01	Bra013789	7756179	7758854	U	AT4G24290.2	0	0.64	0.06
A01	Bra013790	7760416	7761078	U	AT4G24310.1	0	0.6	0.06
A01	Bra013791	7761636	7762787	U	AT4G24320.1	0	0.47	0.1
A01	Bra013792	7763965	7765426	U	AT4G24330.1	0	0.43	0.04	W	AT5G49945.1	0	1.08	0.12
A01	Bra013793	7769276	7771426	U	AT4G24340.1	0	0.37	0.08
A01	Bra013794	7772256	7774960
A01	Bra013795	7775840	7776208
A01	Bra013796	7784239	7784769	U	AT4G24370.1	1.99993e-41	0.86	0.18
A01	Bra013797	7786158	7787206	U	AT4G24380.2	0	0.49	0.07
A01	Bra013798	7787397	7789862	U	AT4G24390.2	0	0.6	0.09	W	AT5G49980.1	0	1.5	0.13
A01	Bra013799	7794344	7797244	U	AT4G24400.2	0	0.51	0.08
A01	Bra013800	7815756	7819057	U	AT4G24430.1	0	0.29	0.06
A01	Bra013801	7821298	7821817
A01	Bra013802	7824778	7826028	U	AT4G24440.2	0	0.33	0.01
A01	Bra013803	7826949	7833542	U	AT4G24450.1	0	0.25	0.07
A01	Bra013804	7834291	7836762	U	AT4G24460.2	0	0.33	0.1
A01	Bra013805	7840634	7842484	U	AT4G24470.3	0	0.35	0.09
A01	Bra013806	7847581	7851866	U	AT4G24480.1	0	0.51	0.1
A01	Bra013807	7852396	7855754	U	AT4G24490.2	0	0.37	0.09
A01	Bra013808	7856460	7858027	U	AT4G24500.3	0	0.32	0.12
A01	Bra013809	7858735	7861938	U	AT4G24510.1	0	0.39	0.15
A01	Bra013810	7862744	7866609	U	AT4G24520.2	0	0.26	0.07
A01	Bra013811	7867236	7871140
A01	Bra013812	7871779	7877630	U	AT4G24530.1	0	0.45	0.05
A01	Bra013813	7885181	7888169	U	AT4G24550.3	0	0.38	0.03
A01	Bra013814	7888667	7893135	U	AT4G24560.1	0	0.3	0.13
A01	Bra013815	7897894	7898841	U	AT4G24570.1	0	0.45	0.06
A01	Bra013816	7899172	7905445	U	AT4G24580.1	0	0.43	0.16
A01	Bra013817	7918641	7919788	U	AT4G24590.1	0	0.54	0.11
A01	Bra013818	7920408	7927121	U	AT4G24610.2	0	0.29	0.06
A01	Bra013819	7928060	7931255	U	AT4G24620.1	0	0.47	0.06
A01	Bra013820	7935727	7937843	U	AT4G24630.1	0	0.41	0.11	W	AT5G50020.2	0	0.66	0.2
A01	Bra013821	7941030	7942122	U	AT4G24640.1	0	0.37	0.13	W	AT5G50030.1	7.9874e-44	0.94	0.34
A01	Bra013822	7944909	7945586	U	AT4G24660.1	0	0.63	0.05
A01	Bra013823	7951415	7954451	U	AT4G24670.2	0	0.46	0.1
A01	Bra013824	7956840	7961978	U	AT4G24680.1	0	0.28	0.13
A01	Bra013825	7963605	7966558	U	AT4G24690.1	0	0.5	0.11
A01	Bra013826	7967034	7967447	U	AT4G24700.1	0	0.87	0.08
A01	Bra013827	7972782	7975965	U	AT4G24710.1	0	0.26	0.06
A01	Bra013828	7976713	7977177	U	AT4G24730.4	0	0.46	0.15	W	AT5G50200.1	0	1.2	0.22
A01	Bra013829	7978497	7983134	U	AT4G24730.1	0	1.68	0.14
A01	Bra013830	7983717	7986059	U	AT4G24750.1	0	0.31	0.07
A01	Bra013831	7987056	7989086	U	AT4G24760.1	0	0.37	0.03
A01	Bra013832	7993345	7995215	U	AT4G24770.1	0	0.67	0.14	W	AT5G50250.1	0	1.91	0.18
A01	Bra013833	7997804	7999354	U	AT4G24780.2	0	0.48	0.04
A01	Bra013834	8002792	8003283
A01	Bra013835	8006530	8009409	U	AT4G24790.2	0	0.51	0.1
A01	Bra013836	8011398	8013707	U	AT4G24800.3	0	0.59	0.06
A01	Bra013837	8014022	8014750	U	AT4G24805.1	0	0.56	0.08
A01	Bra013838	8015628	8017766	U	AT4G24820.2	0	0.54	0.02
A01	Bra013839	8018254	8020706	U	AT4G24830.2	0	0.34	0.05
A01	Bra013840	8026463	8030198	U	AT4G24840.1	0	0.35	0.08
A01	Bra013841	8031034	8031639
A01	Bra013842	8033100	8036634
A01	Bra013843	8037549	8040326	U	AT4G24890.1	0	0.56	0.09	W	AT5G50400.1	0	0.81	0.15
A01	Bra013844	8042313	8043921	U	AT4G24900.1	0	0.41	0.15
A01	Bra013845	8044574	8045113	U	AT4G24910.1	0	0.32	0.1
A01	Bra013846	8046772	8047179	U	AT4G24920.1	5e-33	0.47	0	W	AT5G50460.1	5e-33	0.83	0
A01	Bra013847	8047981	8048953	U	AT4G24930.1	0	0.3	0.1
A01	Bra013848	8050386	8052535	U	AT4G24940.1	0	0.39	0.05	W	AT5G50680.1	0	0.65	0.11
A01	Bra013849	8052854	8055350	U	AT4G24950.1	2e-32	0.85	0.42
A01	Bra013850	8056100	8056680	U	AT4G24960.1	0	0.88	0.13	W	AT5G50720.1	0	1.37	0.16
A01	Bra013851	8061895	8065878	U	AT4G24970.1	0	0.5	0.12	W	AT5G50780.1	0	0.98	0.22
A01	Bra013852	8068357	8069593	U	AT4G24972.1	0	0.63	0.1
A01	Bra013853	8070825	8073886	U	AT4G24990.1	0	0.43	0.1
A01	Bra013854	8074959	8076590	U	AT4G25010.1	0	0.3	0.07	W	AT5G50800.1	0	0.63	0.17
A01	Bra013855	8085506	8085858						W	AT5G50810.1	6e-28	1.28	0.22
A01	Bra013856	8086297	8088222	U	AT4G25030.2	0	0.53	0.09
A01	Bra013857	8089056	8090064
A01	Bra013858	8107850	8108883	U	AT4G25040.1	0	0.29	0.11
A01	Bra013859	8109706	8110687	U	AT4G25050.2	0	0.53	0.07
A01	Bra013860	8114551	8118248	U	AT4G25070.2	0	0.4	0.17
A01	Bra013861	8120067	8121724						W	AT5G51020.1	0	0.75	0.07
A01	Bra013862	8122470	8123552						W	AT5G51060.1	0	1.27	0.41
A01	Bra013863	8124425	8126100	U	AT4G25100.5	0	0.3	0.03
A01	Bra013864	8127008	8129420	U	AT4G25110.2	0	0.48	0.09
A01	Bra013865	8130115	8131251	U	AT4G25130.1	0	0.51	0.08
A01	Bra013866	8131649	8132524	U	AT4G25140.1	0	0.62	0.05	W	AT5G51210.1	2.94273e-44	1.2	0.24
A01	Bra013867	8133116	8133957	U	AT4G25150.1	0	0.44	0.08	W	AT5G51260.1	0	0.83	0.13
A01	Bra013868	8134720	8138223	U	AT4G25160.1	0	0.36	0.06	W	AT5G51270.1	0	0.8	0.25
A01	Bra013869	8150794	8152862	U	AT4G25170.2	0	0.43	0.09
A01	Bra013870	8156409	8157504
A01	Bra013871	8160156	8164364	U	AT4G25190.2	0	0.61	0.24
A01	Bra013872	8169588	8170306	U	AT4G25200.1	0	0.59	0.08	W	AT5G51440.1	0	1.05	0.21
A01	Bra013873	8175227	8176303	U	AT4G25210.1	0	1.41	0.36
A01	Bra013874	8181144	8183154	U	AT4G25220.1	0	0.49	0.05
A01	Bra013875	8183417	8183587	U	AT4G25225.1	7e-20	0.3	0.13
A01	Bra013876	8188898	8192239	U	AT4G25230.2	0	0.36	0.15
A01	Bra013877	8200478	8203046	U	AT4G25240.1	0	0.4	0.06	W	AT5G51480.1	0	0.91	0.12
A01	Bra013878	8210633	8211085	U	AT4G25250.1	0	0.49	0.15	W	AT5G51520.1	0	1.01	0.19
A01	Bra013879	8212600	8213052
A01	Bra013880	8215647	8216075
A01	Bra013881	8218033	8218641	U	AT4G25260.1	0	0.33	0.1
A01	Bra013882	8219317	8220444	U	AT4G25270.1	0	0.3	0.05
A01	Bra013883	8221181	8222609	U	AT4G25280.1	0	0.61	0.14
A01	Bra013884	8233106	8238401	U	AT4G25300.1	0	0.45	0.29
A01	Bra013885	8239026	8240141	U	AT4G25315.2	0	0.44	0.07
A01	Bra013886	8241450	8243070	U	AT4G25320.1	0	0.37	0.1
A01	Bra013887	8243903	8246600	U	AT4G25340.1	0	0.54	0.16
A01	Bra013888	8248239	8250433	U	AT4G25360.2	0	0.47	0.11	W	AT5G51640.1	0	1.61	0.18
A01	Bra013889	8259274	8260143	U	AT4G25410.1	0	0.31	0.1	W	AT5G51790.1	0	0.69	0.2
A01	Bra013890	8269646	8271085	U	AT4G25420.1	0	0.44	0.08	W	AT5G51810.1	0	1.22	0.16
A01	Bra013891	8284522	8287453
A01	Bra013892	8324405	8324746	U	AT4G25433.1	4.99997e-41	0.41	0.16
A01	Bra013893	8330884	8332778	U	AT4G25434.2	0	0.38	0.07
A01	Bra013894	8333626	8335697	U	AT4G25440.1	0	0.51	0.06	W	AT5G51980.1	0	0.9	0.1
A01	Bra013895	8337726	8339711	U	AT4G25500.4	0	0.43	0.04
A01	Bra013896	8345151	8346126
A01	Bra013897	8347248	8349398	U	AT4G25515.1	0	0.65	0.22
A01	Bra013898	8353273	8355939	U	AT4G25530.1	0	0.6	0.43	W	AT5G52170.1	0	1.89	0.67
A01	Bra013899	8359401	8361853	U	AT4G25550.1	0	0.37	0.02
A01	Bra013900	8363729	8364550	U	AT4G25560.1	0	0.38	0.17	W	AT5G52260.1	0	0.58	0.3
A01	Bra013901	8372441	8375178	U	AT4G25590.1	0	0.36	0.03
A01	Bra013902	8375138	8376976	U	AT4G25600.1	0	0.33	0.11
A01	Bra013903	8378229	8381180	U	AT4G25610.2	0	0.42	0.16
A01	Bra013904	8381621	8383066	U	AT4G25620.1	0	0.7	0.12	W	AT5G52430.1	0	1.51	0.2
A01	Bra013905	8388077	8390184	U	AT4G25630.1	0	0.57	0.07	W	AT5G52470.1	0	1.35	0.09
A01	Bra013906	8391502	8394148	U	AT4G25640.2	0	0.39	0.06
A01	Bra013907	8395379	8397528	U	AT4G25650.2	0	0.59	0.08
A01	Bra013908	8398253	8399466	U	AT4G25660.1	0	0.43	0.08
A01	Bra013909	8399873	8400445	U	AT4G25670.2	0	0.37	0.08	W	AT5G52550.1	0	0.89	0.3
A01	Bra013910	8402904	8404153
A01	Bra013911	8404468	8405049
A01	Bra013912	8410492	8412405	U	AT4G25700.1	0	0.5	0.07	W	AT5G52570.1	0	0.73	0.16
A01	Bra013913	8416267	8418429	U	AT4G25720.3	0	0.41	0.16
A01	Bra013914	8419533	8420210
A01	Bra013915	8424600	8425748	U	AT4G25740.2	0	0.45	0.03	W	AT5G52650.1	0	0.68	0.06
A01	Bra013916	8428094	8429815	U	AT4G25750.1	0	0.45	0.08	W	AT5G52860.1	0	1.04	0.12
A01	Bra013917	8435998	8436414	U	AT4G25760.1	0	1.03	0.11
A01	Bra013918	8437908	8439923	U	AT4G25770.1	0	0.35	0.07
A01	Bra013919	8448552	8449160	U	AT4G25780.1	0	0.3	0.17
A01	Bra013920	8450554	8451753	U	AT4G25790.1	0	0.41	0.08	W	AT5G57625.1	0	0.86	0.15
A01	Bra013921	8453533	8455877	U	AT4G25800.2	0	0.45	0.12	W	AT5G57580.1	0	0.77	0.17
A01	Bra013922	8457683	8459167	U	AT4G25810.1	0	0.36	0.04	W	AT5G57560.1	0	1.17	0.11
A01	Bra013923	8464405	8465922	U	AT4G25820.1	0	0.43	0.08	W	AT5G57540.1	0	1.31	0.12
A01	Bra013924	8469243	8470194	U	AT4G25830.1	0	0.25	0.11
A01	Bra013925	8474107	8475630	U	AT4G25835.1	0	0.79	0.08
A01	Bra013926	8479404	8492676	U	AT4G25850.2	0	0.41	0.12
A01	Bra013927	8492935	8494926	U	AT4G25870.1	0	0.35	0.05	W	AT5G57270.3	0	0.74	0.15
A01	Bra013928	8499870	8501923	U	AT4G25880.3	0	0.4	0.08
A01	Bra013929	8502548	8509691
A01	Bra013930	8511464	8511958
A01	Bra013931	8515357	8517160	U	AT4G25900.1	0	0.44	0.13
A01	Bra013932	8518408	8521691
A01	Bra013933	8523847	8524811	U	AT4G25910.1	0	0.48	0.09
A01	Bra013934	8525205	8528164	U	AT4G25940.1	0	0.45	0.05	W	AT5G57200.1	0	0.9	0.1
A01	Bra013935	8538667	8539158	U	AT4G25950.1	0	0.43	0.05
A01	Bra013936	8540846	8546690	U	AT4G25960.1	0	0.42	0.05
A01	Bra013937	8547588	8552258	U	AT4G25970.1	0	0.26	0.03	W	AT5G57190.1	0	0.8	0.09
A01	Bra013938	8552620	8554610	U	AT4G25980.1	0	0.3	0.08
A01	Bra013939	8555184	8556779	U	AT4G25990.2	0	0.67	0.17	W	AT5G57180.2	0	1.63	0.3
A01	Bra013940	8567660	8569793	U	AT4G26000.1	0	0.39	0.22
A01	Bra013941	8578430	8581234						W	AT5G57110.2	0	2.29	0.47
A01	Bra013942	8582800	8585577						W	AT5G57110.1	0	1.81	0.41
A01	Bra013943	8608146	8609544	U	AT4G26010.1	0	0.32	0.08
A01	Bra013944	8634100	8637072	U	AT4G26050.1	0	0.34	0.07
A01	Bra013945	8637823	8639408	U	AT4G26080.1	0	0.61	0.08	W	AT5G57050.1	0	1.48	0.15
A01	Bra013946	8642612	8643264
A01	Bra013947	8643759	8646482	U	AT4G26090.1	0	0.29	0.09
A01	Bra013948	8646965	8648269						W	AT5G57020.1	0	1.27	0.05
A01	Bra013949	8648940	8651535	U	AT4G26100.1	0	0.42	0.05	W	AT5G57015.1	0	0.71	0.09
A01	Bra013950	8652165	8654490
A01	Bra013951	8663358	8665679	U	AT4G26110.2	0	0.29	0.11
A01	Bra013952	8667721	8670037
A01	Bra013953	8671083	8671901
A01	Bra013954	8671303	8671835
A01	Bra013955	8672659	8673513	U	AT4G26130.1	0	0.45	0.14	W	AT5G56980.1	0	1.42	0.29
A01	Bra013956	8682010	8686273	U	AT4G26140.1	0	0.3	0.04
A01	Bra039764	8711129	8724675
A01	Bra039765	8731343	8732654
A01	Bra039766	8750757	8752568
A01	Bra039767	8762306	8773998
A01	Bra039768	8777416	8799188
A01	Bra039769	8819606	8822421
A01	Bra039770	8832081	8839457
A01	Bra039771	8856213	8859408
A01	Bra039772	8872709	8873254
A01	Bra039773	8883492	8885484
A01	Bra039774	8897532	8898707
A01	Bra039775	8900044	8901694
A01	Bra039776	8907632	8909400
A01	Bra026507	8943167	8947169	Q	AT5G23260.2	0	0.28	0.12
A01	Bra026506	8952643	8953293	Q	AT5G23280.1	0	1.45	0.09
A01	Bra026505	8955954	8956906	Q	AT5G23290.1	0	0.67	0.06
A01	Bra026504	8957245	8959590	Q	AT5G23300.1	0	0.58	0.03
A01	Bra026503	8959894	8961582	Q	AT5G23310.1	0	0.4	0.05
A01	Bra026502	8964014	8964652
A01	Bra026501	8967916	8970251	Q	AT5G23380.1	0	0.43	0.3
A01	Bra026500	8972696	8972988
A01	Bra026499	8982976	8984463	Q	AT5G23400.1	0	0.34	0.1
A01	Bra026498	8984899	8986406	Q	AT5G23405.2	5e-19	0.86	0.34
A01	Bra026497	8988941	8989309
A01	Bra026496	8989995	8990375
A01	Bra026495	8993475	8998906	Q	AT5G23490.1	0	0.39	0.12
A01	Bra026494	9003326	9004333	Q	AT5G23530.1	0	0.67	0.09
A01	Bra026493	9006638	9007733	Q	AT5G23535.1	0	0.41	0
A01	Bra026492	9008442	9010153	Q	AT5G23540.1	0	0.57	0
A01	Bra026491	9010623	9014114	Q	AT5G23550.1	0	0.42	0.19
A01	Bra026490	9019434	9022457	Q	AT5G23575.1	0	0.44	0.04
A01	Bra026489	9022707	9024990	Q	AT5G23580.1	0	0.6	0.06
A01	Bra026488	9027658	9037838	Q	AT5G23610.2	0	0.83	0.29
A01	Bra026487	9041122	9042986	Q	AT5G23660.1	0	0.25	0.06
A01	Bra026486	9052031	9052621	Q	AT5G23710.1	0	0.66	0.34
A01	Bra026485	9057945	9058541	Q	AT5G23730.1	0	0.37	0.01
A01	Bra026484	9059608	9060329	Q	AT5G23740.1	0	0.45	0.02
A01	Bra026483	9061116	9062504	Q	AT5G23750.2	0	0.4	0.11
A01	Bra026482	9065462	9066380	Q	AT5G23760.1	2e-21	0.27	0.03
A01	Bra026481	9068521	9071335	Q	AT5G23810.2	0	0.4	0.12
A01	Bra026479	9072581	9073012
A01	Bra026478	9073614	9077584	Q	AT5G23890.1	0	0.32	0.15
A01	Bra026477	9078050	9078944	Q	AT5G23900.1	0	0.61	0.08
A01	Bra026476	9079373	9083241	Q	AT5G23910.1	0	0.43	0.17
A01	Bra026475	9083520	9084286	Q	AT5G23920.1	0	0.59	0.06
A01	Bra026474	9085770	9086549	Q	AT5G23950.1	0	0.64	0.11
A01	Bra026473	9089780	9090046	Q	AT5G23970.1	5e-22	0.95	0.3
A01	Bra026472	9098805	9100094
A01	Bra026471	9104666	9106706	Q	AT5G24030.1	0	0.53	0.07
A01	Bra026470	9118236	9120731	Q	AT5G24070.1	0	0.39	0.06
A01	Bra026469	9122668	9124038	Q	AT5G24090.1	0	0.48	0.08
A01	Bra026468	9128789	9131052	Q	AT5G24100.1	0	0.55	0.14
A01	Bra026467	9132853	9134359	Q	AT5G24110.1	0	0.44	0.14
A01	Bra026466	9136672	9139670	Q	AT5G24120.1	0	0.44	0.08
A01	Bra026465	9143691	9147522	Q	AT5G24150.1	0	0.46	0.08
A01	Bra026464	9151683	9153156
A01	Bra026463	9155385	9158057	Q	AT5G24260.1	0	0.74	0.07
A01	Bra026462	9159114	9160610	Q	AT5G24270.2	0	0.23	0.05
A01	Bra026461	9170422	9172148	U	AT4G26150.1	0	0.58	0.3	W	AT5G56860.1	0	1.22	0.3
A01	Bra026460	9173028	9174154	U	AT4G26160.1	0	0.39	0.12
A01	Bra026459	9174725	9176682
A01	Bra026458	9178537	9179920	U	AT4G26170.1	0	0.64	0.31	W	AT5G56780.1	0	1.26	0.45
A01	Bra026457	9180247	9181690	U	AT4G26180.1	0	0.45	0.06
A01	Bra026456	9203594	9205199	U	AT4G26200.1	0	0.52	0.02
A01	Bra026455	9226116	9226559	U	AT4G26230.1	0	0.22	0.02	W	AT5G56710.1	0	1.22	0.03
A01	Bra026454	9227299	9228280
A01	Bra026453	9230407	9233136
A01	Bra026452	9236303	9239048	U	AT4G26270.1	0	0.3	0.01	W	AT5G56630.1	0	0.92	0.07
A01	Bra026451	9245316	9247947
A01	Bra026450	9253284	9254273	U	AT4G26280.1	0	0.39	0.08
A01	Bra026449	9258310	9262273	U	AT4G26300.1	0	0.33	0.1
A01	Bra026448	9263744	9263923	U	AT4G26320.1	1e-20	0.36	0.08	W	AT5G56540.1	3e-13	0.81	0.23
A01	Bra026447	9265295	9265612						W	AT5G56520.1	3e-24	1.64	0.32
A01	Bra026446	9268932	9270356	U	AT4G26340.1	0	0.46	0.24
A01	Bra026445	9272063	9274096	U	AT4G26370.1	0	0.27	0.03
A01	Bra026444	9274631	9275746	U	AT4G26400.2	0	0.41	0.12	W	AT5G56340.1	0	1.91	0.21
A01	Bra026443	9276488	9278337	U	AT4G26410.1	0	0.28	0.08
A01	Bra026442	9280425	9280685
A01	Bra026441	9289676	9290990
A01	Bra026440	9291503	9293081	U	AT4G26420.1	0	0.38	0.13	W	AT5G56300.1	0	1.04	0.3
A01	Bra026439	9301762	9303697	U	AT4G26430.1	0	0.51	0.08	W	AT5G56280.1	0	0.68	0.1
A01	Bra026438	9303958	9305798	U	AT4G26440.1	0	0.31	0.16	W	AT5G56270.1	0	2.12	0.33
A01	Bra026437	9307306	9309457
A01	Bra026436	9312553	9315001
A01	Bra026435	9326890	9329128	U	AT4G26450.1	0	0.48	0.12
A01	Bra026434	9330104	9331703	U	AT4G26455.1	0	0.4	0.16	W	AT5G56210.1	0	1.54	0.37
A01	Bra026433	9347927	9349613
A01	Bra026432	9351205	9352642	U	AT4G26470.2	0	0.79	0.1
A01	Bra026431	9353147	9355876	U	AT4G26480.1	0	0.33	0.03	W	AT5G56140.1	0	0.76	0.07
A01	Bra026430	9360646	9361467	U	AT4G26485.1	0	0.58	0.12
A01	Bra026429	9364808	9365599	U	AT4G26490.1	0	0.36	0.13	W	AT5G56050.1	0	0.87	0.26
A01	Bra026428	9366795	9367844	U	AT4G26500.1	0	0.61	0.08
A01	Bra026427	9368838	9372123	U	AT4G26510.2	0	0.26	0.03
A01	Bra026426	9372823	9374151	U	AT4G26520.1	0	0.3	0.08
A01	Bra026425	9376425	9379276	U	AT4G26540.1	0	0.65	0.07	W	AT5G56040.1	0	0.97	0.14
A01	Bra026424	9384686	9384970
A01	Bra026423	9393987	9395527	U	AT4G26550.1	0	0.37	0.05	W	AT5G56020.1	0	0.52	0.09
A01	Bra026422	9397063	9398450	U	AT4G26570.1	0	0.58	0.24	W	AT5G55990.1	0	2.97	0.26
A01	Bra026421	9399149	9400482
A01	Bra026420	9403416	9404447	U	AT4G26580.2	0	0.38	0.09	W	AT5G55970.1	0	0.84	0.14
A01	Bra026419	9407505	9410367	U	AT4G26590.1	0	0.41	0.07	W	AT5G55930.1	0	1.12	0.12
A01	Bra026418	9412880	9416458	U	AT4G26600.1	0	0.31	0.14	W	AT5G55920.1	0	0.71	0.17
A01	Bra026417	9419443	9421059	U	AT4G26610.1	0	0.35	0.06	W	AT5G55910.1	0	1.23	0.09
A01	Bra026416	9421379	9423208	U	AT4G26620.1	0	0.26	0.06	W	AT5G55900.1	0	0.86	0.2
A01	Bra026415	9425330	9429017	U	AT4G26630.2	0	0.36	0.13	W	AT5G55660.1	0	0.66	0.27
A01	Bra026414	9431629	9434410	U	AT4G26640.2	0	0.39	0.09
A01	Bra026413	9449937	9451333	U	AT4G26650.2	0	0.43	0.07	W	AT5G55550.2	0	0.85	0.16
A01	Bra026412	9466754	9467897	U	AT4G26670.1	0	0.33	0.06	W	AT5G55510.1	0	0.51	0.12
A01	Bra026411	9468147	9468332
A01	Bra026410	9469091	9475651	U	AT4G26680.2	0	0.67	0.09
A01	Bra026409	9476334	9479251	U	AT4G26690.1	0	0.31	0.11	W	AT5G55480.1	0	0.84	0.18
A01	Bra026408	9487727	9510602	U	AT4G26700.3	0	0.42	0.05	W	AT5G55400.1	0	1.05	0.1
A01	Bra026407	9511963	9513377	U	AT4G26740.1	0	0.45	0.04	W	AT5G55240.1	0	1.04	0.13
A01	Bra026406	9513908	9516497	U	AT4G26750.1	0	0.25	0.06
A01	Bra026405	9516932	9519246	U	AT4G26760.1	0	0.44	0.05
A01	Bra026404	9520411	9522370	U	AT4G26770.1	0	0.51	0.05
A01	Bra026403	9522667	9524122	U	AT4G26780.1	0	0.3	0.12	W	AT5G55200.1	0	0.81	0.25
A01	Bra026402	9526773	9528285	U	AT4G26790.2	0	0.49	0.06
A01	Bra026401	9534731	9536691	U	AT4G26800.1	0	0.49	0.31
A01	Bra026400	9539234	9539634	U	AT4G26810.2	0	1.12	0.04
A01	Bra026399	9540301	9541299	U	AT4G26840.1	0	0.64	0.04
A01	Bra026398	9545377	9547280	U	AT4G26850.1	0	0.38	0.04	W	AT5G55120.1	0	1.65	0.14
A01	Bra026397	9558509	9561751
A01	Bra026396	9563325	9564873	U	AT4G26860.2	0	0.34	0.04
A01	Bra026395	9570010	9571386	U	AT4G26890.1	0	0.4	0.16	W	AT5G55090.1	0	0.85	0.26
A01	Bra026394	9586422	9589628
A01	Bra026393	9591367	9594949	U	AT4G26900.1	0	0.43	0.08
A01	Bra026392	9599436	9599937	U	AT4G26940.1	4e-26	0.43	0.18
A01	Bra026391	9600249	9603047
A01	Bra026390	9604073	9605725
A01	Bra026389	9606116	9608187	U	AT4G26965.1	0	0.19	0.09
A01	Bra026388	9608519	9611374	U	AT4G26990.1	0	0.42	0.17	W	AT5G54920.1	0	0.78	0.28
A01	Bra026387	9612132	9614731	U	AT4G27000.1	0	0.58	0.14	W	AT5G54900.1	0	0.98	0.25
A01	Bra026386	9615355	9624595	U	AT4G27010.2	0	0.28	0.15
A01	Bra026385	9624948	9627314	U	AT4G27020.1	0	0.3	0.05	W	AT5G54870.1	0	0.94	0.11
A01	Bra026384	9627685	9628581	U	AT4G27030.1	0	0.38	0.08
A01	Bra026383	9628752	9630158	U	AT4G27040.4	0	0.37	0.03
A01	Bra026382	9630760	9638636	U	AT4G27060.1	0	0.42	0.06
A01	Bra026381	9638906	9639378	U	AT4G27070.1	4e-38	0.47	0.16	W	AT5G54810.1	8e-36	0.68	0.19
A01	Bra026380	9639910	9640794	U	AT4G27090.1	0	0.39	0.02
A01	Bra026379	9641522	9644171	U	AT4G27100.2	0	0.44	0.05
A01	Bra026378	9644980	9647824	U	AT4G27110.1	0	0.66	0.08
A01	Bra026377	9649344	9651347	U	AT4G27120.2	0	0.44	0.04
A01	Bra026376	9651893	9652615	U	AT4G27130.1	0	0.34	0	W	AT5G54760.1	0	0.68	0.02
A01	Bra026375	9653958	9654500
A01	Bra026374	9660605	9661189
A01	Bra026372	9674553	9687225
A01	Bra026373	9674553	9675101
A01	Bra026371	9690905	9694374	U	AT4G27180.1	0	0.37	0.04	W	AT5G54670.1	0	0.63	0.08
A01	Bra026370	9696508	9696735
A01	Bra026369	9705378	9705614
A01	Bra026368	9720079	9723012	U	AT4G27190.1	0	0.51	0.23
A01	Bra026367	9723436	9724035	U	AT4G27230.2	0	0.41	0.01
A01	Bra026366	9727629	9729009	U	AT4G27240.1	0	0.65	0.1	W	AT5G54630.1	0	1.28	0.14
A01	Bra026365	9771941	9774438	U	AT4G27260.1	0	0.37	0.02	W	AT5G54510.1	0	1.02	0.06
A01	Bra026364	9782942	9784953	U	AT4G27270.1	0	0.61	0.25	W	AT5G54490.1	0	1.51	0.14
A01	Bra026363	9788690	9791718	U	AT4G27290.1	0	0.37	0.08
A01	Bra026362	9791847	9794276
A01	Bra026361	9803385	9804174	U	AT4G27310.1	0	0.53	0.16	W	AT5G54470.1	9.99967e-42	1.39	0.34
A01	Bra026360	9807871	9808644	U	AT4G27320.1	0	1.88	0.06	W	AT5G54430.1	0	1.58	0.1
A01	Bra026359	9809944	9811111	U	AT4G27330.1	0	0.47	0.16
A01	Bra026358	9815260	9818027	U	AT4G27340.1	0	0.35	0.05
A01	Bra026357	9818848	9820455	U	AT4G27350.1	0	0.46	0.05
A01	Bra026356	9823218	9823736	U	AT4G27360.1	0	0.27	0.09
A01	Bra026355	9824642	9832197	U	AT4G27370.1	0	0.3	0.12	W	AT5G54280.1	0	0.91	0.16
A01	Bra026354	9832697	9833293	U	AT4G27380.1	3e-21	0.29	0.17
A01	Bra026353	9834130	9835209	U	AT4G27410.3	0	0.36	0.07
A01	Bra026352	9839191	9841673	U	AT4G27420.1	0	0.39	0.09
A01	Bra026351	9862145	9866185	U	AT4G27430.2	0	0.48	0.11
A01	Bra026350	9867210	9868308	U	AT4G27435.1	0	0.3	0.02
A01	Bra026349	9869149	9870710	U	AT4G27440.2	0	0.44	0.02	W	AT5G54190.1	0	0.94	0.06
A01	Bra026348	9871368	9872583	U	AT4G27450.1	0	0.28	0.02
A01	Bra026347	9892898	9894225	U	AT4G27460.1	0	0.51	0.11	W	AT5G53750.1	0	1.02	0.21
A01	Bra026346	9895250	9895984	U	AT4G27470.1	0	0.45	0.07
A01	Bra026345	9896418	9896906	U	AT4G27480.2	0	0.57	0.12
A01	Bra026344	9917455	9919120	U	AT4G27490.1	0	0.45	0.04
A01	Bra026343	9920199	9922437	U	AT4G27500.1	0	0.37	0.12
A01	Bra026342	9922750	9925404	U	AT4G27510.1	0	0.35	0.2
A01	Bra026341	9928861	9929933	U	AT4G27520.1	0	0.54	0.27
A01	Bra026340	9936146	9937374	U	AT4G27540.1	0	0.62	0.05
A01	Bra026339	9939965	9940459	U	AT4G27580.1	4e-34	0.14	0.14
A01	Bra026338	9943913	9944743
A01	Bra026337	9946527	9947180
A01	Bra026336	9949193	9949732	U	AT4G27590.2	0	0.48	0.08
A01	Bra026335	9951962	9953903	U	AT4G27600.1	0	0.39	0.08
A01	Bra026334	9954728	9956218	U	AT4G27610.3	0	0.47	0.08
A01	Bra026333	9960713	9962926
A01	Bra026332	9972420	9973751
A01	Bra026331	9974288	9975627	U	AT4G27620.1	0	0.5	0.1
A01	Bra026330	9977202	9981121	U	AT4G27630.3	0	0.28	0.02
A01	Bra026329	9981871	9986927	U	AT4G27640.1	0	0.43	0.06
A01	Bra026328	9987952	9991473	U	AT4G27650.1	0	0.37	0.08
A01	Bra026327	9993221	9994940
A01	Bra026326	9998833	10001131
A01	Bra026325	10002785	10004707
A01	Bra026324	10005158	10005537
A01	Bra026323	10011743	10011931	U	AT4G27657.1	1e-25	0.62	0.08
A01	Bra026322	10021757	10024107
A01	Bra026321	10025075	10025816	U	AT4G27660.1	0	0.8	0.25	W	AT5G54148.1	3e-33	1.73	0.31
A01	Bra026320	10042608	10043939
A01	Bra026319	10058239	10059637
A01	Bra026318	10063410	10064605
A01	Bra026317	10066900	10067668	U	AT4G27670.1	0	0.51	0.07
A01	Bra026316	10068227	10069745	U	AT4G27680.1	0	0.58	0.03	W	AT5G53540.1	0	1.4	0.12
A01	Bra026315	10070413	10072434	U	AT4G27690.1	0	0.29	0.02	W	AT5G53530.1	0	0.51	0.06
A01	Bra026314	10072694	10073820	U	AT4G27700.1	0	0.38	0.07
A01	Bra026313	10076334	10078566	U	AT4G27720.1	0	0.4	0.03
A01	Bra026312	10081216	10083356
A01	Bra026311	10083832	10086517	U	AT4G27730.1	0	0.38	0.03	W	AT5G53510.1	0	1.15	0.11
A01	Bra026310	10096654	10100149	U	AT4G27740.1	1e-32	0.71	0.17
A01	Bra026309	10100613	10102246	U	AT4G27750.1	0	0.34	0.03
A01	Bra026308	10103237	10105771	U	AT4G27760.1	0	0.28	0.05
A01	Bra026307	10106880	10108640	U	AT4G27780.1	0	0.4	0.07	W	AT5G53470.1	0	0.88	0.17
A01	Bra026306	10109065	10110479	U	AT4G27790.1	0	0.37	0.07
A01	Bra026305	10116312	10117034	U	AT4G27810.1	0	0.36	0.08
A01	Bra026304	10124246	10127320	U	AT4G27850.1	5e-23	1.75	0.97
A01	Bra026303	10127724	10130026
A01	Bra026302	10132643	10136680	U	AT4G27870.1	0	0.39	0.22
A01	Bra026301	10137525	10138694	U	AT4G27880.1	0	0.56	0.04	W	AT5G53360.1	0	1.32	0.1
A01	Bra026300	10139557	10140546	U	AT4G27890.1	0	0.65	0.14
A01	Bra026299	10145537	10146309	U	AT4G27920.1	0	0.45	0.11
A01	Bra026298	10151511	10153760	U	AT4G27940.1	0	0.28	0.11
A01	Bra026297	10154563	10155229						W	AT5G53200.1	1e-16	0.88	0.18
A01	Bra026296	10158685	10159117
A01	Bra026295	10173842	10174855	U	AT4G27950.1	0	0.39	0.17
A01	Bra026294	10180234	10184883	U	AT4G27960.2	0	0.78	0.09
A01	Bra026293	10196005	10199970	U	AT4G28000.1	0	0.36	0.04
A01	Bra026292	10200412	10201040
A01	Bra026291	10203326	10204120
A01	Bra026290	10211941	10215136	U	AT4G28025.2	0	0.35	0.1
A01	Bra026289	10216881	10218297	U	AT4G28040.5	0	0.37	0.07
A01	Bra026288	10218606	10219664	U	AT4G28050.1	0	0.95	0.05
A01	Bra026287	10220094	10220980	U	AT4G28060.1	5e-40	0.42	0.02
A01	Bra026286	10221364	10223763	U	AT4G28070.2	0	0.37	0.05
A01	Bra026285	10224358	10224606	U	AT4G28085.2	4e-25	0.41	0.18
A01	Bra026284	10230502	10230744
A01	Bra026283	10231406	10231742	U	AT4G28088.1	6e-38	0.42	0.02
A01	Bra026282	10234096	10235429	U	AT4G28100.1	0	0.44	0.06
A01	Bra026281	10237131	10238316	U	AT4G28110.1	0	0.37	0.07
A01	Bra026280	10240613	10241494	U	AT4G28140.1	0	0.64	0.14	H	AT2G20880.1	0	1.78	0.33
A01	Bra026279	10245417	10245776	U	AT4G28160.1	6e-29	0.31	0.24	H	AT2G20870.1	3e-20	0.62	0.41
A01	Bra026278	10246498	10246803	U	AT4G28170.1	4e-23	0.6	0.36
A01	Bra026277	10247686	10248456	U	AT4G28180.1	0	0.44	0.19
A01	Bra026276	10250695	10252106	U	AT4G28190.2	0	0.47	0.05	H	AT2G20825.1	0	1.04	0.14
A01	Bra026275	10253519	10254726	U	AT4G28210.1	0	0.46	0.11
A01	Bra026274	10257008	10258180	U	AT4G28230.1	0	0.58	0.14
A01	Bra026273	10258881	10259141	U	AT4G28240.1	1e-32	0.54	0.15
A01	Bra026272	10266453	10267856	U	AT4G28250.2	0	0.56	0.04	H	AT2G20750.1	0	1.04	0.18
A01	Bra026271	10279082	10279669	U	AT4G28270.1	0	0.37	0.09
A01	Bra026270	10284380	10285111	U	AT4G28280.2	0	0.34	0.09	H	AT2G20700.1	0	0.95	0.17
A01	Bra026269	10290858	10291295	U	AT4G28290.1	2e-25	0.35	0.07
A01	Bra026268	10293425	10295008	U	AT4G28300.1	0	0.31	0.06
A01	Bra026267	10297229	10297756	U	AT4G28310.1	0	0.63	0.14
A01	Bra026266	10297937	10299595	U	AT4G28320.1	0	0.49	0.07	H	AT2G20680.1	0	0.71	0.11
A01	Bra026265	10305827	10306636	U	AT4G28330.1	0	0.39	0.05
A01	Bra026264	10312028	10312771
A01	Bra026263	10314847	10315480
A01	Bra026262	10329186	10330397
A01	Bra026261	10336923	10337669	U	AT4G28365.1	0	0.51	0.16
A01	Bra026260	10339592	10340764	U	AT4G28380.1	0	0.41	0.07
A01	Bra026259	10341492	10344237	U	AT4G28400.1	0	1.11	0.39
A01	Bra026258	10346926	10348063	U	AT4G17480.1	0	0.33	0.1
A01	Bra026257	10353740	10355252	U	AT4G17470.3	0	0.53	0.21
A01	Bra026256	10356855	10358043
A01	Bra026255	10364161	10365251	U	AT4G17460.1	0	0.49	0.04	V	AT5G47370.1	0	2.03	0.13
A01	Bra026254	10384090	10386068	U	AT4G17440.2	0	0.65	0.18
A01	Bra026253	10393231	10394652						V	AT5G47390.1	0	0.91	0.12
A01	Bra026252	10400612	10402405	U	AT4G17420.3	0	0.39	0.08	V	AT5G47420.1	0	0.77	0.07
A01	Bra026251	10409028	10410560
A01	Bra026250	10411144	10412941
A01	Bra026249	10414949	10415669
A01	Bra026248	10420823	10426630	U	AT4G17410.3	0	0.4	0.11	V	AT5G47430.1	0	0.68	0.18
A01	Bra026247	10428059	10429706	U	AT4G17360.1	0	0.35	0.03	V	AT5G47435.1	0	1	0.09
A01	Bra026246	10430093	10432114	U	AT4G17350.1	0	0.3	0.05	V	AT5G47440.1	0	0.73	0.14
A01	Bra026245	10436337	10437211	U	AT4G17340.1	0	0.36	0.02	V	AT5G47450.1	0	0.81	0.06
A01	Bra026244	10440994	10444402
A01	Bra026243	10444833	10447734	U	AT4G17300.1	0	0.33	0.05
A01	Bra026242	10449155	10450461	U	AT4G17280.1	0	0.39	0.04	V	AT5G47530.1	0	0.69	0.13
A01	Bra026241	10450836	10452955	U	AT4G17270.1	0	0.36	0.1	V	AT5G47540.1	0	0.79	0.14
A01	Bra026240	10455295	10456925	U	AT4G17260.1	0	0.59	0.04
A01	Bra026239	10459821	10461086
A01	Bra026238	10471394	10473253	U	AT4G17240.2	0	0.57	0.09
A01	Bra026237	10479059	10480666	U	AT4G17230.1	0	0.65	0.07
A01	Bra026236	10482295	10484680	U	AT4G17220.1	0	0.34	0.08
A01	Bra026235	10485161	10485714	U	AT4G17215.1	0	0.46	0.16	V	AT5G47635.1	1.00053e-42	1.27	0.3
A01	Bra026234	10487766	10489427
A01	Bra026233	10489773	10491410	U	AT4G17210.1	0	0.49	0.13
A01	Bra026232	10491623	10493179	U	AT4G17180.1	0	0.52	0.06
A01	Bra026231	10494168	10495515	U	AT4G17160.1	0	0.53	0.09
A01	Bra026230	10498940	10500828	U	AT4G17090.1	0	0.5	0.03
A01	Bra026229	10511637	10513509
A01	Bra026228	10537643	10539822
A01	Bra026227	10554959	10563266
A01	Bra026226	10563871	10565121
A01	Bra026225	10565948	10566262
A01	Bra026224	10566959	10568057
A01	Bra040112	10574588	10575818	U	AT4G17080.1	0	0.36	0.02
A01	Bra040111	10579881	10582272	U	AT4G17070.1	0	0.47	0.09
A01	Bra040110	10582746	10583987	U	AT4G17060.1	0	0.87	0.05
A01	Bra040109	10587852	10589466	U	AT4G17050.1	3e-13	0.64	0.2
A01	Bra040108	10589823	10592058	U	AT4G17040.1	0	0.3	0.02
A01	Bra040107	10599838	10601257	U	AT4G17030.1	0	0.41	0.05
A01	Bra040106	10605257	10608103	U	AT4G17020.2	0	0.36	0.05
A01	Bra040105	10612943	10614086	U	AT4G17010.1	0	0.46	0.07
A01	Bra040104	10621371	10623977	U	AT4G17000.1	0	0.33	0.14
A01	Bra040103	10626166	10630686	U	AT4G16980.1	1e-12	0.49	0.24
A01	Bra040102	10635449	10639837	U	AT4G16970.1	0	0.35	0.17
A01	Bra040101	10640503	10644198	U	AT4G16850.1	0	0.46	0.12
A01	Bra040100	10646783	10653842	U	AT4G16830.1	0	0.43	0.1
A01	Bra040099	10655381	10656919	U	AT4G16820.1	0	0.66	0.07
A01	Bra040098	10665629	10666051
A01	Bra040097	10680825	10683760
A01	Bra040096	10686219	10690551
A01	Bra040095	10698248	10699708	U	AT4G16790.1	0	0.43	0.13
A01	Bra040094	10700978	10702044	U	AT4G16780.1	0	0.37	0.04
A01	Bra040093	10741833	10745368	U	AT4G16760.2	0	0.41	0.04
A01	Bra040092	10754083	10754628	U	AT4G16750.1	0	0.33	0.07
A01	Bra038505	10791934	10794024	U	AT4G16745.2	0	0.42	0.1
A01	Bra038504	10803445	10806911	U	AT4G16730.1	0	0.43	0.11
A01	Bra038503	10830108	10831325	U	AT4G16720.1	0	0.37	0.01
A01	Bra038502	10831962	10832630	U	AT4G16710.2	0	0.49	0.06
A01	Bra038501	10833136	10835345	U	AT4G16700.1	0	0.29	0.08
A01	Bra038500	10836357	10836599	U	AT4G16695.3	3e-20	0.33	0.05
A01	Bra038499	10838829	10839880	U	AT4G16690.1	0	0.36	0.1
A01	Bra038498	10844329	10847034	U	AT4G16680.1	0	0.84	0.18
A01	Bra038497	10847391	10852020	U	AT4G16670.1	0	0.34	0.11
A01	Bra038496	10857133	10861020	U	AT4G16660.1	0	0.46	0.07
A01	Bra038495	10862257	10864751	U	AT4G16650.1	0	0.47	0.04
A01	Bra038494	10866787	10867680
A01	Bra038493	10884872	10885948	U	AT4G16640.1	0	0.45	0.12
A01	Bra038492	10886990	10893128	U	AT4G16630.1	0	0.36	0.09
A01	Bra038491	10899371	10903035	U	AT4G16610.1	0	0.91	0.22
A01	Bra038490	10907339	10911395	U	AT4G16600.1	0	0.29	0.06
A01	Bra038489	10914414	10915817	U	AT4G16580.1	0	0.56	0.07
A01	Bra038488	10916451	10920318	U	AT4G16570.1	0	0.31	0.07
A01	Bra038487	10921377	10922524	U	AT4G16566.1	0	0.32	0.09
A01	Bra038486	10926677	10928158	U	AT4G16563.1	0	0.48	0.07
A01	Bra038485	10933060	10933932	U	AT4G16550.1	0	0.69	0.3
A01	Bra038484	10934995	10936206	U	AT4G16540.1	0	0.76	0.29
A01	Bra038483	10937475	10938014
A01	Bra038482	10940157	10940327
A01	Bra038481	10944974	10945547	U	AT4G16520.2	8e-34	0.61	0.09
A01	Bra038480	10946488	10946988	U	AT4G16515.1	4e-31	0.22	0.12
A01	Bra038479	10952033	10952221	U	AT4G16500.1	5e-13	1.75	0.26
A01	Bra038478	10953946	10954278
A01	Bra038477	10959730	10961236
A01	Bra038476	10972142	10974134
A01	Bra038475	10977026	10977413
A01	Bra038474	10979023	10979316
A01	Bra038473	10985852	10986261
A01	Bra038472	10988544	10989098
A01	Bra038471	10992227	10992535
A01	Bra038470	10995837	10997401	U	AT4G16490.1	0	0.63	0.04
A01	Bra038469	10998191	11000003	U	AT4G16480.1	0	0.63	0.03
A01	Bra038468	11005333	11006855	U	AT4G16470.1	0	0.88	0.13
A01	Bra038467	11007243	11009569
A01	Bra038466	11039907	11040293	U	AT4G16450.2	0	0.72	0.03
A01	Bra038465	11042204	11042584	U	AT4G16447.1	0	0.21	0.09
A01	Bra038464	11043402	11046158
A01	Bra038463	11071914	11072758
A01	Bra038462	11075769	11077492
A01	Bra038461	11080422	11081889
A01	Bra038460	11091830	11092812	U	AT4G16442.1	0	0.51	0.17
A01	Bra038459	11095952	11098109	U	AT4G16440.1	0	0.41	0.05
A01	Bra038458	11098403	11099758	U	AT4G16430.1	0	0.76	0.06
A01	Bra038457	11101869	11102416	U	AT4G16410.1	0	0.36	0.13
A01	Bra038456	11102590	11102856	U	AT4G16400.1	3e-40	0.39	0.1
A01	Bra038455	11103806	11104156
A01	Bra038454	11104957	11109232
A01	Bra038453	11109668	11111761	U	AT4G16390.1	0	0.56	0.08
A01	Bra038452	11112708	11117895
A01	Bra038451	11118907	11120229	U	AT4G16380.1	0	0.99	0.07
A01	Bra038450	11126110	11128884
A01	Bra038449	11136243	11136793
A01	Bra038448	11151015	11164786	U	AT4G16340.1	0	0.34	0.03
A01	Bra038447	11165667	11166883	U	AT4G16330.2	0	0.64	0.14
A01	Bra038446	11168647	11175600	U	AT4G16280.4	0	0.3	0.11
A01	Bra033551	11185136	11186498	U	AT4G16270.1	0	0.39	0.07
A01	Bra033550	11188576	11189916	U	AT4G16265.1	0	1.14	0
A01	Bra033549	11193634	11195432	U	AT4G16260.1	0	0.55	0.06
A01	Bra033548	11206302	11209035
A01	Bra033547	11219444	11221206
A01	Bra033546	11225811	11226768
A01	Bra033545	11230507	11232447	T	AT4G16190.1	0	0.57	0.08
A01	Bra033544	11232777	11237673	T	AT4G16180.2	0	0.3	0.03
A01	Bra033543	11238175	11241018
A01	Bra033542	11243301	11243897
A01	Bra033541	11245830	11247118	T	AT4G16160.2	0	0.4	0.04
A01	Bra033540	11247519	11250662	T	AT4G16155.1	0	0.4	0.03
A01	Bra033539	11252035	11253430
A01	Bra033538	11264176	11268041
A01	Bra033537	11274532	11276287	T	AT4G16146.1	2e-26	0.63	0.24
[truncated: 39,022 more rows]
