# Supplementary material for: Functional innovations of three chronological mesohexaploid Brassica rapa genomes
Source: BMC Genomics. 2014 Jul 18;15(1):606. doi: 10.1186/1471-2164-15-606 (PMC4117954; doi:10.1186/1471-2164-15-606)
Supplement: Supplementary file 2 — Additional file 2: Statistics of 24 genomic blocks in B. rapa genome. (XLSX 17 KB) [file 12864_2014_6302_MOESM2_ESM.xlsx]

## Sheet: Sheet1
Additional file 2. statistics of 24 genomic blocks in B. rapa genome
GB	Recent						Young						Old						A. thaliana GB
	GB size	block No	collinear pairs	distinct A. thaliana pairs (%)		GB coverage (times)	GB size	block No	collinear pairs	distinct A. thaliana pairs (%)		GB coverage (times)	GB size	block No	collinear pairs	distinct A. thaliana pairs (%)		GB coverage (times)	No of A. thaliana Gene	GB size of A. thaliana (Mb)
A	15834573	8	2497	1586	0.589591	2.30489	23973586	19	723	523	0.194424	3.4896	0	0	0	0	0	0	2690	6.87
B	19133673	11	1591	986	0.496475	2.63187	10249121	12	381	279	0.140483	1.40978	1230073	3	15	15	0.00755287	0.169198	1986	7.27
C	11041677	9	881	627	0.442172	2.26264	10915005	7	403	250	0.176305	2.23668	0	0	0	0	0	0	1418	4.88
D	5634648	4	492	385	0.421687	1.87822	3207705	6	158	113	0.123768	1.06923	394680	0	7	7	0.00766703	0.13156	913	3
E	15551282	2	1996	1271	0.58761	2.47238	12102018	9	533	380	0.175682	1.92401	0	0	0	0	0	0	2163	6.29
F	25315648	15	3298	2033	0.59323	2.73092	22250510	21	787	581	0.169536	2.40027	0	0	0	0	0	0	3427	9.27
G	487803	2	33	32	0.139738	0.293857	0	0	0	0	0	0	0	0	0	0	0	0	229	1.66
H	7021267	13	630	421	0.447872	1.50027	5581529	8	230	149	0.158511	1.19263	555676	2	12	12	0.012766	0.118734	940	4.68
I	9146197	8	938	671	0.484477	2.17249	6915591	12	310	212	0.153069	1.64266	177178	1	6	6	0.00433213	0.042085	1385	4.21
J	16366539	5	2343	1441	0.584584	2.5257	17060028	11	530	388	0.157404	2.63272	405523	1	7	7	0.00283976	0.0625807	2465	6.48
K	4100286	6	363	226	0.444882	2.29066	1346611	2	65	47	0.0925197	0.752297	0	0	0	0	0	0	508	1.79
L	4013650	9	515	302	0.44152	0.948853	1807908	4	61	56	0.0818713	0.427401	0	0	0	0	0	0	684	4.23
M	11296611	5	570	410	0.40959	2.45046	6701245	12	259	173	0.172827	1.45363	0	0	0	0	0	0	1001	4.61
N	12780599	8	1624	999	0.564088	2.82757	11219385	6	429	285	0.160926	2.48216	0	0	0	0	0	0	1771	4.52
O	4392409	6	498	365	0.515537	1.59724	2334842	4	105	91	0.128531	0.849033	232605	1	7	7	0.00988701	0.0845836	708	2.75
P	4697725	6	302	231	0.388235	1.43661	3531019	4	90	70	0.117647	1.07982	0	0	0	0	0	0	595	3.27
Q	4763970	6	611	380	0.492866	1.2153	1581143	7	84	71	0.0920882	0.403353	267139	1	6	6	0.0077821	0.0681477	771	3.92
R	15868911	5	2818	1738	0.615221	2.0609	10343314	18	483	339	0.12	1.34329	465503	1	14	14	0.00495575	0.0604549	2825	7.7
S	4707621	4	397	326	0.367946	0.991078	4199547	7	165	110	0.124153	0.884115	0	0	0	0	0	0	886	4.75
T	4862479	8	328	243	0.43705	2.84355	6316786	9	150	104	0.18705	3.69403	0	0	0	0	0	0	556	1.71
U	25968107	5	3243	2002	0.580963	2.76551	24214284	19	763	541	0.156994	2.57873	782155	2	18	18	0.00522345	0.0832966	3446	9.39
V	6312985	5	636	421	0.522981	2.50515	4332346	7	183	126	0.156522	1.71918	0	0	0	0	0	0	805	2.52
W	13937600	12	1654	1010	0.559557	2.73286	5298568	7	218	168	0.0930748	1.03893	620620	1	10	10	0.00554017	0.12169	1805	5.1
X	7091385	10	947	595	0.600404	2.82525	7576338	12	215	153	0.15439	3.01846	348525	1	7	7	0.00706357	0.138855	991	2.51
Total	250327645	172	29205	18701	0.534803	2.20786	203058429	223	7325	5209	0.148965	1.79095	5479677	14	109	109	0.00311714	0.0483302	34968	113.38
min	487803	2	33	32	0.139738	0.293857	0	0	61	47	0	0	0	0	0	0	0	0	229	1.66
max	25968107	15	3298	2033	0.615221	2.84355	24214284	21	787	581	0.194424	4	1230073	3	18	18	0.012766	0.169198	3446	9.39
average	1.04303e+07	7.16667	1216.88	779.208	0.488678	2.09434	8.46077e+06	9.29167	318.478	226.478	0.136991	2	228320	0.583333	4.54167	4.54167	0.00315041	0.0450494	1457	4.72417
