# Supplementary material for: Functional innovations of three chronological mesohexaploid Brassica rapa genomes
Source: BMC Genomics. 2014 Jul 18;15(1):606. doi: 10.1186/1471-2164-15-606 (PMC4117954; doi:10.1186/1471-2164-15-606)
Supplement: Supplementary file 3 — Additional file 3: List of genes, genomic blocks, statistics, and annotation of the fast evolving genes. (XLSX 172 KB) [file 12864_2014_6302_MOESM3_ESM.xlsx]

## Sheet: fast_evolved_gene
Additional file 3. List of genes, genomic blocks, statistics, and annotation of the fast evolving genes
Synteny information				Block information				Z-test to predict fast-evolving genes (p-value < 0.001)					Gene annotation
B. rapa	A. thaliana	expect	Ks	Chr	GB	genome*	Synteny No	No of genes in synteny segment	mean	std	z_score	p-value	description	GO accessions
Bra032634	AT1G01350.1	4e-36	2.4563	A09	A	recent	690	51	0.542433	0.320634	5.96901	1.2e-09	Zinc finger (CCCH-type/C3HC4-type RING finger) family protein	GO:0003676,GO:0008270,GO:0005634,GO:0003676,
Bra032615	AT1G02210.1	5e-10	2.8059	A09	A	recent	701	298	0.531677	0.32269	7.0477	9.1e-13	NAC (No Apical Meristem) domain transcriptional regulator superfamily protein	GO:0006355,GO:0003677,GO:0006355,GO:0006355,GO:0005634,
Bra033303	AT1G02210.1	1e-10	2.214	A10	A	recent	720	80	0.579096	0.498794	3.27772	0.00052	NAC (No Apical Meristem) domain transcriptional regulator superfamily protein	GO:0006355,GO:0003677,GO:0006355,GO:0006355,GO:0005634,
Bra036316	AT1G02360.1	0	3.9683	A09	A	young	708	21	1.3797	0.829105	3.12217	0.0009	Chitinase family protein	GO:0002679,GO:0010200,GO:0004568,GO:0050832,GO:0015706,GO:0050832,GO:0002679,GO:0006865,GO:0010167,GO:0005975,GO:0005576,GO:0016998,GO:0016998,GO:0004568,
Bra033330	AT1G02470.1	9.99995e-41	2.2457	A10	A	recent	720	80	0.579096	0.498794	3.34127	0.00042	Polyketide cyclase/dehydrase and lipid transport superfamily protein	GO:0003674,GO:0008150,GO:0009507,
Bra000887	AT1G02780.1	0	3.3474	A03	A	young	587	22	1.06637	0.63418	3.59682	0.00016	Ribosomal protein L19e family protein	GO:0006412,GO:0042254,GO:0046686,GO:0006096,GO:0009651,GO:0006094,GO:0022625,GO:0006096,GO:0005840,GO:0006412,GO:0009793,GO:0006412,GO:0022625,GO:0001510,GO:0003735,GO:0022625,GO:0001510,GO:0022625,GO:0009651,GO:0022626,GO:0005730,GO:0005737,GO:0009506,GO:0006412,GO:0005886,GO:0005622,GO:0006412,GO:0016020,GO:0005730,GO:0006412,GO:0022626,GO:0022626,GO:0005829,GO:0022626,GO:0003735,GO:0005840,
Bra033349	AT1G02813.1	3e-32	3.7052	A10	A	recent	720	80	0.579096	0.498794	6.26733	1.8e-10	Protein of unknown function, DUF538	GO:0010584,GO:0010584,GO:0008150,GO:0010584,GO:0005576,
Bra015281	AT1G03970.1	0	1.2255	A10	A	recent	719	255	0.495253	0.207751	3.51501	0.00022	G-box binding factor 4	GO:0043565,GO:0003700,GO:0003677,GO:0003700,GO:0005634,GO:0003700,GO:0046983,GO:0006355,GO:0009507,GO:0003700,GO:0043565,GO:0006355,GO:0006355,
Bra015325	AT1G04540.1	0	1.1791	A10	A	recent	719	255	0.495253	0.207751	3.29167	0.0005	Calcium-dependent lipid-binding (CaLB domain) family protein	GO:0008150,GO:0016020,
Bra032504	AT1G04540.1	0	1.6996	A09	A	recent	701	298	0.531677	0.32269	3.61934	0.00015	Calcium-dependent lipid-binding (CaLB domain) family protein	GO:0008150,GO:0016020,
Bra030578	AT1G04645.1	9.99967e-42	1.4552	A08	A	recent	670	265	0.472761	0.190963	5.14466	1.3e-07	Plant self-incompatibility protein S1 family	GO:0008150,GO:0003674,
Bra032446	AT1G05950.1	8.40779e-45	2.8568	A09	A	recent	701	298	0.531677	0.32269	7.20544	2.9e-13	unknown protein; Has 50 Blast hits to 45 proteins in 14 species: Archae - 5; Bacteria - 0; Metazoa - 4; Fungi - 0; Plants - 34; Viruses - 0; Other Eukaryotes - 7 (source: NCBI BLink).	GO:0051567,GO:0006342,GO:0009909,GO:0034968,GO:0034968,GO:0006342,GO:0051567,GO:0051567,GO:0006342,GO:0051567,GO:0034968,GO:0034968,GO:0003674,GO:0008150,GO:0005634,
Bra015467	AT1G05970.1	0	1.2261	A10	A	recent	719	255	0.495253	0.207751	3.5179	0.00022	RNA-binding (RRM/RBD/RNP motifs) family protein	GO:0005575,GO:0008150,GO:0003674,
Bra021711	AT1G06170.1	0	3.1671	A04	A	young	596	12	1.17677	0.479693	4.14918	1.7e-05	basic helix-loop-helix (bHLH) DNA-binding superfamily protein	GO:0003700,GO:0006355,GO:0006355,GO:0003700,GO:0003677,GO:0006355,GO:0005634,
Bra032426	AT1G06380.1	0	1.5884	A09	A	recent	701	298	0.531677	0.32269	3.27473	0.00053	Ribosomal protein L1p/L10e family	GO:0009941,GO:0006412,GO:0006412,GO:0009507,GO:0003723,GO:0009941,GO:0003735,GO:0015934,GO:0015934,GO:0005634,GO:0006412,GO:0015934,GO:0009941,GO:0009941,
Bra018287	AT1G06420.1	4e-06	3.5952	A05	A	young	598	65	1.09231	0.518454	4.82761	6.9e-07	unknown protein; Has 1017 Blast hits to 654 proteins in 124 species: Archae - 0; Bacteria - 39; Metazoa - 232; Fungi - 69; Plants - 40; Viruses - 0; Other Eukaryotes - 637 (source: NCBI BLink).	GO:0008150,GO:0005575,GO:0003674,GO:0048453,GO:0048451,
Bra015568	AT1G07240.1	0	1.8739	A10	A	recent	719	255	0.495253	0.207751	6.63606	1.6e-11	UDP-glucosyl transferase 71C5	GO:0080043,GO:0016757,GO:0008194,GO:0005575,GO:0008152,GO:0016758,
Bra031571	AT1G07370.1	0	1.569	A09	A	recent	701	298	0.531677	0.32269	3.21461	0.00065	proliferating cellular nuclear antigen 1	GO:0006275,GO:0008283,GO:0005515,GO:0030337,GO:0005515,GO:0009165,GO:0006260,GO:0006306,GO:0005515,GO:0005730,GO:0006261,GO:0051567,GO:0006260,GO:0005515,GO:0051567,GO:0051567,GO:0005515,GO:0005515,GO:0005634,GO:0005515,GO:0005730,GO:0005515,GO:0006306,GO:0006261,GO:0005737,GO:0003677,GO:0006275,GO:0006306,GO:0006261,GO:0006260,GO:0005634,GO:0006275,GO:0051726,GO:0051567,GO:0009165,GO:0006275,GO:…
Bra031614	AT1G08135.1	0	1.6649	A09	A	recent	701	298	0.531677	0.32269	3.5118	0.00022	cation/H+ exchanger 6B	GO:0005451,GO:0010351,GO:0006812,GO:0006814,GO:0055085,GO:0005634,GO:0015299,GO:0016021,GO:0006812,GO:0055085,
Bra018640	AT1G08270.2	0	1.6973	A06	A	recent	618	538	0.50746	0.274432	4.33564	7.3e-06	CONTAINS InterPro DOMAIN/s: MIT (InterPro:IPR007330); BEST Arabidopsis thaliana protein match is: AAA-type ATPase family protein (TAIR:AT2G27600.1); Has 35333 Blast hits to 34131 proteins in 2444 species: Archae - 798; Bacteria - 22429; Metazoa - 974; Fungi - 991; Plants - 531; Viruses - 0; Other Eukaryotes - 9610 (source: NCBI BLink).	GO:0005575,GO:0008150,GO:0003674,
Bra018631	AT1G08360.1	0	1.8526	A06	A	recent	618	538	0.50746	0.274432	4.90153	4.8e-07	Ribosomal protein L1p/L10e family	GO:0022625,GO:0022626,GO:0006412,GO:0005840,GO:0022625,GO:0006412,GO:0006412,GO:0022626,GO:0022626,GO:0022625,GO:0003735,GO:0022626,GO:0022625,GO:0006412,GO:0005622,GO:0022626,GO:0006412,GO:0003735,GO:0022626,GO:0022626,GO:0015934,GO:0022626,GO:0015934,GO:0003723,GO:0005829,GO:0005886,GO:0015934,GO:0005840,GO:0022626,GO:0006412,GO:0022626,GO:0009506,GO:0005737,GO:0022626,GO:0022626,
Bra018615	AT1G08560.1	0	1.7872	A06	A	recent	618	538	0.50746	0.274432	4.66322	1.6e-06	syntaxin of plants 111	GO:0006084,GO:0006084,GO:0012505,GO:0010583,GO:0006944,GO:0005484,GO:0009524,GO:0006944,GO:0009504,GO:0006886,GO:0051225,GO:0009524,GO:0016126,GO:0009524,GO:0016192,GO:0006944,GO:0010583,GO:0000226,GO:0009524,GO:0051225,GO:0000910,GO:0009524,GO:0000911,GO:0009524,GO:0008283,GO:0006944,GO:0009504,GO:0000226,GO:0006886,GO:0005886,GO:0016192,GO:0006886,GO:0005886,GO:0005484,GO:0016020,GO:0006886,GO:…
Bra030733	AT1G08560.1	0	2.0587	A08	A	recent	670	265	0.472761	0.190963	8.30497	5e-17	syntaxin of plants 111	GO:0006084,GO:0006084,GO:0012505,GO:0010583,GO:0006944,GO:0005484,GO:0009524,GO:0006944,GO:0009504,GO:0006886,GO:0051225,GO:0009524,GO:0016126,GO:0009524,GO:0016192,GO:0006944,GO:0010583,GO:0000226,GO:0009524,GO:0051225,GO:0000910,GO:0009524,GO:0000911,GO:0009524,GO:0008283,GO:0006944,GO:0009504,GO:0000226,GO:0006886,GO:0005886,GO:0016192,GO:0006886,GO:0005886,GO:0005484,GO:0016020,GO:0006886,GO:…
Bra030737	AT1G08650.2	0	1.2868	A08	A	recent	670	265	0.472761	0.190963	4.26282	1e-05	phosphoenolpyruvate carboxylase kinase 1	GO:0004674,GO:0004674,GO:0016301,GO:0004674,GO:0005634,GO:0005524,GO:0016772,GO:0006468,GO:0006468,GO:0004674,GO:0004672,GO:0004672,GO:0006468,GO:0004713,GO:0004713,GO:0005524,
Bra031659	AT1G09245.1	5e-25	2.4564	A09	A	recent	701	298	0.531677	0.32269	5.96462	1.2e-09	Plant self-incompatibility protein S1 family	GO:0003674,GO:0008150,GO:0005576,
Bra018564	AT1G09360.1	5e-11	2.4448	A06	A	recent	618	538	0.50746	0.274432	7.05944	8.4e-13	Plant invertase/pectin methylesterase inhibitor superfamily protein	GO:0046910,GO:0005575,GO:0030599,GO:0004857,
Bra019977	AT1G09900.1	0	1.4562	A06	A	recent	618	538	0.50746	0.274432	3.4571	0.00027	Pentatricopeptide repeat (PPR-like) superfamily protein	GO:0003674,GO:0008150,GO:0005739,GO:0016020,
Bra027867	AT1G10050.1	0	3.751	A09	A	young	706	38	0.971439	0.510019	5.44991	2.5e-08	glycosyl hydrolase family 10 protein / carbohydrate-binding domain-containing protein	GO:0030968,GO:0031176,GO:0004553,GO:0030968,GO:0030968,GO:0016798,GO:0043169,GO:0005576,GO:0003824,GO:0004553,GO:0005975,
Bra018459	AT1G10150.1	0	0.9878	A05	A	recent	603	80	0.447219	0.155434	3.47787	0.00025	Carbohydrate-binding protein	GO:0030246,GO:0005739,
Bra019895	AT1G10880.1	5e-15	1.4081	A06	A	recent	618	538	0.50746	0.274432	3.28183	0.00052	Core-2/I-branching beta-1,6-N-acetylglucosaminyltransferase family protein	GO:0009651,GO:0016757,GO:0009651,GO:0016020,GO:0005634,
Bra031726	AT1G11100.1	2e-31	1.7489	A09	A	recent	700	338	0.53406	0.361238	3.36299	0.00039	SNF2 domain-containing protein / helicase domain-containing protein / zinc finger protein-related	GO:0005524,GO:0004386,GO:0003677,GO:0005524,GO:0005524,GO:0003677,GO:0005634,GO:0005524,GO:0008270,GO:0003676,GO:0004386,
Bra031402	AT1G11510.1	0	2.1771	A01	A	young	557	31	0.903223	0.320684	3.97237	3.6e-05	DNA-binding storekeeper protein-related transcriptional regulator	GO:0006355,GO:0006355,GO:0006355,GO:0005634,
Bra027055	AT1G11950.1	0	2.9801	A09	A	young	709	20	1.05028	0.489762	3.94032	4.1e-05	Transcription factor jumonji (jmjC) domain-containing protein	GO:0003700,GO:0006355,GO:0006355,GO:0006355,GO:0005634,
Bra016748	AT1G12920.1	0	4.1559	A08	A	recent	673	99	0.536535	0.41823	8.65401	2.5e-18	eukaryotic release factor 1-2	GO:0018444,GO:0003747,GO:0006415,GO:0006415,GO:0006415,GO:0006415,GO:0006415,GO:0006415,GO:0018444,GO:0006415,GO:0003747,GO:0006415,GO:0006415,GO:0006415,GO:0006415,GO:0006415,GO:0005737,GO:0016149,GO:0005737,GO:0005886,GO:0005829,
Bra019799	AT1G12920.1	5e-09	2.2753	A06	A	recent	629	197	0.525445	0.322478	5.42628	2.9e-08	eukaryotic release factor 1-2	GO:0018444,GO:0003747,GO:0006415,GO:0006415,GO:0006415,GO:0006415,GO:0006415,GO:0006415,GO:0018444,GO:0006415,GO:0003747,GO:0006415,GO:0006415,GO:0006415,GO:0006415,GO:0006415,GO:0005737,GO:0016149,GO:0005737,GO:0005886,GO:0005829,
Bra019802	AT1G12990.1	0	2.39	A06	A	recent	629	197	0.525445	0.322478	5.78196	3.7e-09	beta-1,4-N-acetylglucosaminyltransferase family protein	GO:0008375,GO:0016757,GO:0006487,GO:0006487,GO:0005794,GO:0003830,GO:0016020,GO:0006487,
Bra019714	AT1G13605.1	1e-14	2.5935	A06	B	recent	617	16	0.485129	0.274355	7.68484	7.7e-15	Encodes a defensin-like (DEFL) family protein.	GO:0005576,
Bra016713	AT1G14048.1	6e-14	1.5281	A08	B	recent	669	325	0.529848	0.28694	3.47895	0.00025	GCK domain-containing protein	GO:0003674,GO:0008150,GO:0005634,
Bra026570	AT1G14210.1	0	3.0968	A02	A	young	568	49	1.18703	0.524108	3.64385	0.00013	Ribonuclease T2 family protein	GO:0004521,GO:0033897,GO:0009651,GO:0005737,GO:0003723,GO:0009651,
Bra026846	AT1G14210.1	0	3.3868	A09	A	recent	700	338	0.53406	0.361238	7.89712	1.4e-15	Ribonuclease T2 family protein	GO:0004521,GO:0033897,GO:0009651,GO:0005737,GO:0003723,GO:0009651,
Bra024795	AT1G14220.1	0	3.8355	A06	A	young	620	118	1.10343	0.657526	4.15507	1.6e-05	Ribonuclease T2 family protein	GO:0004521,GO:0006499,GO:0006499,GO:0033897,GO:0003723,GO:0006499,GO:0005576,
Bra016706	AT1G14320.1	0	2.421	A08	B	recent	669	325	0.529848	0.28694	6.59075	2.2e-11	Ribosomal protein L16p/L10e family protein	GO:0022626,GO:0022625,GO:0022626,GO:0015934,GO:0006412,GO:0071493,GO:0022626,GO:0022625,GO:0003735,GO:0006412,GO:0022625,GO:0006412,GO:0022626,GO:0022625,GO:0015934,GO:0005840,GO:0001510,GO:0071493,GO:0001510,GO:0005515,GO:0015934,GO:0006412,GO:0005774,GO:0005737,GO:0006412,GO:0005622,GO:0006412,GO:0022626,GO:0022626,GO:0022626,GO:0005829,GO:0003735,GO:0006412,GO:0022626,GO:0005773,GO:0022626,GO:…
Bra024835	AT1G14590.1	0	3.8192	A06	A	young	620	118	1.10343	0.657526	4.13028	1.8e-05	Nucleotide-diphospho-sugar transferase family protein	GO:0009543,GO:0009543,GO:0003674,GO:0009543,GO:0009543,GO:0008150,GO:0009507,
Bra026195	AT1G14686.1	0	1.4506	A06	B	recent	617	16	0.485129	0.274355	3.51906	0.00022	ENTH/ANTH/VHS superfamily protein	GO:0030118,GO:0048268,GO:0030118,GO:0048268,GO:0005634,GO:0005545,GO:0005543,GO:0030276,GO:0030118,GO:0048268,
Bra026794	AT1G14870.1	0	1.6651	A09	A	recent	700	338	0.53406	0.361238	3.13101	0.00087	PLANT CADMIUM RESISTANCE 2	GO:0006979,GO:0005886,GO:0005886,GO:0005886,GO:0003674,GO:0005886,GO:0005737,
Bra026793	AT1G14930.1	0	2.4025	A09	A	recent	700	338	0.53406	0.361238	5.17233	1.2e-07	Polyketide cyclase/dehydrase and lipid transport superfamily protein	GO:0005575,GO:0003674,GO:0006952,
Bra026762	AT1G15420.1	0	3.9787	A09	A	recent	700	338	0.53406	0.361238	9.53566	7.4e-22	CONTAINS InterPro DOMAIN/s: Small-subunit processome, Utp12 (InterPro:IPR007148); Has 764 Blast hits to 656 proteins in 193 species: Archae - 0; Bacteria - 42; Metazoa - 237; Fungi - 154; Plants - 85; Viruses - 23; Other Eukaryotes - 223 (source: NCBI BLink).	GO:0006626,GO:0006626,GO:0003674,GO:0008150,GO:0006626,GO:0009506,GO:0005634,
Bra026106	AT1G15772.1	4e-08	1.4663	A06	B	recent	617	16	0.485129	0.274355	3.57629	0.00017	unknown protein; FUNCTIONS IN: molecular_function unknown; INVOLVED IN: biological_process unknown; LOCATED IN: cellular_component unknown; BEST Arabidopsis thaliana protein match is: unknown protein (TAIR:AT1G15780.1); Has 30201 Blast hits to 17322 proteins in 780 species: Archae - 12; Bacteria - 1396; Metazoa - 17338; Fungi - 3422; Plants - 5037; Viruses - 0; Other Eukaryotes - 2996 (source: NC…	GO:0003674,GO:0008150,GO:0005739,
Bra016644	AT1G16030.1	0	1.6177	A08	B	recent	669	325	0.529848	0.28694	3.79121	7.5e-05	heat shock protein 70B	GO:0009408,GO:0006457,GO:0009408,GO:0005829,GO:0006457,GO:0009615,GO:0009408,GO:0009408,GO:0009408,GO:0034976,GO:0006457,GO:0042542,GO:0006457,GO:0009644,GO:0034976,GO:0010286,GO:0010286,GO:0006457,GO:0009408,GO:0006457,GO:0009507,GO:0005618,GO:0005737,GO:0005524,GO:0005524,GO:0005886,GO:0016020,
Bra035134	AT1G16090.1	0	2.9866	A07	A	young	651	42	1.04355	0.445088	4.36554	6.3e-06	wall associated kinase-like 7	GO:0004674,GO:0016021,GO:0005576,GO:0004674,
Bra026685	AT1G17160.1	0	2.4641	A09	A	recent	700	338	0.53406	0.361238	5.34285	4.6e-08	pfkB-like carbohydrate kinase family protein	GO:0016301,GO:0005737,GO:0009570,GO:0004747,GO:0009570,GO:0009570,GO:0016773,GO:0004747,GO:0009570,GO:0009507,GO:0006014,GO:0019303,
Bra016615	AT1G17180.1	0	1.7107	A08	B	recent	669	325	0.529848	0.28694	4.11532	1.9e-05	glutathione S-transferase TAU 25	GO:0004364,GO:0009407,GO:0005737,GO:0009407,GO:0009407,GO:0009407,GO:0010583,
Bra016595	AT1G17545.1	3e-28	1.6363	A08	B	recent	669	325	0.529848	0.28694	3.85604	5.8e-05	Protein phosphatase 2C family protein	GO:0005634,GO:0003824,
Bra025950	AT1G17770.1	9e-29	4.0024	A06	B	recent	617	16	0.485129	0.274355	12.8202	6.3e-38	SU(VAR)3-9 homolog 7	GO:0008270,GO:0018024,GO:0034968,GO:0005634,GO:0042393,GO:0034968,GO:0034968,GO:0005634,GO:0034968,
Bra025924	AT1G18210.1	0	1.4622	A06	B	recent	617	16	0.485129	0.274355	3.56134	0.00018	Calcium-binding EF-hand family protein	GO:0008150,GO:0005509,GO:0005886,GO:0005886,GO:0005509,GO:0005773,GO:0005773,
Bra015877	AT1G19310.1	6e-31	2.8376	A07	B	young	637	126	1.17044	0.528454	3.15479	0.0008	RING/U-box superfamily protein	GO:0008270,GO:0008270,GO:0005634,
Bra012216	AT1G20140.1	0	2.0544	A07	B	recent	647	163	0.542583	0.32732	4.61878	1.9e-06	SKP1-like 4	GO:0004842,GO:0005737,GO:0005730,GO:0006511,GO:0005634,GO:0005515,GO:0005515,GO:0006511,GO:0005730,GO:0006511,GO:0019005,GO:0006511,GO:0006511,GO:0005737,GO:0006511,
Bra025795	AT1G20140.1	0	1.8271	A06	B	recent	617	16	0.485129	0.274355	4.89137	5e-07	SKP1-like 4	GO:0004842,GO:0005737,GO:0005730,GO:0006511,GO:0005634,GO:0005515,GO:0005515,GO:0006511,GO:0005730,GO:0006511,GO:0019005,GO:0006511,GO:0006511,GO:0005737,GO:0006511,
Bra025796	AT1G20150.1	2e-31	2.2488	A06	B	recent	617	16	0.485129	0.274355	6.42843	6.4e-11	Subtilisin-like serine endopeptidase family protein	GO:0008152,GO:0004252,GO:0005618,GO:0006508,GO:0005576,GO:0004252,GO:0042802,GO:0043086,GO:0006508,
Bra015789	AT1G20330.1	0	3.1383	A07	B	young	637	126	1.17044	0.528454	3.72381	9.8e-05	sterol methyltransferase 2	GO:0019288,GO:0007389,GO:0005783,GO:0005783,GO:0019288,GO:0016126,GO:0010051,GO:0006084,GO:0006084,GO:0009825,GO:0032876,GO:0005783,GO:0008757,GO:0016126,GO:0006007,GO:0032876,GO:0016132,GO:0032876,GO:0008168,GO:0006694,GO:0008152,GO:0005794,
Bra008281	AT1G21170.1	1e-20	2.4682	A02	B	young	569	30	1.12548	0.395717	3.39315	0.00035	Exocyst complex component SEC5
Bra016429	AT1G21200.1	0	1.5226	A08	B	recent	669	325	0.529848	0.28694	3.45979	0.00027	sequence-specific DNA binding transcription factors	GO:0006355,GO:0006355,GO:0006355,GO:0003700,GO:0005634,GO:0003677,
Bra025881	AT1G21200.1	0	1.6729	A06	B	recent	617	16	0.485129	0.274355	4.32933	7.5e-06	sequence-specific DNA binding transcription factors	GO:0006355,GO:0006355,GO:0006355,GO:0003700,GO:0005634,GO:0003677,
Bra016425	AT1G21380.1	1e-20	1.9602	A08	B	recent	669	325	0.529848	0.28694	4.98484	3.1e-07	Target of Myb protein 1	GO:0008565,GO:0006891,GO:0005795,GO:0005795,GO:0005795,GO:0006886,GO:0006891,GO:0006886,GO:0005622,GO:0006886,GO:0006886,
Bra031367	AT1G22140.2	1e-11	1.9116	A05	B	recent	605	35	0.596359	0.340773	3.85958	5.7e-05	unknown protein; Has 25 Blast hits to 25 proteins in 9 species: Archae - 0; Bacteria - 0; Metazoa - 0; Fungi - 0; Plants - 25; Viruses - 0; Other Eukaryotes - 0 (source: NCBI BLink).	GO:0008150,GO:0003674,GO:0009507,
Bra007950	AT1G23120.1	1e-25	3.1976	A02	B	young	576	52	1.26424	0.509725	3.79294	7.4e-05	Polyketide cyclase/dehydrase and lipid transport superfamily protein	GO:0003674,GO:0005575,GO:0006952,
Bra012367	AT1G23220.1	0	2.228	A07	B	recent	647	163	0.542583	0.32732	5.14915	1.3e-07	Dynein light chain type 1 family protein	GO:0007017,GO:0003777,GO:0005875,GO:0007017,GO:0005875,GO:0005737,
Bra016356	AT1G23220.1	7e-11	1.836	A08	B	recent	669	325	0.529848	0.28694	4.552	2.7e-06	Dynein light chain type 1 family protein	GO:0007017,GO:0003777,GO:0005875,GO:0007017,GO:0005875,GO:0005737,
Bra024572	AT1G23220.1	0	1.2497	A09	B	recent	704	99	0.495769	0.198148	3.8049	7.1e-05	Dynein light chain type 1 family protein	GO:0007017,GO:0003777,GO:0005875,GO:0007017,GO:0005875,GO:0005737,
Bra016219	AT1G23550.1	0	3.1067	A07	B	young	652	40	1.20057	0.55026	3.46404	0.00027	similar to RCD one 2	GO:0009407,GO:0009407,GO:0010583,GO:0005634,GO:0003950,
Bra012382	AT1G23610.1	2e-11	1.8743	A07	B	recent	647	163	0.542583	0.32732	4.06855	2.4e-05	unknown protein; BEST Arabidopsis thaliana protein match is: unknown protein (TAIR:AT1G23640.1); Has 30201 Blast hits to 17322 proteins in 780 species: Archae - 12; Bacteria - 1396; Metazoa - 17338; Fungi - 3422; Plants - 5037; Viruses - 0; Other Eukaryotes - 2996 (source: NCBI BLink).	GO:0008150,GO:0003674,GO:0005634,
Bra012387	AT1G23770.1	0	2.0215	A07	B	recent	647	163	0.542583	0.32732	4.51827	3.1e-06	F-box family protein	GO:0008150,GO:0003674,GO:0005634,
Bra016332	AT1G23770.1	1e-11	1.5775	A08	B	recent	669	325	0.529848	0.28694	3.65111	0.00013	F-box family protein	GO:0008150,GO:0003674,GO:0005634,
Bra024635	AT1G24110.1	0	1.2118	A09	B	recent	704	99	0.495769	0.198148	3.61363	0.00015	Peroxidase superfamily protein	GO:0004601,GO:0005576,GO:0055114,GO:0006979,GO:0020037,GO:0004601,
Bra010974	AT1G24620.1	0	2.5555	A08	B	recent	660	94	0.480591	0.270588	7.66814	8.7e-15	EF hand calcium-binding protein family	GO:0005737,GO:0048767,GO:0048610,GO:0048868,GO:0005509,GO:0009409,GO:0048767,GO:0009409,GO:0005509,GO:0005634,
Bra012497	AT1G24620.1	0	2.3682	A07	B	recent	638	79	0.500611	0.286766	6.51259	3.7e-11	EF hand calcium-binding protein family	GO:0005737,GO:0048767,GO:0048610,GO:0048868,GO:0005509,GO:0009409,GO:0048767,GO:0009409,GO:0005509,GO:0005634,
Bra032785	AT1G24620.1	0	2.9691	A09	B	recent	692	24	0.54225	0.55423	4.37878	6e-06	EF hand calcium-binding protein family	GO:0005737,GO:0048767,GO:0048610,GO:0048868,GO:0005509,GO:0009409,GO:0048767,GO:0009409,GO:0005509,GO:0005634,
Bra033924	AT1G25450.1	0	3.6289	A02	B	young	570	25	1.32957	0.713774	3.22137	0.00064	3-ketoacyl-CoA synthase 5	GO:0000038,GO:0009409,GO:0009416,GO:0048868,GO:0000038,GO:0042335,GO:0005783,GO:0009409,GO:0042335,GO:0009409,GO:0009409,GO:0009922,GO:0000038,GO:0000038,GO:0016020,GO:0016747,GO:0016020,GO:0008610,GO:0003824,GO:0006633,GO:0006633,GO:0008152,
Bra024698	AT1G26660.2	2e-21	1.636	A09	B	recent	688	89	0.522067	0.348774	3.19386	0.0007	Prefoldin chaperone subunit family protein	GO:0016272,GO:0006312,GO:0006457,GO:0006457,GO:0016272,GO:0016272,GO:0009560,GO:0009560,GO:0006457,GO:0016272,GO:0016272,GO:0006457,GO:0051082,GO:0016272,GO:0006457,GO:0006457,GO:0005737,
Bra024681	AT1G26815.1	1e-14	3.2034	A09	B	recent	688	89	0.522067	0.348774	7.68789	7.5e-15	FBD domain family	GO:0008150,GO:0003674,GO:0005739,
Bra032818	AT1G27310.1	0	2.4442	A09	B	recent	705	76	0.480918	0.297931	6.58973	2.2e-11	nuclear transport factor 2A	GO:0006606,GO:0006606,GO:0005635,GO:0005634,GO:0006891,GO:0016558,GO:0005737,GO:0016558,GO:0006606,GO:0010351,GO:0006913,GO:0006606,GO:0008536,GO:0006891,GO:0005635,GO:0006605,GO:0008565,GO:0006913,GO:0006869,GO:0016558,GO:0005622,GO:0008536,GO:0005634,GO:0006606,GO:0006606,GO:0006605,GO:0006810,GO:0005737,
Bra010910	AT1G27970.1	0	1.7612	A08	B	recent	671	135	0.52935	0.291738	4.22245	1.2e-05	nuclear transport factor 2B	GO:0006612,GO:0006944,GO:0006606,GO:0006862,GO:0015802,GO:0006888,GO:0008536,GO:0006606,GO:0005622,GO:0043069,GO:0006913,GO:0010363,GO:0006606,GO:0010363,GO:0006820,GO:0043269,GO:0016192,GO:0008565,GO:0006612,GO:0006888,GO:0006944,GO:0006913,GO:0005635,GO:0008536,GO:0043090,GO:0015696,GO:0006606,GO:0005635,GO:0005634,GO:0005737,GO:0005829,GO:0005886,GO:0005886,GO:0006810,
Bra030069	AT1G27970.1	0	2.3802	A07	B	recent	648	123	0.56583	0.474962	3.82004	6.7e-05	nuclear transport factor 2B	GO:0006612,GO:0006944,GO:0006606,GO:0006862,GO:0015802,GO:0006888,GO:0008536,GO:0006606,GO:0005622,GO:0043069,GO:0006913,GO:0010363,GO:0006606,GO:0010363,GO:0006820,GO:0043269,GO:0016192,GO:0008565,GO:0006612,GO:0006888,GO:0006944,GO:0006913,GO:0005635,GO:0008536,GO:0043090,GO:0015696,GO:0006606,GO:0005635,GO:0005634,GO:0005737,GO:0005829,GO:0005886,GO:0005886,GO:0006810,
Bra010890	AT1G28220.1	0	1.8041	A08	B	recent	671	135	0.52935	0.291738	4.3695	6.2e-06	purine permease 3	GO:0006863,GO:0005345,GO:0006863,GO:0015931,GO:0005345,GO:0016020,GO:0015931,GO:0009507,GO:0016020,
Bra010837	AT1G29300.1	0	1.4888	A08	B	recent	671	135	0.52935	0.291738	3.28874	0.0005	Plant protein of unknown function (DUF641)	GO:0009567,
Bra032309	AT1G29340.1	0	1.1495	A09	B	recent	702	241	0.497396	0.20918	3.11743	0.00091	plant U-box 17	GO:0009626,GO:0016567,GO:0009626,GO:0016567,GO:0009814,GO:0016567,GO:0009814,GO:0004842,GO:0009817,GO:0009817,GO:0016567,GO:0000151,GO:0004842,GO:0016567,GO:0016567,
Bra030151	AT1G29560.1	3e-08	4.2989	A07	B	recent	648	123	0.56583	0.474962	7.85973	1.9e-15	Zinc finger C-x8-C-x5-C-x3-H type family protein	GO:0005634,GO:0003676,GO:0008270,
Bra010809	AT1G29810.1	6e-29	1.9002	A08	B	recent	671	135	0.52935	0.291738	4.6989	1.3e-06	Transcriptional coactivator/pterin dehydratase	GO:0004160,GO:0009507,GO:0008124,GO:0006729,GO:0006729,
Bra005421	AT1G29965.1	0	3.215	A05	B	young	607	26	1.03277	0.497732	4.38435	5.8e-06	Ribosomal protein L18ae/LX family protein	GO:0006412,GO:0022625,GO:0042254,GO:0022625,GO:0022625,GO:0006412,GO:0005840,GO:0003735,GO:0006412,GO:0022625,GO:0003735,GO:0005622,GO:0009506,GO:0006412,GO:0005737,GO:0005840,GO:0006412,GO:0006412,GO:0005829,
Bra032365	AT1G30210.2	0	2.2625	A09	B	recent	702	241	0.497396	0.20918	8.43822	1.6e-17	TEOSINTE BRANCHED 1, cycloidea, and PCF family 24	GO:0006355,GO:0010027,GO:0006612,GO:0010310,GO:0045893,GO:0009617,GO:0048366,GO:0035304,GO:0010310,GO:0045962,GO:0009862,GO:0009867,GO:0030154,GO:0009862,GO:0006355,GO:0045893,GO:0009965,GO:0006355,GO:0006355,GO:0003700,GO:0035304,GO:0048481,GO:0045893,GO:0035304,GO:0048366,GO:0030154,GO:0009862,GO:0009965,GO:0005515,GO:0016226,GO:0009793,GO:0006355,GO:0031348,GO:0016226,GO:0009862,GO:0003700,GO:…
Bra033874	AT1G31817.1	3e-15	1.1271	A05	B	recent	606	32	0.476754	0.161457	4.02798	2.8e-05	Ribosomal L18p/L5e family protein	GO:0009220,GO:0006354,GO:0022627,GO:0006412,GO:0006354,GO:0006412,GO:0022627,GO:0009220,GO:0006412,GO:0022627,GO:0003735,GO:0006354,GO:0022627,GO:0006412,GO:0005622,GO:0006412,GO:0009507,GO:0003735,GO:0006412,GO:0005840,
Bra010177	AT1G32630.1	7e-27	1.2271	A06	B	recent	621	43	0.523374	0.226465	3.10744	0.00094	unknown protein; Has 18 Blast hits to 18 proteins in 10 species: Archae - 0; Bacteria - 0; Metazoa - 2; Fungi - 2; Plants - 12; Viruses - 0; Other Eukaryotes - 2 (source: NCBI BLink).	GO:0003674,GO:0008150,GO:0005634,
Bra010191	AT1G32920.1	7e-15	1.2567	A06	B	recent	621	43	0.523374	0.226465	3.23815	0.0006	unknown protein; FUNCTIONS IN: molecular_function unknown; INVOLVED IN: response to wounding; LOCATED IN: endomembrane system; EXPRESSED IN: 23 plant structures; EXPRESSED DURING: 13 growth stages; BEST Arabidopsis thaliana protein match is: unknown protein (TAIR:AT1G32928.1); Has 42 Blast hits to 42 proteins in 8 species: Archae - 0; Bacteria - 0; Metazoa - 0; Fungi - 0; Plants - 42; Viruses - 0…	GO:0009873,GO:0003674,GO:0009695,GO:0009695,GO:0010200,GO:0009611,GO:0009611,GO:0009620,GO:0009873,GO:0009753,
Bra028052	AT1G34350.1	9e-19	1.7107	A09	B	recent	702	241	0.497396	0.20918	5.80029	3.3e-09	unknown protein; Has 192 Blast hits to 192 proteins in 79 species: Archae - 0; Bacteria - 0; Metazoa - 104; Fungi - 0; Plants - 60; Viruses - 0; Other Eukaryotes - 28 (source: NCBI BLink).	GO:0005783,GO:0008150,GO:0003674,GO:0005634,
Bra018696	AT1G47970.1	4e-28	1.3763	A06	C	recent	630	88	0.497885	0.225662	3.89261	5e-05	unknown protein; FUNCTIONS IN: molecular_function unknown; INVOLVED IN: biological_process unknown; LOCATED IN: cytosol; EXPRESSED IN: 21 plant structures; EXPRESSED DURING: 11 growth stages; Has 93717 Blast hits to 40765 proteins in 1891 species: Archae - 1046; Bacteria - 16276; Metazoa - 26677; Fungi - 16127; Plants - 6028; Viruses - 1519; Other Eukaryotes - 26044 (source: NCBI BLink).	GO:0008150,GO:0003674,GO:0005829,
Bra022332	AT1G49000.1	1e-18	3.2139	A05	C	young	602	110	1.09244	0.569143	3.72746	9.7e-05	unknown protein; FUNCTIONS IN: molecular_function unknown; INVOLVED IN: biological_process unknown; LOCATED IN: chloroplast; EXPRESSED IN: stem; BEST Arabidopsis thaliana protein match is: unknown protein (TAIR:AT3G18560.1); Has 105 Blast hits to 105 proteins in 13 species: Archae - 0; Bacteria - 0; Metazoa - 0; Fungi - 0; Plants - 105; Viruses - 0; Other Eukaryotes - 0 (source: NCBI BLink).	GO:0008150,GO:0003674,GO:0005739,
Bra032271	AT1G49030.1	3e-32	1.9301	A05	C	recent	604	48	0.558429	0.383274	3.57883	0.00017	PLAC8 family protein	GO:0008150,GO:0003674,GO:0005886,
Bra014182	AT1G49330.1	0	1.1374	A08	C	recent	672	132	0.484795	0.169583	3.84829	5.9e-05	hydroxyproline-rich glycoprotein family protein	GO:0008150,GO:0003674,GO:0005634,
Bra032280	AT1G49330.1	0	1.8301	A05	C	recent	604	48	0.558429	0.383274	3.31792	0.00045	hydroxyproline-rich glycoprotein family protein	GO:0008150,GO:0003674,GO:0005634,
Bra018788	AT1G49420.1	8e-27	1.3899	A06	C	recent	630	88	0.497885	0.225662	3.95287	3.9e-05	Heavy metal transport/detoxification superfamily protein	GO:0046872,GO:0030001,GO:0005634,GO:0046872,
Bra038219	AT1G49900.1	8e-25	3.286	A01	C	young	562	46	1.0368	0.478492	4.7006	1.3e-06	C2H2 type zinc finger transcription factor family	GO:0003676,GO:0003700,GO:0008270,GO:0005622,GO:0005634,GO:0008270,
Bra014289	AT1G50750.1	2e-10	1.959	A08	C	recent	663	16	0.514619	0.384341	3.75808	8.6e-05	Plant mobile domain protein family	GO:0005634,
Bra014259	AT1G50980.1	7e-11	1.446	A08	C	recent	672	132	0.484795	0.169583	5.66805	7.2e-09	F-box/RNI-like/FBD-like domains-containing protein	GO:0003674,GO:0008150,GO:0005634,GO:0016020,
Bra014295	AT1G51660.1	0	1.6151	A08	C	recent	677	28	0.529154	0.273181	3.9752	3.5e-05	mitogen-activated protein kinase kinase 4	GO:0000165,GO:0009617,GO:0005737,GO:0010229,GO:0030968,GO:0006944,GO:0009867,GO:0009862,GO:0009862,GO:0042742,GO:0006355,GO:0009814,GO:0009738,GO:0002679,GO:0009867,GO:0010227,GO:0009738,GO:0009814,GO:0009409,GO:0009814,GO:0009697,GO:0030968,GO:0006944,GO:0006355,GO:0010363,GO:0045088,GO:0030968,GO:0006355,GO:0006612,GO:2000038,GO:0043900,GO:0050832,GO:0010200,GO:0005634,GO:2000037,GO:0050832,GO:…
Bra030416	AT1G51790.1	0	4.1221	A05	C	recent	601	29	0.562856	0.588474	6.04826	7.3e-10	Leucine-rich repeat protein kinase family protein	GO:0006865,GO:0002679,GO:0010200,GO:0016301,GO:0002679,GO:0006857,GO:0004672,GO:0004672,GO:0005886,GO:0006468,GO:0005524,GO:0004713,GO:0005524,GO:0016772,GO:0006468,GO:0006468,GO:0004713,
Bra031293	AT1G51940.1	0	4.5655	A05	C	young	602	110	1.09244	0.569143	6.10226	5.2e-10	protein kinase family protein / peptidoglycan-binding LysM domain-containing protein	GO:0016301,GO:0016301,GO:0007020,GO:0007020,GO:0006468,GO:0005524,GO:0016998,GO:0016998,GO:0006468,GO:0004713,GO:0004674,GO:0004674,GO:0004713,GO:0005886,GO:0006468,GO:0005524,GO:0016772,GO:0004672,GO:0004672,
Bra030402	AT1G52000.1	0	2.8042	A05	C	recent	601	29	0.562856	0.588474	3.80874	7e-05	Mannose-binding lectin superfamily protein	GO:0005575,GO:0003674,
Bra001624	AT1G52300.1	0	2.1875	A03	C	young	584	29	1.02422	0.302863	3.84095	6.1e-05	Zinc-binding ribosomal protein family protein	GO:0022626,GO:0005840,GO:0042254,GO:0006412,GO:0022626,GO:0003735,GO:0022626,GO:0006412,GO:0006412,GO:0001510,GO:0001510,GO:0022626,GO:0006412,GO:0003735,GO:0006412,GO:0022626,GO:0005840,GO:0022626,GO:0005622,GO:0022626,GO:0022626,GO:0005737,GO:0006412,
Bra018964	AT1G52340.1	0	1.6328	A06	C	recent	628	17	0.527742	0.329829	3.35039	0.0004	NAD(P)-binding Rossmann-fold superfamily protein	GO:0010182,GO:0010115,GO:0009408,GO:0016491,GO:0005829,GO:0009688,GO:0009688,GO:0009414,GO:0009750,GO:0009414,GO:0009414,GO:0006561,GO:0004022,GO:0010182,GO:0010301,GO:0009408,GO:0009414,GO:0006561,GO:0010115,GO:0000166,GO:0008152,GO:0016491,
Bra018990	AT1G52790.1	0	2.4591	A06	C	recent	628	17	0.527742	0.329829	5.85563	2.4e-09	2-oxoglutarate (2OG) and Fe(II)-dependent oxygenase superfamily protein	GO:0016706,GO:0005737,GO:0016491,GO:0055114,
Bra021114	AT1G52880.1	0	3.9322	A01	C	young	556	41	1.39777	0.765725	3.30984	0.00047	NAC (No Apical Meristem) domain transcriptional regulator superfamily protein	GO:0007275,GO:0003700,GO:0003700,GO:0006355,GO:0006355,GO:0003677,GO:0006355,GO:0005634,
Bra019014	AT1G53060.1	0	1.6396	A06	C	recent	628	17	0.527742	0.329829	3.37101	0.00037	Legume lectin family protein	GO:0030246,GO:0008150,GO:0005886,
Bra038099	AT1G53090.2	0	4.3604	A05	C	recent	601	29	0.562856	0.588474	6.4532	5.5e-11	SPA1-related 4	GO:0080008,GO:0005834,GO:0005834,GO:0005515,GO:0010100,GO:0005834,GO:0005515,GO:0042802,GO:0005515,GO:0006281,GO:0006281,GO:0006281,GO:0004871,GO:0005515,GO:0005515,GO:0010100,GO:0048608,GO:0080008,GO:0005515,GO:0005515,GO:0004672,GO:0005524,GO:0005524,GO:0006468,GO:0016772,GO:0004672,GO:0006468,GO:0006468,GO:0005634,
Bra027349	AT1G53820.1	6e-18	3.4447	A05	C	young	597	58	1.10002	0.51132	4.58553	2.3e-06	RING/U-box superfamily protein	GO:0008270,GO:0008270,GO:0005634,
Bra030917	AT1G53920.1	0	3.5496	A08	C	recent	676	54	0.578581	0.476244	6.23844	2.2e-10	GDSL-motif lipase 5	GO:0015824,GO:0016298,GO:0004091,GO:0006865,GO:0005576,GO:0006629,GO:0016788,
Bra037959	AT1G54050.1	6e-13	3.3001	A06	C	recent	628	17	0.527742	0.329829	8.40543	2.1e-17	HSP20-like chaperones superfamily protein	GO:0009408,GO:0009408,GO:0009644,GO:0009408,GO:0009408,GO:0003674,GO:0009644,GO:0006457,GO:0006457,GO:0042542,GO:0009408,GO:0006457,GO:0009408,GO:0042542,GO:0005737,
Bra021536	AT1G54060.1	0	3.9495	A01	C	young	556	41	1.39777	0.765725	3.33244	0.00043	6B-interacting protein 1-like 1	GO:0006355,GO:0043565,GO:0006355,GO:0010029,GO:0010431,GO:0005634,GO:0009793,GO:0048831,GO:0006355,GO:0009733,GO:0003700,GO:0005730,GO:0005634,GO:0005730,
Bra027959	AT1G54720.1	2e-11	2.0686	A09	C	recent	711	14	0.619579	0.426239	3.39955	0.00034	early-responsive to dehydration protein-related / ERD protein-related	GO:0008150,GO:0003674,GO:0005739,
Bra011917	AT1G55460.1	0	1.503	A07	C	recent	655	14	0.540279	0.298052	3.23005	0.00062	DNA/RNA-binding protein Kin17, conserved region	GO:0000226,GO:0000226,GO:0008150,GO:0008270,GO:0005622,
Bra030860	AT1G55460.1	0	1.8618	A08	C	recent	674	57	0.609747	0.352731	3.5496	0.00019	DNA/RNA-binding protein Kin17, conserved region	GO:0000226,GO:0000226,GO:0008150,GO:0008270,GO:0005622,
Bra037097	AT1G55860.1	0	4.3079	A05	C	young	609	26	0.916887	0.9091	3.73008	9.6e-05	ubiquitin-protein ligase 1	GO:0006511,GO:0006511,GO:0042787,GO:0004842,GO:0006511,GO:0016567,GO:0005739,GO:0004842,GO:0000151,GO:0042787,GO:0004842,GO:0042787,GO:0005829,GO:0016567,GO:0000151,GO:0004842,GO:0016567,GO:0006464,GO:0009506,GO:0016881,GO:0005622,GO:0006464,GO:0006464,GO:0005634,GO:0016020,
Bra038026	AT1G55900.2	9e-17	1.7096	A06	C	recent	631	55	0.599095	0.313045	3.54743	0.00019	Haloacid dehalogenase-like hydrolase (HAD) superfamily protein	GO:0005743,GO:0006626,GO:0010388,GO:0009640,GO:0009220,GO:0003674,GO:0005743,GO:0010388,GO:0009793,GO:0009853,GO:0009220,GO:0006626,GO:0009640,GO:0006626,GO:0005739,GO:0003674,GO:0005739,GO:0010388,GO:0005743,GO:0009853,GO:0005739,GO:0005743,GO:0005739,
Bra030819	AT1G56085.1	9e-08	2.0078	A08	C	recent	674	57	0.609747	0.352731	3.96351	3.7e-05	Cyclophilin	GO:0005575,GO:0006457,GO:0003755,GO:0006457,GO:0006457,
Bra034725	AT1G56150.1	1.99993e-41	3.34	A05	C	young	599	57	1.20465	0.571795	3.73447	9.4e-05	SAUR-like auxin-responsive protein family	GO:0003674,GO:0009733,
Bra038144	AT1G57670.1	1.99965e-42	1.8176	Scaffold000140	D	recent	766	15	0.5715	0.367938	3.38672	0.00035	Toll-Interleukin-Resistance (TIR) domain family protein	GO:0006952,GO:0005737,GO:0005622,GO:0007165,
Bra019974	AT1G58280.1	0	3.7502	A06	D	young	623	35	1.2489	0.696742	3.58999	0.00017	Phosphoglycerate mutase family protein	GO:0009507,GO:0009507,
Bra027144	AT1G60660.1	3e-29	1.7233	A09	D	recent	703	230	0.517764	0.222255	5.42412	2.9e-08	cytochrome B5-like protein	GO:0016126,GO:0020037,GO:0005739,
Bra031450	AT1G61150.1	0	1.0649	A01	D	recent	555	118	0.499033	0.179961	3.14439	0.00083	LisH and RanBPM domains containing protein	GO:0003674,GO:0008150,GO:0005634,
Bra027068	AT1G61970.2	0	2.0901	A09	D	recent	703	230	0.517764	0.222255	7.07448	7.5e-13	Mitochondrial transcription termination factor family protein	GO:0003674,GO:0008150,
Bra019756	AT1G62820.1	0	3.4178	A06	D	young	633	41	1.31828	0.612605	3.42719	0.0003	Calcium-binding EF-hand family protein	GO:0009409,GO:0005509,GO:0009409,GO:0005886,GO:0005634,GO:0005829,GO:0005509,
Bra027814	AT1G63200.1	2e-19	1.6124	A09	D	recent	689	82	0.504357	0.24005	4.61588	2e-06	Cystatin/monellin superfamily protein	GO:0008150,GO:0003674,GO:0001708,
Bra027807	AT1G63270.1	0	1.7635	A09	D	recent	689	82	0.504357	0.24005	5.24533	7.8e-08	non-intrinsic ABC protein 10	GO:0006810,GO:0005215,GO:0005215,GO:0016887,GO:0005524,GO:0017111,GO:0005524,GO:0005215,GO:0005886,GO:0000166,GO:0017004,
Bra027649	AT1G63530.1	3e-27	1.6443	A09	D	recent	703	230	0.517764	0.222255	5.06867	2e-07	BEST Arabidopsis thaliana protein match is: hydroxyproline-rich glycoprotein family protein (TAIR:AT1G63540.1); Has 10212 Blast hits to 4024 proteins in 434 species: Archae - 1; Bacteria - 1259; Metazoa - 3608; Fungi - 2247; Plants - 291; Viruses - 90; Other Eukaryotes - 2716 (source: NCBI BLink).	GO:0003674,GO:0009860,GO:0009860,GO:0009860,GO:0009860,GO:0009860,GO:0009860,GO:0005634,
Bra027671	AT1G63950.1	5e-14	1.4739	A09	D	recent	703	230	0.517764	0.222255	4.30199	8.5e-06	Heavy metal transport/detoxification superfamily protein	GO:0046872,GO:0030001,GO:0046872,GO:0005634,
Bra027746	AT1G64290.1	0	1.3798	A09	D	recent	689	82	0.504357	0.24005	3.64691	0.00013	F-box protein-related	GO:0003674,GO:0008150,GO:0005575,
Bra028109	AT1G65710.1	6e-25	3.9117	A04	E	young	592	16	1.31776	0.806808	3.21507	0.00065	unknown protein; INVOLVED IN: N-terminal protein myristoylation; EXPRESSED IN: cultured cell; BEST Arabidopsis thaliana protein match is: unknown protein (TAIR:AT5G37010.1); Has 2241 Blast hits to 1776 proteins in 164 species: Archae - 0; Bacteria - 29; Metazoa - 1759; Fungi - 94; Plants - 93; Viruses - 17; Other Eukaryotes - 249 (source: NCBI BLink).	GO:0006499,GO:0006499,GO:0006499,GO:0005634,
Bra004126	AT1G65720.1	0	1.4543	A07	E	recent	636	853	0.558415	0.284316	3.15101	0.00081	unknown protein; FUNCTIONS IN: molecular_function unknown; INVOLVED IN: biological_process unknown; LOCATED IN: endomembrane system; EXPRESSED IN: 24 plant structures; EXPRESSED DURING: 15 growth stages; Has 44 Blast hits to 44 proteins in 14 species: Archae - 0; Bacteria - 0; Metazoa - 0; Fungi - 0; Plants - 44; Viruses - 0; Other Eukaryotes - 0 (source: NCBI BLink).	GO:0006623,GO:0006623,GO:0016192,GO:0003674,GO:0008150,GO:0009507,
Bra039749	AT1G66080.1	0	1.447	A02	E	recent	566	516	0.5785	0.240487	3.61141	0.00015	unknown protein; CONTAINS InterPro DOMAIN/s: Protein of unknown function DUF775 (InterPro:IPR008493); Has 285 Blast hits to 283 proteins in 133 species: Archae - 0; Bacteria - 0; Metazoa - 120; Fungi - 88; Plants - 50; Viruses - 0; Other Eukaryotes - 27 (source: NCBI BLink).	GO:0009408,GO:0009644,GO:0003674,GO:0042542,GO:0006457,GO:0034976,GO:0009408,GO:0006457,GO:0006457,GO:0008150,GO:0034976,GO:0005829,GO:0005737,
Bra004197	AT1G66900.1	2e-40	1.6281	A07	E	recent	636	853	0.558415	0.284316	3.7623	8.4e-05	alpha/beta-Hydrolases superfamily protein	GO:0008150,GO:0005576,
Bra004208	AT1G67190.1	0	1.5289	A07	E	recent	636	853	0.558415	0.284316	3.4134	0.00032	F-box/RNI-like superfamily protein	GO:0003674,GO:0008150,GO:0005634,
Bra004065	AT1G67880.1	0	1.3888	A07	E	recent	646	402	0.525672	0.264369	3.26487	0.00055	beta-1,4-N-acetylglucosaminyltransferase family protein	GO:0016757,GO:0008375,GO:0016020,GO:0005794,GO:0006487,GO:0003830,GO:0006487,GO:0006487,
Bra010991	AT1G68340.1	4e-35	3.7216	A08	E	young	661	30	1.28458	0.661122	3.68619	0.00011	Protein of unknown function (DUF1639)	GO:0003674,GO:0008150,GO:0010200,GO:0005634,
Bra033946	AT1G68340.1	3e-37	5.0105	A02	E	recent	565	516	0.56843	0.378607	11.7327	4.3e-32	Protein of unknown function (DUF1639)	GO:0003674,GO:0008150,GO:0010200,GO:0005634,
Bra004033	AT1G68550.2	0	3.1249	A07	E	recent	646	402	0.525672	0.264369	9.83183	4.1e-23	Integrase-type DNA-binding superfamily protein	GO:0006355,GO:0003677,GO:0003700,GO:0006355,GO:0003700,GO:0006355,GO:0005634,GO:0005634,GO:0003700,GO:0006355,GO:0006355,GO:0003677,GO:0006355,
Bra038339	AT1G68905.1	3e-14	2.2008	A02	E	recent	565	516	0.56843	0.378607	4.31151	8.1e-06	Defensin-like (DEFL) family protein	GO:0005576,
Bra004369	AT1G69280.1	0	4.1093	A07	E	recent	636	853	0.558415	0.284316	12.4892	4.3e-36	unknown protein; BEST Arabidopsis thaliana protein match is: unknown protein (TAIR:AT2G03630.1); Has 885 Blast hits to 474 proteins in 40 species: Archae - 0; Bacteria - 4; Metazoa - 731; Fungi - 9; Plants - 68; Viruses - 0; Other Eukaryotes - 73 (source: NCBI BLink).	GO:0008150,GO:0003674,GO:0005634,
Bra007886	AT1G69860.1	0	2.3049	A02	E	recent	565	516	0.56843	0.378607	4.58647	2.3e-06	Major facilitator superfamily protein	GO:0006857,GO:0016020,GO:0005215,GO:0005215,GO:0006863,GO:0005215,GO:0005886,GO:0016020,GO:0006857,
Bra003963	AT1G70190.2	0	1.4573	A07	E	recent	646	402	0.525672	0.264369	3.52397	0.00021	Ribosomal protein L7/L12, oligomerisation;Ribosomal protein L7/L12, C-terminal/adaptor protein ClpS-like	GO:0006412,GO:0003735,GO:0006412,GO:0006354,GO:0006354,GO:0015934,GO:0005739,GO:0015934,GO:0006412,GO:0015934,GO:0006354,GO:0005840,GO:0006412,GO:0006412,GO:0003735,GO:0006412,GO:0005739,GO:0005622,
Bra024609	AT1G70440.1	0	2.5117	A09	E	young	691	46	1.0311	0.374979	3.94849	3.9e-05	similar to RCD one 3	GO:0005634,GO:0003950,
Bra003853	AT1G73210.1	2e-18	1.7444	A07	E	recent	646	402	0.525672	0.264369	4.60996	2e-06	Protein of unknown function (DUF789)	GO:0003674,GO:0008150,GO:0005634,
Bra016008	AT1G73250.1	0	1.4612	A07	E	recent	636	853	0.558415	0.284316	3.17528	0.00075	GDP-4-keto-6-deoxymannose-3,5-epimerase-4-reductase 1	GO:0006005,GO:0050577,GO:0000166,GO:0005737,GO:0050662,GO:0003824,GO:0044237,GO:0044237,
Bra015993	AT1G73400.1	0	1.4933	A07	E	recent	636	853	0.558415	0.284316	3.28818	0.0005	Pentatricopeptide repeat (PPR) superfamily protein	GO:0008150,GO:0003674,GO:0005739,
Bra015979	AT1G73630.1	0	2.0104	A07	E	recent	636	853	0.558415	0.284316	5.10693	1.6e-07	EF hand calcium-binding protein family	GO:0008150,GO:0005737,GO:0005509,GO:0005634,GO:0005509,
Bra025898	AT1G74045.1	0	3.6618	A06	E	young	619	263	1.09043	0.482262	5.3319	4.9e-08	tetraspanin 17	GO:0003674,GO:0008150,GO:0016021,GO:0009507,
Bra031048	AT1G74450.1	0	2.0812	A09	E	young	707	26	1.07148	0.322769	3.12829	0.00088	Protein of unknown function (DUF793)	GO:0010200,GO:0009611,GO:0003674,GO:0008150,GO:0009612,GO:0005634,
Bra008170	AT1G74870.1	3e-20	2.5198	A02	E	recent	565	516	0.56843	0.378607	5.15407	1.3e-07	RING/U-box superfamily protein	GO:0042991,GO:0042991,GO:0005794,GO:0008270,
Bra025727	AT1G74990.1	1e-39	2.7538	A06	E	young	619	263	1.09043	0.482262	3.44911	0.00028	RING/U-box superfamily protein	GO:0008270,GO:0008270,GO:0005737,
Bra003736	AT1G75880.1	0	1.6847	A07	E	recent	646	402	0.525672	0.264369	4.38414	5.8e-06	SGNH hydrolase-type esterase superfamily protein	GO:0019953,GO:0004091,GO:0005576,GO:0016298,GO:0016746,GO:0016298,GO:0006629,GO:0016788,GO:0005576,GO:0016298,
Bra003709	AT1G76740.1	2e-33	1.4858	A07	E	recent	646	402	0.525672	0.264369	3.63178	0.00014	unknown protein; BEST Arabidopsis thaliana protein match is: unknown protein (TAIR:AT1G76840.1); Has 3683 Blast hits to 2942 proteins in 407 species: Archae - 9; Bacteria - 440; Metazoa - 1472; Fungi - 269; Plants - 192; Viruses - 8; Other Eukaryotes - 1293 (source: NCBI BLink).	GO:0048453,GO:0008150,GO:0003674,GO:0048451,GO:0005739,
Bra008281	AT1G76850.1	2e-30	3.3267	A02	E	recent	565	516	0.56843	0.378607	7.2853	1.6e-13	exocyst complex component sec5	GO:0071555,GO:0009860,GO:0045010,GO:0048765,GO:0005829,GO:0048765,GO:0007155,GO:0009846,GO:0009860,GO:0009860,GO:0010090,GO:0071555,GO:0010090,GO:0003674,GO:0010090,GO:0045010,GO:0005829,GO:0005886,GO:0005886,GO:0009506,
Bra015705	AT1G76965.1	4e-19	1.4885	A07	E	recent	636	853	0.558415	0.284316	3.2713	0.00054	Encodes a Protease inhibitor/seed storage/LTP family protein	GO:0003674,GO:0008150,GO:0005576,
Bra016425	AT1G76970.1	3e-20	3.1872	A08	E	young	675	59	1.13417	0.508157	4.04015	2.7e-05	Target of Myb protein 1
Bra008318	AT1G77620.1	9e-27	2.2345	A02	E	recent	565	516	0.56843	0.378607	4.40052	5.4e-06	P-loop containing nucleoside triphosphate hydrolases superfamily protein	GO:0005886,GO:0006281,GO:0005634,GO:0006281,GO:0000166,GO:0017111,GO:0006281,
Bra003668	AT1G77780.1	2e-30	1.3596	A07	E	recent	646	402	0.525672	0.264369	3.15441	0.0008	Glycosyl hydrolase superfamily protein	GO:0031225,GO:0004553,GO:0031225,GO:0005975,GO:0004553,GO:0009507,GO:0003824,GO:0043169,
Bra008336	AT1G77780.1	0	3.0828	A02	E	recent	565	516	0.56843	0.378607	6.6411	1.6e-11	Glycosyl hydrolase superfamily protein	GO:0031225,GO:0004553,GO:0031225,GO:0005975,GO:0004553,GO:0009507,GO:0003824,GO:0043169,
Bra003644	AT1G78340.1	0	2.0459	A07	E	recent	646	402	0.525672	0.264369	5.75041	4.5e-09	glutathione S-transferase TAU 22	GO:0009407,GO:0009407,GO:0009407,GO:0010583,GO:0005737,GO:0004364,GO:0009407,GO:0005634,
Bra035088	AT1G79060.1	0	2.8652	A07	E	recent	636	853	0.558415	0.284316	8.11344	2.5e-16	unknown protein; BEST Arabidopsis thaliana protein match is: unknown protein (TAIR:AT1G56020.1); Has 3399 Blast hits to 980 proteins in 195 species: Archae - 0; Bacteria - 839; Metazoa - 390; Fungi - 256; Plants - 154; Viruses - 9; Other Eukaryotes - 1751 (source: NCBI BLink).	GO:0003674,GO:0008150,GO:0005634,
Bra035106	AT1G79310.1	0	2.047	A07	E	recent	636	853	0.558415	0.284316	5.23566	8.2e-08	metacaspase 7	GO:0006508,GO:0005576,GO:0004197,
Bra003541	AT1G79970.2	0	1.356	A07	E	recent	639	59	0.460542	0.194196	4.61111	2e-06	unknown protein; FUNCTIONS IN: molecular_function unknown; INVOLVED IN: biological_process unknown; LOCATED IN: chloroplast; EXPRESSED IN: 23 plant structures; EXPRESSED DURING: 13 growth stages; BEST Arabidopsis thaliana protein match is: Protein of unknown function (DUF581) (TAIR:AT2G25690.2); Has 35333 Blast hits to 34131 proteins in 2444 species: Archae - 798; Bacteria - 22429; Metazoa - 974;…	GO:0008150,GO:0003674,GO:0005634,
Bra035191	AT1G80290.2	0	1.521	A07	E	recent	649	56	0.491868	0.201228	5.11426	1.6e-07	Nucleotide-diphospho-sugar transferases superfamily protein	GO:0016757,GO:0016757,GO:0031227,GO:0031227,GO:0031227,GO:0016758,GO:0005576,GO:0031227,
Bra026123	AT1G80320.1	0	3.6505	A06	E	young	624	19	1.1541	0.695385	3.58995	0.00017	2-oxoglutarate (2OG) and Fe(II)-dependent oxygenase superfamily protein	GO:0016491,GO:0055114,GO:0005737,GO:0016706,
Bra008480	AT1G80330.1	0	1.6303	A02	E	recent	575	23	0.504902	0.257551	4.36961	6.2e-06	gibberellin 3-oxidase 4	GO:0009686,GO:0016707,GO:0009686,GO:0005737,GO:0016706,GO:0005506,GO:0055114,GO:0016491,
Bra003570	AT1G80510.1	0	1.1083	A07	E	recent	639	59	0.460542	0.194196	3.33559	0.00043	Transmembrane amino acid transporter family protein	GO:0015171,GO:0006865,GO:0016020,GO:0006865,GO:0005886,
Bra008463	AT1G80555.1	5e-31	1.5968	A02	E	recent	575	23	0.504902	0.257551	4.23954	1.1e-05	Isocitrate/isopropylmalate dehydrogenase family protein	GO:0055114,GO:0009507,GO:0009098,GO:0051287,GO:0051287,GO:0016616,GO:0005737,GO:0009098,GO:0003862,GO:0000287,
Bra014336	AT2G01240.1	1e-22	2.832	A08	K	recent	831	17	0.680988	0.583426	3.68687	0.00011	Reticulon family protein	GO:0008150,GO:0005783,
Bra026604	AT2G02280.1	2e-20	2.2345	A02	K	recent	784	100	0.535101	0.282627	6.01286	9.1e-10	phloem protein 2-B4	GO:0030246,GO:0008150,GO:0005634,
Bra026829	AT2G02510.1	2e-13	3.5003	A09	K	young	848	29	1.32214	0.579261	3.76023	8.5e-05	NADH dehydrogenase (ubiquinone)s	GO:0005747,GO:0005747,GO:0005747,GO:0051788,GO:0005747,GO:0080129,GO:0005747,GO:0006511,GO:0006511,GO:0006511,GO:0009853,GO:0005747,GO:0005747,GO:0005747,GO:0009853,GO:0005739,GO:0005739,GO:0008137,
Bra017405	AT2G03050.1	1e-20	2.341	A09	K	recent	857	76	0.597959	0.379625	4.59148	2.2e-06	Mitochondrial transcription termination factor family protein	GO:0071452,GO:0009507,GO:0003674,GO:0071452,GO:0009507,GO:0003674,GO:0009793,GO:0005739,
Bra024793	AT2G03050.1	0	1.2802	A06	K	recent	814	126	0.531863	0.239225	3.12817	0.00088	Mitochondrial transcription termination factor family protein	GO:0071452,GO:0009507,GO:0003674,GO:0071452,GO:0009507,GO:0003674,GO:0009793,GO:0005739,
Bra024785	AT2G03210.1	0	1.9805	A06	K	recent	814	126	0.531863	0.239225	6.05554	7e-10	fucosyltransferase 2	GO:0016757,GO:0008417,GO:0008417,GO:0008417,GO:0005794,GO:0042546,GO:0016020,GO:0008107,
Bra026547	AT2G03530.2	0	1.5527	A02	K	recent	784	100	0.535101	0.282627	3.6005	0.00016	ureide permease 2	GO:0015505,GO:0015931,GO:0005886,
Bra017380	AT2G03667.1	0	2.4734	A09	K	recent	857	76	0.597959	0.379625	4.94025	3.9e-07	Asparagine synthase family protein	GO:0005575,GO:0006529,GO:0006529,GO:0004066,
Bra013201	AT2G04550.3	0	1.8417	A03	G	recent	788	36	0.589239	0.31109	4.02604	2.8e-05	indole-3-butyric acid response 5	GO:0006470,GO:0033549,GO:0007243,GO:0043407,GO:0043407,GO:0043407,GO:0043407,GO:0008138,GO:0005515,GO:0005634,GO:0006470,GO:0043407,GO:0006661,GO:0043407,GO:0006470,GO:0009737,GO:0006661,GO:0043407,GO:0007243,GO:0009733,GO:0008138,GO:0043407,GO:0016311,GO:0005634,GO:0006470,GO:0006470,GO:0004725,GO:0008138,GO:0006470,GO:0016791,GO:0016311,
Bra037205	AT2G13290.1	0	1.3134	A09	H	recent	860	16	0.506981	0.233016	3.46079	0.00027	beta-1,4-N-acetylglucosaminyltransferase family protein	GO:0016757,GO:0008375,GO:0005794,GO:0003830,GO:0006487,GO:0006487,GO:0016020,GO:0006487,
Bra013110	AT2G15260.1	3e-24	2.516	A03	H	recent	786	76	0.655879	0.554931	3.35199	0.0004	RING/U-box superfamily protein	GO:0008270,GO:0008270,
Bra015230	AT2G15690.1	0	1.3652	A10	H	recent	867	22	0.532695	0.237806	3.50078	0.00023	Tetratricopeptide repeat (TPR)-like superfamily protein	GO:0008150,GO:0003674,GO:0005739,
Bra001974	AT2G16280.1	0	1.9883	A10	H	recent	866	82	0.543379	0.285433	5.0622	2.1e-07	3-ketoacyl-CoA synthase 9	GO:0009409,GO:0042335,GO:0009409,GO:0000038,GO:0009409,GO:0009409,GO:0000038,GO:0000038,GO:0009416,GO:0000038,GO:0042335,GO:0006633,GO:0008610,GO:0003824,GO:0006633,GO:0008152,GO:0005634,GO:0016020,GO:0016747,
Bra013081	AT2G16280.1	0	4.4023	A03	H	recent	786	76	0.655879	0.554931	6.75115	7.3e-12	3-ketoacyl-CoA synthase 9	GO:0009409,GO:0042335,GO:0009409,GO:0000038,GO:0009409,GO:0009409,GO:0000038,GO:0000038,GO:0009416,GO:0000038,GO:0042335,GO:0006633,GO:0008610,GO:0003824,GO:0006633,GO:0008152,GO:0005634,GO:0016020,GO:0016747,
Bra037304	AT2G16280.1	0	1.4994	A09	H	recent	844	132	0.544273	0.256915	3.71768	0.0001	3-ketoacyl-CoA synthase 9	GO:0009409,GO:0042335,GO:0009409,GO:0000038,GO:0009409,GO:0009409,GO:0000038,GO:0000038,GO:0009416,GO:0000038,GO:0042335,GO:0006633,GO:0008610,GO:0003824,GO:0006633,GO:0008152,GO:0005634,GO:0016020,GO:0016747,
Bra002016	AT2G17030.1	0	1.6789	A10	H	recent	866	82	0.543379	0.285433	3.97824	3.5e-05	F-box family protein with a domain of unknown function (DUF295)	GO:0003674,GO:0008150,GO:0005634,
Bra002060	AT2G17442.2	4e-06	1.531	A10	H	recent	866	82	0.543379	0.285433	3.46008	0.00027	unknown protein; FUNCTIONS IN: molecular_function unknown; INVOLVED IN: biological_process unknown; Has 30201 Blast hits to 17322 proteins in 780 species: Archae - 12; Bacteria - 1396; Metazoa - 17338; Fungi - 3422; Plants - 5037; Viruses - 0; Other Eukaryotes - 2996 (source: NCBI BLink).	GO:0003674,GO:0008150,GO:0009507,
Bra037264	AT2G17630.1	0	1.4456	A09	H	recent	844	132	0.544273	0.256915	3.50827	0.00023	Pyridoxal phosphate (PLP)-dependent transferases superfamily protein	GO:0004648,GO:0008483,GO:0006564,GO:0009570,GO:0009534,GO:0009534,GO:0008152,GO:0009507,GO:0009570,GO:0009534,GO:0009507,GO:0009534,GO:0046686,GO:0006564,GO:0009570,GO:0004648,GO:0009570,GO:0003824,GO:0030170,
Bra011646	AT2G17760.1	0	4.4609	A01	H	young	778	40	1.33136	0.735391	4.25561	1e-05	Eukaryotic aspartyl protease family protein	GO:0031225,GO:0031225,GO:0006865,GO:0006508,GO:0006508,GO:0004190,
Bra039916	AT2G18090.1	8e-19	1.6007	A07	H	recent	826	132	0.538885	0.290783	3.65157	0.00013	PHD finger family protein / SWIB complex BAF60b domain-containing protein / GYF domain-containing protein	GO:0003677,GO:0006355,GO:0006355,GO:0006355,GO:0005634,GO:0008270,
Bra039624	AT2G18245.1	6e-23	2.2598	A07	H	recent	826	132	0.538885	0.290783	5.91821	1.6e-09	alpha/beta-Hydrolases superfamily protein	GO:0005575,GO:0008150,GO:0003674,
Bra037220	AT2G18465.1	0	1.3963	A09	H	recent	844	132	0.544273	0.256915	3.31638	0.00046	Chaperone DnaJ-domain superfamily protein	GO:0006457,GO:0006457,GO:0006457,GO:0031072,GO:0009507,
Bra017771	AT2G18480.1	0	3.5402	A03	H	young	789	25	1.43042	0.651622	3.23773	0.0006	Major facilitator superfamily protein	GO:0005351,GO:0015144,GO:0015144,GO:0016020,GO:0016020,GO:0055085,GO:0055085,GO:0006810,GO:0005215,GO:0022857,GO:0005886,GO:0016021,GO:0022891,
Bra011179	AT2G18800.1	0	3.686	A01	H	young	774	41	1.26348	0.694397	3.48867	0.00024	xyloglucan endotransglucosylase/hydrolase 21	GO:0042545,GO:0042545,GO:0016798,GO:0080022,GO:0080039,GO:0016762,GO:0005975,GO:0006073,GO:0005618,GO:0006073,GO:0004553,GO:0005576,GO:0048046,
Bra024456	AT2G18870.1	1e-27	2.9431	A06	H	recent	815	58	0.592716	0.43072	5.45687	2.4e-08	vernalization5/VIN3-like	GO:0008150,GO:0003674,GO:0005634,
Bra024451	AT2G19010.1	0	2.0356	A06	H	recent	815	58	0.592716	0.43072	3.34994	0.0004	GDSL-like Lipase/Acylhydrolase superfamily protein	GO:0016298,GO:0005576,GO:0016788,GO:0006629,
Bra024120	AT2G19340.1	0	2.9008	A03	H	young	794	32	1.11065	0.493646	3.62639	0.00014	Oligosaccharyltransferase complex/magnesium transporter family protein	GO:0009407,GO:0003674,GO:0009407,GO:0008150,GO:0005886,GO:0005634,
Bra036712	AT2G19650.1	0	1.7904	A09	H	recent	844	132	0.544273	0.256915	4.85035	6.2e-07	Cysteine/Histidine-rich C1 domain family protein	GO:0035556,GO:0055114,GO:0005634,GO:0047134,
Bra036451	AT2G20180.3	3e-18	1.7872	A07	H	recent	826	132	0.538885	0.290783	4.29294	8.8e-06	phytochrome interacting factor 3-like 5	GO:0005515,GO:0005515,GO:0010029,GO:0010100,GO:0003700,GO:0010099,GO:0005515,GO:0006783,GO:0010099,GO:0006783,GO:0010161,GO:0042802,GO:0005515,GO:0009686,GO:0005634,GO:0009686,GO:0003700,GO:0048608,GO:0003677,GO:0009959,GO:0015995,GO:0010100,GO:0005634,GO:0003700,GO:0003700,GO:0015995,GO:0009686,GO:0010313,GO:0006355,GO:0006355,GO:0009686,GO:0005515,GO:0009740,GO:0009740,GO:0009959,GO:0010187,GO:…
Bra036500	AT2G20760.1	5e-38	1.602	A07	H	recent	826	132	0.538885	0.290783	3.65604	0.00013	Clathrin light chain protein	GO:0006499,GO:0006499,GO:0007033,GO:0007030,GO:0005622,GO:0006499,GO:0007033,GO:0006888,GO:0006888,GO:0043090,GO:0007030,GO:0005886,GO:0005634,GO:0005829,GO:0006886,GO:0006886,GO:0005198,GO:0016192,
Bra031175	AT2G21240.2	6e-16	2.9955	A09	I	recent	856	118	0.511036	0.297615	8.34791	3.5e-17	basic pentacysteine 4	GO:0003677,GO:0006355,GO:0050793,GO:0006355,GO:0042803,GO:0009723,GO:0006355,GO:0005634,GO:0003700,GO:0005515,GO:0005737,
Bra030272	AT2G21930.1	1e-23	1.8029	A04	J	recent	799	1121	0.545753	0.329886	3.81085	6.9e-05	F-box associated ubiquitination effector family protein	GO:0003674,GO:0008150,GO:0005634,GO:0009506,
Bra030265	AT2G22090.1	3.00018e-42	2.5832	A04	J	recent	799	1121	0.545753	0.329886	6.17621	3.3e-10	RNA-binding (RRM/RBD/RNP motifs) family protein	GO:0000398,GO:0048255,GO:0017091,GO:0000398,GO:0005634,GO:0003723,GO:0005634,GO:0000166,GO:0003676,
Bra017874	AT2G22290.1	4e-14	3.2206	A03	I	young	795	20	1.25201	0.551081	3.57223	0.00018	RAB GTPase homolog H1D	GO:0006891,GO:0009827,GO:0009860,GO:0006944,GO:0006944,GO:0005525,GO:0005739,GO:0009827,GO:0005525,GO:0009860,GO:0009860,GO:0006891,GO:0005794,GO:0007264,GO:0005525,GO:0015031,GO:0005525,
Bra038510	AT2G22560.1	0	1.042	A09	I	recent	858	27	0.477022	0.150973	3.74224	9.1e-05	Kinase interacting (KIP1-like) family protein	GO:0008150,GO:0003674,GO:0005886,
Bra039927	AT2G22760.1	0	1.6617	A09	I	recent	855	135	0.572689	0.23703	4.59441	2.2e-06	basic helix-loop-helix (bHLH) DNA-binding superfamily protein	GO:0003677,GO:0006355,GO:0003700,GO:0003700,GO:0006355,GO:0006355,GO:0005634,
Bra011744	AT2G23340.1	0	3.0758	A01	I	young	775	32	1.16105	0.507527	3.77271	8.1e-05	DREB and EAR motif protein 3	GO:0003700,GO:0003700,GO:0005634,GO:0006355,GO:0006355,GO:0003677,GO:0006355,GO:0003700,GO:0006355,GO:0003677,GO:0005634,GO:0006355,GO:0006355,
Bra032145	AT2G23780.1	0	2.966	A04	J	recent	799	1121	0.545753	0.329886	7.33661	1.1e-13	RING/U-box superfamily protein	GO:0006661,GO:0008270,GO:0006661,GO:0008270,GO:0005634,
Bra032138	AT2G23890.1	0	2.2507	A04	J	recent	799	1121	0.545753	0.329886	5.16829	1.2e-07	HAD-superfamily hydrolase, subfamily IG, 5'-nucleotidase	GO:0008253,GO:0008150,GO:0051604,GO:0051604,GO:0009507,
Bra011343	AT2G25520.1	0	4.4399	A01	I	young	777	46	1.26004	0.710168	4.47761	3.8e-06	Drug/metabolite transporter superfamily protein	GO:0008514,GO:0005768,GO:0006863,GO:0005802,GO:0005768,GO:0005794,GO:0005886,GO:0016020,
Bra007789	AT2G25565.1	4e-26	1.6494	A09	I	recent	855	135	0.572689	0.23703	4.54251	2.8e-06	BEST Arabidopsis thaliana protein match is: Zinc finger, C3HC4 type (RING finger) family protein (TAIR:AT2G24480.1); Has 27 Blast hits to 27 proteins in 3 species: Archae - 0; Bacteria - 0; Metazoa - 0; Fungi - 0; Plants - 27; Viruses - 0; Other Eukaryotes - 0 (source: NCBI BLink).	GO:0005575,GO:0003674,GO:0008150,
Bra012039	AT2G26940.1	0	1.8259	A07	I	recent	819	102	0.613606	0.319092	3.7992	7.3e-05	C2H2-type zinc finger family protein	GO:0003700,GO:0006355,GO:0006355,GO:0006355,GO:0003676,GO:0008270,GO:0008270,GO:0005634,GO:0005622,
Bra011967	AT2G28230.1	0	2.4582	A07	I	recent	819	102	0.613606	0.319092	5.78076	3.7e-09	TATA-binding related factor (TRF) of subunit 20 of Mediator complex	GO:0016592,GO:0016592,GO:0001104,GO:0006357,GO:0005634,GO:0006357,GO:0006357,
Bra035677	AT2G28720.1	0	3.4845	A04	J	recent	799	1121	0.545753	0.329886	8.90837	2.6e-19	Histone superfamily protein	GO:0003677,GO:0003677,GO:0005634,GO:0006334,GO:0006334,GO:0000786,GO:0005634,GO:0006334,
Bra039965	AT2G29140.1	0	1.9069	A04	J	recent	799	1121	0.545753	0.329886	4.12611	1.8e-05	pumilio 3	GO:0003723,GO:0003729,GO:0003723,GO:0005886,GO:0005737,
Bra018383	AT2G29500.1	0	1.8545	A05	J	recent	810	562	0.546435	0.348897	3.74915	8.9e-05	HSP20-like chaperones superfamily protein	GO:0006457,GO:0009408,GO:0009408,GO:0006457,GO:0042542,GO:0009408,GO:0006457,GO:0034976,GO:0010286,GO:0010286,GO:0009408,GO:0034976,GO:0006979,GO:0009644,GO:0042542,GO:0003674,GO:0009644,GO:0009408,GO:0005737,GO:0009408,GO:0005737,
Bra000472	AT2G29700.1	0	2.5313	A03	I	recent	793	60	0.563607	0.326775	6.02156	8.6e-10	pleckstrin homologue 1	GO:0035091,GO:0007165,GO:0005543,GO:0005737,
Bra022830	AT2G31150.1	0	1.8772	A03	J	recent	785	651	0.517966	0.374321	3.63119	0.00014	ATP binding;ATPases, coupled to transmembrane movement of ions, phosphorylative mechanism	GO:0005524,GO:0016020,GO:0006812,GO:0015662,GO:0015662,GO:0005524,
Bra021713	AT2G31240.1	0	3.382	A04	J	recent	799	1121	0.545753	0.329886	8.59765	4.1e-18	Tetratricopeptide repeat (TPR)-like superfamily protein	GO:0034976,GO:0042542,GO:0009220,GO:0006457,GO:0006457,GO:0008150,GO:0009408,GO:0009644,GO:0009220,GO:0034976,GO:0009408,GO:0006457,GO:0009507,
Bra018244	AT2G31400.1	2e-14	3.7153	A05	J	recent	810	562	0.546435	0.348897	9.08253	5.3e-20	genomes uncoupled 1	GO:0009507,GO:0031930,GO:0010019,GO:0003677,
Bra021729	AT2G31420.1	9e-16	2.3639	A04	J	recent	799	1121	0.545753	0.329886	5.51144	1.8e-08	Domain of unknown function (DUF313)	GO:0005634,GO:0006355,GO:0003677,GO:0006355,GO:0006355,
Bra005511	AT2G33290.1	0	2.0189	A05	J	recent	810	562	0.546435	0.348897	4.22035	1.2e-05	SU(VAR)3-9 homolog 2	GO:0005720,GO:0045893,GO:0009640,GO:0016571,GO:0016571,GO:0016567,GO:0016579,GO:0005720,GO:0009640,GO:0016567,GO:0005634,GO:0040029,GO:0016579,GO:0045893,GO:0016571,GO:0010388,GO:0010388,GO:0016579,GO:0016571,GO:0016571,GO:0042054,GO:0016571,GO:0016567,GO:0016571,GO:0040029,GO:0010388,GO:0045893,GO:0016571,GO:0008270,GO:0034968,GO:0042393,GO:0018024,GO:0034968,GO:0034968,GO:0005634,GO:0005634,GO:…
Bra005499	AT2G33390.1	3e-27	1.9005	A05	J	recent	810	562	0.546435	0.348897	3.88099	5.2e-05	unknown protein; Has 34 Blast hits to 34 proteins in 10 species: Archae - 0; Bacteria - 0; Metazoa - 0; Fungi - 0; Plants - 34; Viruses - 0; Other Eukaryotes - 0 (source: NCBI BLink).	GO:0003674,GO:0008150,GO:0005634,
Bra022951	AT2G33720.1	3.00004e-41	4.5107	A03	J	recent	785	651	0.517966	0.374321	10.6666	7.3e-27	AP2/B3-like transcriptional factor family protein	GO:0003700,GO:0006355,GO:0005634,GO:0006355,GO:0006355,GO:0003677,
Bra022961	AT2G33980.1	3e-06	3.4154	A03	J	recent	785	651	0.517966	0.374321	7.7405	5e-15	nudix hydrolase homolog 22	GO:0009688,GO:0009688,GO:0016787,GO:0016787,GO:0005739,
Bra021944	AT2G35040.1	1e-15	2.9775	A04	J	recent	799	1121	0.545753	0.329886	7.37147	8.4e-14	AICARFT/IMPCHase bienzyme family protein	GO:0010319,GO:0009409,GO:0009220,GO:0006164,GO:0009409,GO:0010319,GO:0010319,GO:0009220,GO:0006164,GO:0004643,GO:0003937,GO:0009536,GO:0009570,GO:0009570,GO:0003937,GO:0009570,GO:0006164,GO:0009570,GO:0009570,GO:0009570,GO:0009507,GO:0006164,GO:0009570,GO:0009570,GO:0004643,
Bra023038	AT2G35890.1	8e-13	1.7019	A03	J	recent	785	651	0.517966	0.374321	3.16288	0.00078	calcium-dependent protein kinase 25	GO:0006468,GO:0006468,GO:0016301,GO:0006468,GO:0004683,GO:0004683,GO:0004674,GO:0004674,GO:0006499,GO:0005634,GO:0004672,GO:0006499,GO:0004672,GO:0006468,GO:0006499,GO:0006468,GO:0016772,GO:0006468,GO:0005524,GO:0005524,
Bra017269	AT2G36000.2	0	1.581	A04	J	recent	799	1121	0.545753	0.329886	3.13819	0.00085	Mitochondrial transcription termination factor family protein	GO:0009507,GO:0003674,GO:0008150,GO:0005739,
Bra005249	AT2G36695.1	3e-12	2.4412	A05	J	recent	810	562	0.546435	0.348897	5.43073	2.8e-08	unknown protein; FUNCTIONS IN: molecular_function unknown; INVOLVED IN: biological_process unknown; LOCATED IN: endomembrane system; Has 35333 Blast hits to 34131 proteins in 2444 species: Archae - 798; Bacteria - 22429; Metazoa - 974; Fungi - 991; Plants - 531; Viruses - 0; Other Eukaryotes - 9610 (source: NCBI BLink).	GO:0008150,GO:0003674,GO:0003674,GO:0005576,
Bra005248	AT2G36700.1	0	4.0838	A05	J	recent	810	562	0.546435	0.348897	10.1387	1.9e-24	Pectin lyase-like superfamily protein	GO:0030599,GO:0009505,GO:0005618,GO:0042545,GO:0030599,GO:0009507,GO:0042545,
Bra005214	AT2G37190.1	5e-10	2.1397	A05	J	recent	810	562	0.546435	0.348897	4.56658	2.5e-06	Ribosomal protein L11 family protein	GO:0022625,GO:0022626,GO:0009409,GO:0008270,GO:0022625,GO:0005840,GO:0022626,GO:0042254,GO:0022625,GO:0022625,GO:0022626,GO:0001510,GO:0003735,GO:0022626,GO:0022625,GO:0022625,GO:0022625,GO:0022625,GO:0001510,GO:0009409,GO:0009506,GO:0022626,GO:0005730,GO:0009507,GO:0022626,GO:0022626,GO:0003735,GO:0005737,GO:0006412,GO:0006412,GO:0005829,GO:0022626,GO:0005730,GO:0005840,GO:0005773,GO:0005773,GO:…
Bra017176	AT2G37570.1	4e-20	4.0557	A04	J	recent	799	1121	0.545753	0.329886	10.6399	9.7e-27	HSP20-like chaperones superfamily protein	GO:0003674,GO:0042538,GO:0009408,GO:0009408,GO:0042538,GO:0009644,GO:0042542,
Bra005157	AT2G37780.1	1e-30	1.8017	A05	J	recent	810	562	0.546435	0.348897	3.59781	0.00016	Cysteine/Histidine-rich C1 domain family protein	GO:0055114,GO:0047134,
Bra017146	AT2G37970.1	0	1.5849	A04	J	recent	799	1121	0.545753	0.329886	3.15002	0.00082	SOUL heme-binding family protein	GO:0009813,GO:0010017,GO:0005886,GO:0009813,GO:0009744,GO:0010224,GO:0010017,GO:0010017,GO:0005794,GO:0006499,GO:0006499,GO:0005773,GO:0005886,GO:0006499,GO:0005886,GO:0005737,GO:0005773,GO:0005886,
Bra000056	AT2G38360.1	0	1.7251	A03	J	recent	785	651	0.517966	0.374321	3.22486	0.00063	prenylated RAB acceptor 1.B4	GO:0005783,GO:0005802,GO:0003674,GO:0005794,GO:0005768,GO:0016192,GO:0016192,GO:0005768,GO:0009507,GO:0005829,GO:0005794,
Bra005112	AT2G38360.1	0	1.953	A05	J	recent	810	562	0.546435	0.348897	4.03147	2.8e-05	prenylated RAB acceptor 1.B4	GO:0005783,GO:0005802,GO:0003674,GO:0005794,GO:0005768,GO:0016192,GO:0016192,GO:0005768,GO:0009507,GO:0005829,GO:0005794,
Bra005073	AT2G38910.1	2e-06	2.135	A05	J	recent	810	562	0.546435	0.348897	4.55311	2.6e-06	calcium-dependent protein kinase 20	GO:0009827,GO:0004683,GO:0009827,GO:0004683,GO:0006468,GO:0009860,GO:0009860,GO:0016301,GO:0009860,GO:0006468,GO:0006468,GO:0004674,GO:0016772,GO:0005524,GO:0005509,GO:0005524,GO:0006468,GO:0006499,GO:0006468,GO:0006468,GO:0004672,GO:0004672,GO:0006499,GO:0004674,GO:0006499,
Bra000132	AT2G39400.1	0	3.9718	A03	J	recent	785	651	0.517966	0.374321	9.22692	1.4e-20	alpha/beta-Hydrolases superfamily protein	GO:0016787,GO:0005737,
Bra005020	AT2G39720.1	0	2.0815	A05	J	recent	810	562	0.546435	0.348897	4.39977	5.4e-06	RING-H2 finger C2A	GO:0008270,GO:0008270,
Bra016969	AT2G40800.1	1e-17	2.7893	A04	J	recent	799	1121	0.545753	0.329886	6.80097	5.2e-12	unknown protein; BEST Arabidopsis thaliana protein match is: unknown protein (TAIR:AT3G56430.1); Has 43 Blast hits to 43 proteins in 15 species: Archae - 0; Bacteria - 0; Metazoa - 0; Fungi - 0; Plants - 41; Viruses - 0; Other Eukaryotes - 2 (source: NCBI BLink).	GO:0008150,GO:0005739,GO:0005739,GO:0003674,GO:0005634,
Bra004629	AT2G41620.1	1e-10	3.1041	A05	J	recent	806	298	0.550513	0.383223	6.66345	1.3e-11	Nucleoporin interacting component (Nup93/Nic96-like) family protein	GO:0031048,GO:0043247,GO:0009909,GO:0007062,GO:0016567,GO:0010182,GO:0032204,GO:0005515,GO:0032204,GO:0010074,GO:0031048,GO:0009933,GO:0010228,GO:0050826,GO:0005635,GO:0010074,GO:0009793,GO:0009845,GO:0043247,GO:0019915,GO:0043247,GO:0043247,GO:0006310,GO:0016567,GO:0032204,GO:0031048,GO:0005635,GO:0007126,GO:0006406,GO:0010162,GO:0006406,GO:0010332,GO:0005515,GO:0009640,GO:0045132,GO:0010182,GO:…
Bra016903	AT2G41900.1	0	1.6259	A04	J	recent	799	1121	0.545753	0.329886	3.2743	0.00053	CCCH-type zinc finger protein with ARM repeat domain	GO:0003676,GO:0006355,GO:0006355,GO:0006355,GO:0006486,GO:0006355,GO:0006486,GO:0006355,GO:0006355,GO:0003700,GO:0006486,GO:0005634,GO:0005737,GO:0003676,GO:0005634,GO:0008270,
Bra004706	AT2G42510.3	8e-26	4.1508	A05	J	recent	806	298	0.550513	0.383223	9.39475	2.9e-21	FUNCTIONS IN: molecular_function unknown; INVOLVED IN: spliceosome assembly, nuclear mRNA splicing, via spliceosome; LOCATED IN: cellular_component unknown; CONTAINS InterPro DOMAIN/s: Survival motor neuron interacting protein 1 (InterPro:IPR007022); BEST Arabidopsis thaliana protein match is: spliceosome protein-related (TAIR:AT1G54380.1); Has 229 Blast hits to 211 proteins in 63 species: Archae…	GO:0003674,GO:0000245,GO:0000398,GO:0000245,GO:0000398,GO:0000245,GO:0005634,
Bra004724	AT2G42690.1	0	1.6009	A05	J	recent	812	13	0.503392	0.333548	3.2904	0.0005	alpha/beta-Hydrolases superfamily protein	GO:0016117,GO:0005737,GO:0019344,GO:0016036,GO:0019375,GO:0008970,GO:0009750,GO:0009651,GO:0006833,GO:0006629,GO:0019375,GO:0009651,GO:0004806,GO:0019761,GO:0016117,GO:0019761,GO:0071493,GO:0071493,GO:0019344,GO:0009650,GO:0016036,GO:0009507,GO:0004806,GO:0006629,GO:0009507,
Bra000301	AT2G43340.1	0	4.8372	A03	J	recent	785	651	0.517966	0.374321	11.5388	4.2e-31	Protein of unknown function (DUF1685)	GO:0008150,GO:0003674,GO:0005634,
Bra004757	AT2G43340.1	0	2.794	A05	J	recent	806	298	0.550513	0.383223	5.85426	2.4e-09	Protein of unknown function (DUF1685)	GO:0008150,GO:0003674,GO:0005634,
Bra004779	AT2G43740.2	1e-28	1.9545	A05	J	recent	806	298	0.550513	0.383223	3.66363	0.00012	Mannose-binding lectin superfamily protein	GO:0003674,GO:0008150,GO:0005739,
Bra004783	AT2G43770.1	0	2.0551	A05	J	recent	806	298	0.550513	0.383223	3.92614	4.3e-05	Transducin/WD40 repeat-like superfamily protein	GO:0008150,GO:0080008,GO:0005834,GO:0005834,GO:0005834,GO:0000166,GO:0080008,GO:0005634,
Bra004800	AT2G44020.1	0	1.8227	A05	J	recent	806	298	0.550513	0.383223	3.3197	0.00045	Mitochondrial transcription termination factor family protein	GO:0008150,GO:0003674,GO:0005739,
Bra037660	AT2G44230.1	0	1.8729	A04	J	recent	799	1121	0.545753	0.329886	4.02305	2.9e-05	Plant protein of unknown function (DUF946)	GO:0003674,GO:0009507,GO:0006499,GO:0006499,GO:0006499,
Bra014511	AT2G44490.1	0	4.3921	A04	J	young	801	41	1.2091	0.715404	4.44924	4.3e-06	Glycosyl hydrolase superfamily protein	GO:0009867,GO:0006612,GO:0052544,GO:0009684,GO:0019684,GO:0006569,GO:0009862,GO:0009682,GO:0019761,GO:0010363,GO:0009817,GO:0043900,GO:0006612,GO:0019760,GO:0009617,GO:0009814,GO:0042742,GO:0009817,GO:0042742,GO:0009684,GO:0042742,GO:0009697,GO:0005777,GO:0009862,GO:0050832,GO:0009862,GO:0050832,GO:0015706,GO:0009697,GO:0010363,GO:0009409,GO:0009867,GO:0019760,GO:0019761,GO:0009595,GO:0000165,GO:…
Bra040334	AT2G44925.1	6e-07	1.6366	A04	J	recent	799	1121	0.545753	0.329886	3.30674	0.00047	unknown protein; FUNCTIONS IN: molecular_function unknown; INVOLVED IN: biological_process unknown; LOCATED IN: cellular_component unknown; Has 30201 Blast hits to 17322 proteins in 780 species: Archae - 12; Bacteria - 1396; Metazoa - 17338; Fungi - 3422; Plants - 5037; Viruses - 0; Other Eukaryotes - 2996 (source: NCBI BLink).	GO:0008150,GO:0003674,GO:0005739,
Bra007551	AT2G45260.1	0	4.2005	A09	J	young	845	80	1.29246	0.696879	4.17295	1.5e-05	Plant protein of unknown function (DUF641)	GO:0003674,GO:0008150,GO:0005774,GO:0005774,GO:0005774,
Bra004553	AT2G46240.1	0	2.3071	A05	J	recent	811	134	0.556405	0.386776	4.52638	3e-06	BCL-2-associated athanogene 6	GO:0012502,GO:0050832,GO:0034976,GO:0009644,GO:0009644,GO:0006457,GO:0006457,GO:0042542,GO:0010228,GO:0050832,GO:0009408,GO:0005516,GO:0009408,GO:0010286,GO:0010286,GO:0009408,GO:0034976,GO:0009408,GO:0009408,GO:0009408,GO:0042542,GO:0006457,GO:0005634,GO:0009506,GO:0051087,
Bra000424	AT2G46455.1	2e-13	2.8638	A03	J	recent	785	651	0.517966	0.374321	6.2669	1.8e-10	OxaA/YidC-like membrane insertion protein	GO:0016021,GO:0005739,GO:0051205,GO:0051205,
Bra004498	AT2G46900.1	0	2.5487	A05	J	recent	811	134	0.556405	0.386776	5.15104	1.3e-07	CONTAINS InterPro DOMAIN/s: Basic helix-loop-helix, Nulp1-type (InterPro:IPR006994); Has 2929 Blast hits to 2464 proteins in 333 species: Archae - 2; Bacteria - 151; Metazoa - 913; Fungi - 372; Plants - 141; Viruses - 47; Other Eukaryotes - 1303 (source: NCBI BLink).	GO:0008150,GO:0003674,GO:0005634,GO:0005829,
Bra004468	AT2G47230.2	0	2.4109	A05	J	recent	811	134	0.556405	0.386776	4.79476	8.1e-07	DOMAIN OF UNKNOWN FUNCTION 724 6	GO:0035196,GO:0010051,GO:0010073,GO:0048451,GO:0048453,GO:0048439,GO:0007389,GO:0010267,GO:0007267,GO:0035196,GO:0008150,GO:0010050,GO:0005634,GO:0009855,GO:0010267,GO:0048519,GO:0009887,GO:0010014,GO:0009616,GO:0048438,GO:0009616,GO:0009944,GO:0003723,GO:0005634,
Bra021438	AT2G47650.1	0	1.1912	A01	J	recent	779	32	0.446962	0.171676	4.33513	7.3e-06	UDP-xylose synthase 4	GO:0003824,GO:0005794,GO:0009225,GO:0016020,GO:0005802,GO:0048040,GO:0009225,GO:0005768,GO:0042732,GO:0005794,GO:0005768,GO:0005774,GO:0050662,GO:0005886,GO:0000166,GO:0005773,GO:0044237,GO:0044237,GO:0003824,GO:0005794,GO:0016020,GO:0005773,GO:0005774,GO:0005774,
Bra004437	AT2G47690.2	4e-25	2.2358	A05	J	recent	811	134	0.556405	0.386776	4.34204	7.1e-06	NADH-ubiquinone oxidoreductase-related	GO:0031966,GO:0009853,GO:0009853,GO:0005747,GO:0031966,GO:0031966,GO:0005747,GO:0031966,GO:0003674,GO:0005747,GO:0009853,GO:0005739,GO:0005747,GO:0005747,GO:0005747,GO:0005747,GO:0009853,GO:0005747,GO:0005739,GO:0045271,GO:0005634,
Bra007717	AT2G47870.1	4e-31	4.0119	A09	J	young	845	80	1.29246	0.696879	3.90231	4.8e-05	Thioredoxin superfamily protein	GO:0009055,GO:0045454,GO:0005737,GO:0015035,
Bra004422	AT2G47920.1	0	2.0274	A05	J	recent	811	134	0.556405	0.386776	3.80323	7.1e-05	Kinase interacting (KIP1-like) family protein	GO:0008150,GO:0003674,GO:0005739,
Bra040513	AT3G01400.1	0	3.3379	A01	F	recent	906	17	0.688941	0.683602	3.875	5.3e-05	ARM repeat superfamily protein	GO:0008150,GO:0005737,
Bra039112	AT3G01513.1	3e-22	1.0772	A05	F	recent	957	43	0.487333	0.168781	3.49487	0.00024	unknown protein; CONTAINS InterPro DOMAIN/s: Protein of unknown function DUF1645 (InterPro:IPR012442); BEST Arabidopsis thaliana protein match is: unknown protein (TAIR:AT5G14730.1); Has 69 Blast hits to 69 proteins in 9 species: Archae - 0; Bacteria - 0; Metazoa - 0; Fungi - 0; Plants - 69; Viruses - 0; Other Eukaryotes - 0 (source: NCBI BLink).	GO:0003674,GO:0008150,GO:0005575,
Bra000985	AT3G01830.2	4.00001e-40	1.3074	A03	F	recent	945	46	0.50858	0.221249	3.61051	0.00015	Calcium-binding EF-hand family protein	GO:0009863,GO:0042742,GO:0030968,GO:0009862,GO:0009863,GO:0009862,GO:0050832,GO:0010200,GO:0045088,GO:0009867,GO:0031348,GO:0005509,GO:0030968,GO:0009862,GO:0002679,GO:0010310,GO:0030968,GO:0010363,GO:0009697,GO:0009697,GO:0050832,GO:0035556,GO:0009867,GO:0010363,GO:0009862,GO:0000165,GO:0006612,GO:0009693,GO:0010310,GO:0002679,GO:0008150,GO:0009693,GO:0042742,GO:0006612,GO:0005634,GO:0005509,
Bra039172	AT3G02360.2	0	1.2446	A05	F	recent	966	43	0.483244	0.187526	4.05999	2.5e-05	6-phosphogluconate dehydrogenase family protein	GO:0010359,GO:0006888,GO:0006888,GO:0004616,GO:0005777,GO:0009749,GO:0010359,GO:0009744,GO:0043090,GO:0005777,GO:0009750,GO:0004616,GO:0006098,GO:0009651,GO:0005737,GO:0009651,GO:0016491,GO:0050661,GO:0005777,GO:0016616,GO:0055114,GO:0050662,GO:0000166,GO:0006098,GO:0050661,GO:0005829,GO:0005777,
Bra021418	AT3G02710.1	0	1.2939	A01	F	recent	898	71	0.503777	0.216416	3.65094	0.00013	ARM repeat superfamily protein	GO:0008380,GO:0042732,GO:0008380,GO:0005634,
Bra032027	AT3G02950.1	0	3.3005	A02	F	recent	912	74	0.571018	0.546313	4.99619	2.9e-07	Tho complex subunit 7/Mft1p	GO:0003674,GO:0008150,GO:0005634,
Bra006390	AT3G03130.1	5.60519e-45	3.3987	A03	F	young	936	29	1.16277	0.671609	3.32921	0.00044	unknown protein; BEST Arabidopsis thaliana protein match is: unknown protein (TAIR:AT5G17160.1); Has 7130 Blast hits to 3690 proteins in 504 species: Archae - 22; Bacteria - 2666; Metazoa - 1654; Fungi - 721; Plants - 246; Viruses - 56; Other Eukaryotes - 1765 (source: NCBI BLink).	GO:0006270,GO:0006270,GO:0006275,GO:0006270,GO:0008283,GO:0003674,GO:0006275,GO:0006275,GO:0051726,GO:0008150,GO:0005634,
Bra021355	AT3G03520.1	0	1.6278	A01	F	recent	898	71	0.503777	0.216416	5.19381	1e-07	non-specific phospholipase C3	GO:0016788,GO:0016036,GO:0006796,GO:0006796,GO:0016036,GO:0052642,GO:0016020,GO:0005886,GO:0009506,GO:0016788,GO:0005773,GO:0005773,
Bra031974	AT3G03773.2	2e-13	3.5576	A02	F	recent	912	74	0.571018	0.546313	5.4668	2.3e-08	HSP20-like chaperones superfamily protein	GO:0003674,GO:0008150,GO:0009507,
Bra040212	AT3G04130.2	0	2.7201	Scaffold000191	F	recent	1048	21	0.621367	0.528256	3.97295	3.5e-05	Tetratricopeptide repeat (TPR)-like superfamily protein	GO:0003674,GO:0008150,GO:0005739,
Bra001099	AT3G04270.1	7e-07	1.4137	A03	F	recent	931	217	0.501668	0.239139	3.81381	6.8e-05	unknown protein; Has 7 Blast hits to 7 proteins in 1 species: Archae - 0; Bacteria - 0; Metazoa - 0; Fungi - 0; Plants - 7; Viruses - 0; Other Eukaryotes - 0 (source: NCBI BLink).	GO:0005634,
Bra001121	AT3G04720.1	0	2.3902	A03	F	recent	931	217	0.501668	0.239139	7.8972	1.4e-15	pathogenesis-related 4	GO:0009723,GO:0009627,GO:0042742,GO:0015706,GO:0009615,GO:0004540,GO:0010167,GO:0009817,GO:0042742,GO:0009817,GO:0080027,GO:0008061,GO:0009627,GO:0009651,GO:0050832,GO:0016998,GO:0016998,GO:0009651,GO:0042742,GO:0042742,GO:0005576,GO:0050832,
Bra040120	AT3G04790.1	0	3.8131	A01	F	recent	905	27	0.783133	0.714336	4.24165	1.1e-05	Ribose 5-phosphate isomerase, type A protein	GO:0009106,GO:0009535,GO:0009117,GO:0006733,GO:0009867,GO:0000096,GO:0009535,GO:0050832,GO:0019684,GO:0009862,GO:0006546,GO:0010363,GO:0009535,GO:0042742,GO:0009695,GO:0009684,GO:0009862,GO:0009814,GO:0006569,GO:0006636,GO:0008652,GO:0009117,GO:0009108,GO:0019253,GO:0009535,GO:0009595,GO:0006612,GO:0019288,GO:0009695,GO:0009409,GO:0009409,GO:0010310,GO:0009684,GO:0006569,GO:0044272,GO:0019684,GO:…
Bra039423	AT3G05590.1	1e-20	3.344	A05	F	recent	964	61	0.595839	0.451459	6.08728	5.7e-10	ribosomal protein L18	GO:0003735,GO:0003735,GO:0006412,GO:0005515,GO:0022625,GO:0015934,GO:0015934,GO:0009220,GO:0009220,GO:0006412,GO:0006412,GO:0015934,GO:0015934,GO:0015934,GO:0015934,GO:0006412,GO:0015934,GO:0015934,GO:0022625,GO:0015934,GO:0006412,GO:0022625,GO:0006412,GO:0022625,GO:0009507,GO:0005737,GO:0003735,GO:0006412,GO:0009507,GO:0006412,GO:0005773,GO:0005774,GO:0006412,GO:0005774,GO:0005774,GO:0005773,GO:…
Bra040523	AT3G05741.1	7e-22	3.5664	Scaffold000215	F	recent	1051	14	0.752657	0.809732	3.47491	0.00026	Plant invertase/pectin methylesterase inhibitor superfamily protein	GO:0009507,GO:0030599,GO:0004857,
Bra001165	AT3G05770.1	8e-15	1.7849	A03	F	recent	931	217	0.501668	0.239139	5.36604	4e-08	unknown protein; BEST Arabidopsis thaliana protein match is: unknown protein (TAIR:AT1G54300.1); Has 105 Blast hits to 105 proteins in 16 species: Archae - 0; Bacteria - 0; Metazoa - 0; Fungi - 0; Plants - 99; Viruses - 0; Other Eukaryotes - 6 (source: NCBI BLink).	GO:0048868,GO:0005634,
Bra020554	AT3G05870.2	3.99931e-42	6.1481	A02	F	young	918	20	1.24127	1.16661	4.20605	1.3e-05	anaphase-promoting complex/cyclosome 11	GO:0008270,GO:0005515,GO:0005515,GO:0005515,GO:0005515,GO:0004842,GO:0005515,GO:0005515,GO:0007346,GO:0008270,
Bra020771	AT3G06150.1	0	2.4131	A02	F	recent	913	43	0.523688	0.335684	5.62855	9.1e-09	unknown protein; BEST Arabidopsis thaliana protein match is: unknown protein (TAIR:AT5G19060.1); Has 61 Blast hits to 59 proteins in 10 species: Archae - 0; Bacteria - 0; Metazoa - 3; Fungi - 0; Plants - 58; Viruses - 0; Other Eukaryotes - 0 (source: NCBI BLink).	GO:0008150,GO:0003674,
Bra001189	AT3G06270.1	0	1.5746	A03	F	recent	931	217	0.501668	0.239139	4.48664	3.6e-06	Protein phosphatase 2C family protein	GO:0004722,GO:0006470,GO:0008287,GO:0005886,GO:0004722,GO:0006499,GO:0006470,GO:0006499,GO:0005634,GO:0006470,GO:0003824,GO:0006499,
Bra029679	AT3G07790.1	0	1.6779	A05	F	recent	963	1024	0.532802	0.301615	3.79655	7.3e-05	DGCR14-related	GO:0042732,GO:0003674,GO:0008150,GO:0005634,
Bra029749	AT3G09120.1	0	1.5595	A05	F	recent	963	1024	0.532802	0.301615	3.404	0.00033	Protein of unknown function (DUF674)	GO:0005575,GO:0008150,GO:0003674,
Bra001321	AT3G09250.1	8e-33	1.5945	A03	F	recent	944	59	0.553556	0.28436	3.66066	0.00013	Nuclear transport factor 2 (NTF2) family protein	GO:0006289,GO:0004518,GO:0006289,GO:0005634,GO:0003677,GO:0006289,GO:0009507,
Bra001305	AT3G09520.1	0	1.4407	A03	F	recent	944	59	0.553556	0.28436	3.1198	0.0009	exocyst subunit exo70 family protein H4	GO:0006904,GO:0006904,GO:0000145,GO:0000145,GO:0000145,GO:0005634,GO:0006887,GO:0000145,GO:0006887,
Bra034075	AT3G09630.1	0	2.0344	A01	F	recent	902	216	0.560753	0.366472	4.02118	2.9e-05	Ribosomal protein L4/L1 family	GO:0009220,GO:0022625,GO:0003735,GO:0022625,GO:0009220,GO:0022625,GO:0001510,GO:0022626,GO:0022626,GO:0009664,GO:0005840,GO:0042545,GO:0022626,GO:0009664,GO:0006412,GO:0001510,GO:0006412,GO:0022626,GO:0042545,GO:0022625,GO:0006412,GO:0006412,GO:0022626,GO:0006412,GO:0003735,GO:0009507,GO:0022626,GO:0005730,GO:0016020,GO:0009506,GO:0005773,GO:0005886,GO:0022626,GO:0022626,GO:0005829,GO:0022626,GO:…
Bra001290	AT3G10040.1	0	1.628	A03	F	recent	944	59	0.553556	0.28436	3.77847	7.9e-05	sequence-specific DNA binding transcription factors	GO:0010014,GO:0006355,GO:0003700,GO:0009862,GO:0009944,GO:0006355,GO:0009862,GO:0001666,GO:0010310,GO:0010310,GO:0009855,GO:0006355,GO:0010075,GO:0009862,GO:0009862,GO:0001666,GO:0005886,
Bra029813	AT3G10040.1	0	1.852	A05	F	recent	963	1024	0.532802	0.301615	4.37378	6.1e-06	sequence-specific DNA binding transcription factors	GO:0010014,GO:0006355,GO:0003700,GO:0009862,GO:0009944,GO:0006355,GO:0009862,GO:0001666,GO:0010310,GO:0010310,GO:0009855,GO:0006355,GO:0010075,GO:0009862,GO:0009862,GO:0001666,GO:0005886,
Bra029821	AT3G10190.1	0	1.7585	A05	F	recent	963	1024	0.532802	0.301615	4.06378	2.4e-05	Calcium-binding EF-hand family protein	GO:0008150,GO:0005509,GO:0005509,GO:0005886,GO:0005886,
Bra005801	AT3G10460.1	5e-14	3.3021	A03	F	young	933	40	1.20133	0.643911	3.26252	0.00055	Plant self-incompatibility protein S1 family	GO:0008150,GO:0003674,GO:0005576,
Bra034115	AT3G10460.1	2e-25	4.1364	A01	F	recent	902	216	0.560753	0.366472	9.75695	8.6e-23	Plant self-incompatibility protein S1 family	GO:0008150,GO:0003674,GO:0005576,
Bra029866	AT3G10760.1	0	2.5948	A05	F	recent	963	1024	0.532802	0.301615	6.83651	4.1e-12	Homeodomain-like superfamily protein	GO:0003700,GO:0006355,GO:0003677,GO:0006355,GO:0006355,GO:0005634,
Bra034144	AT3G10760.1	0	2.6793	A01	F	recent	902	216	0.560753	0.366472	5.78093	3.7e-09	Homeodomain-like superfamily protein	GO:0003700,GO:0006355,GO:0003677,GO:0006355,GO:0006355,GO:0005634,
Bra034866	AT3G11100.1	0	1.5181	A05	F	recent	963	1024	0.532802	0.301615	3.26674	0.00054	sequence-specific DNA binding transcription factors	GO:0006355,GO:0006301,GO:0006355,GO:0006301,GO:0006355,GO:0006301,GO:0003700,GO:0048573,GO:0048573,GO:0005737,GO:0005634,
Bra034247	AT3G11460.1	0	3.4057	A01	F	recent	903	64	0.650836	0.503265	5.47398	2.2e-08	Pentatricopeptide repeat (PPR) superfamily protein	GO:0016554,GO:0016554,GO:0005739,
Bra034823	AT3G11650.1	0	2.39	A05	F	recent	963	1024	0.532802	0.301615	6.1575	3.7e-10	NDR1/HIN1-like 2	GO:0009507,GO:0051607,GO:0051607,GO:0003674,GO:0009506,
Bra034759	AT3G12370.1	0	2.1839	A05	F	recent	963	1024	0.532802	0.301615	5.47418	2.2e-08	Ribosomal protein L10 family protein	GO:0005840,GO:0006354,GO:0006354,GO:0006354,GO:0006412,GO:0006412,GO:0006412,GO:0003735,GO:0005622,GO:0009507,GO:0042254,
Bra001451	AT3G12400.1	0	1.7889	A03	F	recent	930	501	0.553958	0.382406	3.2294	0.00062	Ubiquitin-conjugating enzyme/RWD-like protein	GO:0010200,GO:0043234,GO:0005769,GO:0000813,GO:0051301,GO:0005515,GO:0005515,GO:0010091,GO:0005770,GO:0005769,GO:0043130,GO:0010091,GO:0005515,GO:0010091,GO:0000813,GO:0005770,GO:0000813,GO:0016881,GO:0006464,GO:0015031,GO:0006464,GO:0006464,GO:0005634,
Bra001457	AT3G12580.1	0	2.0045	A03	F	recent	930	501	0.553958	0.382406	3.79319	7.4e-05	heat shock protein 70	GO:0009615,GO:0009644,GO:0009617,GO:0006457,GO:0009408,GO:0031625,GO:0006457,GO:0006457,GO:0009408,GO:0042542,GO:0009408,GO:0006457,GO:0016567,GO:0016567,GO:0048046,GO:0009408,GO:0034976,GO:0009408,GO:0006457,GO:0009408,GO:0016567,GO:0034976,GO:0005829,GO:0009644,GO:0009408,GO:0009266,GO:0042542,GO:0009408,GO:0006457,GO:0005886,GO:0005774,GO:0005886,GO:0046686,GO:0005524,GO:0005739,GO:0005618,GO:…
Bra034742	AT3G12700.2	0	2.6731	A05	F	recent	963	1024	0.532802	0.301615	7.09612	6.4e-13	Eukaryotic aspartyl protease family protein	GO:0004190,GO:0005975,GO:0006508,GO:0010019,GO:0009507,GO:0009507,GO:0005576,
Bra030820	AT3G12977.1	0	3.6037	A08	F	young	996	32	1.35287	0.718386	3.13317	0.00086	NAC (No Apical Meristem) domain transcriptional regulator superfamily protein	GO:0006355,GO:0006355,GO:0003677,GO:0005634,GO:0006355,
Bra001492	AT3G13150.1	0	2.7274	A03	F	recent	930	501	0.553958	0.382406	5.68359	6.6e-09	Tetratricopeptide repeat (TPR)-like superfamily protein	GO:0008150,
Bra034682	AT3G13360.1	8e-13	2.0495	A05	F	recent	963	1024	0.532802	0.301615	5.02858	2.5e-07	WPP domain interacting protein 3	GO:0005635,GO:0006997,GO:0006913,GO:0006997,GO:0005635,GO:0003674,GO:0048527,GO:0006913,GO:0005634,
Bra039401	AT3G13440.1	0	1.8898	Scaffold000164	F	recent	1046	44	0.51178	0.262864	5.24233	7.9e-08	S-adenosyl-L-methionine-dependent methyltransferases superfamily protein	GO:0003676,GO:0019415,GO:0005737,GO:0015946,GO:0032259,GO:0019415,GO:0008168,
Bra037996	AT3G13500.1	7e-09	2.9408	A06	F	young	971	27	1.10686	0.491689	3.72987	9.6e-05	unknown protein; BEST Arabidopsis thaliana protein match is: unknown protein (TAIR:AT1G55365.1); Has 2761 Blast hits to 655 proteins in 118 species: Archae - 5; Bacteria - 503; Metazoa - 856; Fungi - 159; Plants - 239; Viruses - 11; Other Eukaryotes - 988 (source: NCBI BLink).	GO:0008150,GO:0005634,
Bra021493	AT3G13630.2	4e-29	2.6018	A01	F	recent	901	456	0.539137	0.321693	6.4119	7.2e-11	unknown protein; FUNCTIONS IN: molecular_function unknown; INVOLVED IN: biological_process unknown; LOCATED IN: cellular_component unknown; Has 30201 Blast hits to 17322 proteins in 780 species: Archae - 12; Bacteria - 1396; Metazoa - 17338; Fungi - 3422; Plants - 5037; Viruses - 0; Other Eukaryotes - 2996 (source: NCBI BLink).	GO:0008150,GO:0003674,GO:0005737,
Bra021520	AT3G13950.1	2e-25	1.6388	A01	F	recent	901	456	0.539137	0.321693	3.41837	0.00031	unknown protein; BEST Arabidopsis thaliana protein match is: unknown protein (TAIR:AT4G13266.1); Has 339 Blast hits to 265 proteins in 12 species: Archae - 0; Bacteria - 0; Metazoa - 0; Fungi - 0; Plants - 339; Viruses - 0; Other Eukaryotes - 0 (source: NCBI BLink).	GO:0050832,GO:0009862,GO:0051707,GO:0043069,GO:0009697,GO:0010363,GO:0050832,GO:0009697,GO:0042742,GO:0009863,GO:0045088,GO:0010310,GO:0006612,GO:0003674,GO:0000165,GO:0002237,GO:0010310,GO:0009862,GO:0042742,GO:0009863,GO:0031348,GO:0009862,GO:0010363,GO:0009862,GO:0006612,
Bra027373	AT3G14090.1	0	2.5863	A05	F	recent	963	1024	0.532802	0.301615	6.80833	4.9e-12	exocyst subunit exo70 family protein D3	GO:0000145,GO:0006904,GO:0009738,GO:0005623,GO:0009738,GO:0000145,GO:0035556,GO:0006904,GO:0005634,GO:0006887,GO:0006887,
Bra021542	AT3G14210.1	0	1.8531	A01	F	recent	901	456	0.539137	0.321693	4.08453	2.2e-05	epithiospecifier modifier 1	GO:0019288,GO:0005777,GO:0019252,GO:0019760,GO:0019762,GO:0009409,GO:0015979,GO:0019761,GO:0006098,GO:0005777,GO:0009409,GO:0009625,GO:0019761,GO:0019252,GO:0019288,GO:0004091,GO:0019762,GO:0015979,GO:0019760,GO:0006098,GO:0019762,GO:0019762,GO:0042742,GO:0009507,GO:0022626,GO:0016788,GO:0009941,GO:0005773,GO:0042742,GO:0009506,GO:0009941,GO:0009941,GO:0005777,GO:0005634,GO:0005773,GO:0022626,GO:…
Bra021547	AT3G14300.1	0	4.3124	A01	F	recent	901	456	0.539137	0.321693	11.7294	4.5e-32	pectinesterase family protein	GO:0030599,GO:0042545,GO:0005618,GO:0042545,GO:0005634,GO:0009506,GO:0004857,GO:0030599,
Bra027332	AT3G14460.1	0	1.9126	A05	F	recent	963	1024	0.532802	0.301615	4.57469	2.4e-06	LRR and NB-ARC domains-containing disease resistance protein	GO:0006952,GO:0043531,GO:0006952,GO:0043531,GO:0005634,
Bra027313	AT3G14750.1	0	2.1823	A05	F	recent	963	1024	0.532802	0.301615	5.46888	2.3e-08	unknown protein; BEST Arabidopsis thaliana protein match is: unknown protein (TAIR:AT1G67170.1); Has 4036 Blast hits to 3091 proteins in 519 species: Archae - 61; Bacteria - 669; Metazoa - 1503; Fungi - 255; Plants - 421; Viruses - 4; Other Eukaryotes - 1123 (source: NCBI BLink).	GO:0048573,GO:0008150,GO:0003674,GO:0048573,GO:0005634,
Bra027295	AT3G14900.1	0	1.4776	A05	F	recent	963	1024	0.532802	0.301615	3.13246	0.00087	unknown protein; FUNCTIONS IN: molecular_function unknown; INVOLVED IN: embryo development; LOCATED IN: chloroplast; EXPRESSED IN: 19 plant structures; EXPRESSED DURING: 13 growth stages; Has 17135 Blast hits to 10204 proteins in 644 species: Archae - 47; Bacteria - 1684; Metazoa - 5536; Fungi - 2506; Plants - 1043; Viruses - 361; Other Eukaryotes - 5958 (source: NCBI BLink).	GO:0003674,GO:0009790,GO:0009507,GO:0009507,
Bra027243	AT3G15450.3	0	1.9174	A05	F	recent	963	1024	0.532802	0.301615	4.59061	2.2e-06	Aluminium induced protein with YGL and LRDR motifs	GO:0009744,GO:0003674,GO:0009750,
Bra001616	AT3G15980.1	0	4.9805	A03	F	recent	930	501	0.553958	0.382406	11.5755	2.7e-31	Coatomer, beta' subunit	GO:0030126,GO:0010498,GO:0030126,GO:0006094,GO:0007010,GO:0030126,GO:0010498,GO:0010498,GO:0030126,GO:0007010,GO:0030117,GO:0016192,GO:0030117,GO:0006886,GO:0006886,GO:0030117,GO:0005829,GO:0005198,
Bra021241	AT3G17390.1	0	1.7084	A01	F	recent	901	456	0.539137	0.321693	3.63472	0.00014	S-adenosylmethionine synthetase family protein	GO:0004478,GO:0009409,GO:0009409,GO:0004478,GO:0006556,GO:0006555,GO:0006556,GO:0009809,GO:0006555,GO:0009809,GO:0005730,GO:0006556,GO:0005886,GO:0005524,GO:0005886,GO:0004478,GO:0005618,GO:0005737,GO:0016020,GO:0009506,GO:0005730,GO:0005524,GO:0006556,
Bra001695	AT3G18030.1	0	1.7865	A03	F	recent	930	501	0.553958	0.382406	3.22312	0.00063	HAL3-like protein A	GO:0004633,GO:0042538,GO:0004633,GO:0015937,GO:0042538,GO:0042538,GO:0010181,GO:0015937,GO:0042538,GO:0010181,GO:0005829,GO:0005737,GO:0003824,
Bra022314	AT3G18310.1	0	2.81	A05	F	recent	963	1024	0.532802	0.301615	7.55001	2.2e-14	unknown protein; Has 30 Blast hits to 30 proteins in 10 species: Archae - 0; Bacteria - 0; Metazoa - 0; Fungi - 0; Plants - 30; Viruses - 0; Other Eukaryotes - 0 (source: NCBI BLink).	GO:0008150,GO:0005634,
Bra022357	AT3G18790.1	0	1.7472	A05	F	recent	963	1024	0.532802	0.301615	4.02631	2.8e-05	FUNCTIONS IN: molecular_function unknown; INVOLVED IN: biological_process unknown; LOCATED IN: chloroplast; EXPRESSED IN: 22 plant structures; EXPRESSED DURING: 13 growth stages; CONTAINS InterPro DOMAIN/s: Isy1-like splicing (InterPro:IPR009360); Has 1147 Blast hits to 965 proteins in 236 species: Archae - 12; Bacteria - 13; Metazoa - 351; Fungi - 230; Plants - 49; Viruses - 9; Other Eukaryotes …	GO:0003674,GO:0008150,GO:0005829,GO:0009507,GO:0005634,
Bra018817	AT3G19580.2	1e-23	2.348	A06	F	young	986	30	1.0557	0.371946	3.47443	0.00026	zinc-finger protein 2	GO:0008270,GO:0009738,GO:0002679,GO:0042538,GO:0009723,GO:0043565,GO:0005634,GO:0003676,GO:0042538,GO:0042538,GO:0009414,GO:0009738,GO:0002679,GO:0010200,GO:0009414,GO:0045892,GO:0009414,GO:0007165,GO:0009753,GO:0003677,GO:0035556,GO:0045892,GO:0009414,GO:0009737,GO:0042538,GO:0009611,GO:0005634,GO:0045892,GO:0010200,GO:0003700,GO:0009737,GO:0009793,GO:0009737,GO:0009733,GO:0008270,GO:0005634,
Bra001767	AT3G19950.1	0	2.4873	A03	F	recent	930	501	0.553958	0.382406	5.05572	2.1e-07	RING/U-box superfamily protein	GO:0010200,GO:0008270,GO:0008270,
Bra038246	AT3G19950.1	0	1.703	A01	F	recent	901	456	0.539137	0.321693	3.61793	0.00015	RING/U-box superfamily protein	GO:0010200,GO:0008270,GO:0008270,
Bra035763	AT3G20620.1	0	1.5559	A05	F	recent	963	1024	0.532802	0.301615	3.39206	0.00035	F-box family protein-related	GO:0003674,GO:0008150,GO:0005575,
Bra001808	AT3G20930.1	8e-08	1.8146	A03	F	recent	930	501	0.553958	0.382406	3.2966	0.00049	RNA-binding (RRM/RBD/RNP motifs) family protein	GO:0019252,GO:0019252,GO:0000023,GO:0003723,GO:1900871,GO:0003723,GO:1900871,GO:0000023,GO:0010027,GO:0010027,
Bra031246	AT3G20980.1	2e-20	1.6225	A05	F	recent	963	1024	0.532802	0.301615	3.61287	0.00015	Gag-Pol-related retrotransposon family protein	GO:0008150,GO:0005575,GO:0003674,
Bra001817	AT3G21220.1	0	2.4332	A03	F	recent	930	501	0.553958	0.382406	4.91425	4.5e-07	MAP kinase kinase 5	GO:0015824,GO:0004708,GO:0009814,GO:0010227,GO:0016301,GO:0010229,GO:2000037,GO:0004708,GO:0009814,GO:0016772,GO:0005524,GO:0004674,GO:0004674,GO:0005739,GO:0004672,GO:0005524,GO:0004672,
Bra023874	AT3G21520.1	0	1.8249	A01	F	recent	901	456	0.539137	0.321693	3.99687	3.2e-05	DUF679 domain membrane protein 1	GO:0009705,GO:0009705,GO:0005783,GO:0009705,GO:0003674,GO:0009705,GO:0010256,GO:0005783,GO:0009705,GO:0009705,GO:0010256,GO:0009507,
Bra031289	AT3G21520.1	0	1.805	A05	F	recent	963	1024	0.532802	0.301615	4.21795	1.2e-05	DUF679 domain membrane protein 1	GO:0009705,GO:0009705,GO:0005783,GO:0009705,GO:0003674,GO:0009705,GO:0010256,GO:0005783,GO:0009705,GO:0009705,GO:0010256,GO:0009507,
Bra001857	AT3G22230.1	0	2.2307	A03	F	recent	930	501	0.553958	0.382406	4.38471	5.8e-06	Ribosomal L27e protein family	GO:0006412,GO:0022625,GO:0042254,GO:0022625,GO:0006412,GO:0022625,GO:0005840,GO:0006412,GO:0003735,GO:0022625,GO:0006412,GO:0022626,GO:0006412,GO:0003735,GO:0005737,GO:0006412,GO:0022626,GO:0022626,GO:0005840,GO:0005829,GO:0005622,GO:0022626,
Bra023843	AT3G22230.1	0	1.6078	A01	F	recent	901	456	0.539137	0.321693	3.322	0.00045	Ribosomal L27e protein family	GO:0006412,GO:0022625,GO:0042254,GO:0022625,GO:0006412,GO:0022625,GO:0005840,GO:0006412,GO:0003735,GO:0022625,GO:0006412,GO:0022626,GO:0006412,GO:0003735,GO:0005737,GO:0006412,GO:0022626,GO:0022626,GO:0005840,GO:0005829,GO:0005622,GO:0022626,
Bra031351	AT3G22360.1	0	1.8547	A05	F	recent	963	1024	0.532802	0.301615	4.38273	5.9e-06	alternative oxidase 1B	GO:0005739,GO:0009916,GO:0005739,GO:0055114,GO:0009916,GO:0005740,GO:0055114,GO:0005740,GO:0005739,GO:0005740,GO:0007585,
Bra040834	AT3G22590.1	0	2.2779	A05	F	recent	963	1024	0.532802	0.301615	5.78584	3.6e-09	PLANT HOMOLOGOUS TO PARAFIBROMIN	GO:0051568,GO:0005515,GO:0070860,GO:0005634,GO:0005515,GO:0005515,GO:0070860,GO:0009911,GO:0051568,GO:0051568,GO:0010228,GO:0010228,GO:0051568,GO:0005634,
Bra023812	AT3G22660.1	0	1.5474	A01	F	recent	901	456	0.539137	0.321693	3.13424	0.00086	rRNA processing protein-related	GO:0006606,GO:0006606,GO:0001510,GO:0006626,GO:0006626,GO:0006626,GO:0001510,GO:0005634,
Bra036870	AT3G23000.1	0	3.3585	A01	F	young	899	27	1.0425	0.50687	4.56923	2.4e-06	CBL-interacting protein kinase 7	GO:0005515,GO:0009651,GO:0010363,GO:0016301,GO:0009409,GO:0009651,GO:0009963,GO:0010363,GO:0009963,GO:0006833,GO:0009750,GO:0009409,GO:0006612,GO:0006612,GO:0030003,GO:0070838,GO:0005524,GO:0016772,GO:0004674,GO:0004672,GO:0004674,GO:0007165,GO:0006468,GO:0006468,GO:0006468,GO:0004672,GO:0005886,GO:0005524,
Bra001915	AT3G23605.1	8.00001e-42	2.675	A03	F	recent	930	501	0.553958	0.382406	5.54656	1.5e-08	Ubiquitin-like superfamily protein	GO:0008150,GO:0003674,
Bra015045	AT3G24490.1	8e-32	3.8954	A07	F	recent	995	98	0.600182	0.43282	7.61337	1.3e-14	Alcohol dehydrogenase transcription factor Myb/SANT-like family protein	GO:0006355,GO:0006355,GO:0043687,GO:0043687,GO:0006355,GO:0006355,GO:0003700,GO:0006355,GO:0045893,GO:0045893,GO:0006355,GO:0045893,GO:0043687,GO:0005634,
Bra025155	AT3G25680.1	2e-13	2.2606	A06	L	recent	983	232	0.575507	0.352149	4.78518	8.5e-07	FUNCTIONS IN: molecular_function unknown; INVOLVED IN: biological_process unknown; LOCATED IN: chloroplast; EXPRESSED IN: 21 plant structures; EXPRESSED DURING: 13 growth stages; CONTAINS InterPro DOMAIN/s: S-layer homology domain (InterPro:IPR001119); BEST Arabidopsis thaliana protein match is: unknown protein (TAIR:AT5G23890.1); Has 2454 Blast hits to 2065 proteins in 355 species: Archae - 39; …	GO:0008150,GO:0009536,GO:0003674,GO:0009941,GO:0009507,GO:0009507,GO:0009941,GO:0009941,GO:0009941,
Bra032951	AT3G26760.1	0	2.3061	A02	L	recent	924	146	0.641223	0.405704	4.10368	2e-05	NAD(P)-binding Rossmann-fold superfamily protein	GO:0009733,GO:0016491,GO:0008270,GO:0009741,GO:0005739,GO:0016491,GO:0000166,GO:0008152,
Bra039090	AT3G27230.1	0	1.665	A09	L	recent	1006	57	0.613596	0.300051	3.50409	0.00023	S-adenosyl-L-methionine-dependent methyltransferases superfamily protein	GO:0005768,GO:0005794,GO:0005768,GO:0005794,GO:0005802,GO:0005794,GO:0008168,GO:0005794,
Bra025272	AT3G27380.2	0	1.9741	A06	L	recent	983	232	0.575507	0.352149	3.9716	3.6e-05	succinate dehydrogenase 2-1	GO:0006121,GO:0006121,GO:0045281,GO:0000104,GO:0045281,GO:0009055,GO:0005739,GO:0006121,GO:0008270,GO:0005739,GO:0005739,GO:0005739,GO:0006099,GO:0009055,GO:0005739,GO:0051537,GO:0055114,GO:0016491,GO:0006099,GO:0051536,
Bra033030	AT3G27880.1	0	3.007	A02	L	recent	924	146	0.641223	0.405704	5.83129	2.7e-09	Protein of unknown function (DUF1645)	GO:0008150,GO:0003674,GO:0005634,
Bra025315	AT3G27960.1	0	1.6827	A06	L	recent	983	232	0.575507	0.352149	3.14411	0.00083	Tetratricopeptide repeat (TPR)-like superfamily protein	GO:0009860,GO:0009860,GO:0031347,GO:0009860,GO:0009860,GO:0009860,GO:0009860,GO:0005886,
Bra025320	AT3G28050.1	0	2.8538	A06	L	recent	983	232	0.575507	0.352149	6.46969	4.9e-11	nodulin MtN21 /EamA-like transporter family protein	GO:0008150,GO:0016020,GO:0016020,
Bra025364	AT3G28925.1	6e-14	1.8844	A06	L	recent	983	232	0.575507	0.352149	3.71688	0.0001	BEST Arabidopsis thaliana protein match is: structural maintenance of chromosome 3 (TAIR:AT5G48600.2); Has 67 Blast hits to 50 proteins in 21 species: Archae - 0; Bacteria - 0; Metazoa - 13; Fungi - 0; Plants - 33; Viruses - 0; Other Eukaryotes - 21 (source: NCBI BLink).	GO:0005634,
Bra025393	AT3G29340.1	9e-29	1.818	A06	L	recent	983	232	0.575507	0.352149	3.52832	0.00021	zinc finger (C2H2 type) family protein	GO:0003700,GO:0006355,GO:0008270,GO:0003676,GO:0006355,GO:0006355,GO:0008270,GO:0005634,GO:0005622,
Bra037423	AT3G32960.1	2e-06	2.2046	A06	L	recent	983	232	0.575507	0.352149	4.62615	1.9e-06	Domain of unknown function (DUF1985)	GO:0003674,GO:0008150,GO:0005634,
Bra034985	AT3G43980.1	2e-25	2.3703	Scaffold000100	M	recent	1045	25	0.646208	0.44532	3.87158	5.4e-05	Ribosomal protein S14p/S29e family protein	GO:0006412,GO:0006412,GO:0022627,GO:0003735,GO:0022627,GO:0022627,GO:0005840,GO:0006412,GO:0022627,GO:0006412,GO:0005622,GO:0006412,GO:0003735,GO:0006412,GO:0005840,
Bra002520	AT3G45980.1	0	3.2542	A10	M	young	1021	20	1.28578	0.606319	3.24651	0.00058	Histone superfamily protein	GO:0007020,GO:0007020,GO:0003677,GO:0009570,GO:0009570,GO:0009534,GO:0006334,GO:0005634,GO:0005730,GO:0009570,GO:0005730,GO:0006334,GO:0006334,GO:0005634,GO:0003677,GO:0009534,GO:0000786,GO:0009534,GO:0009570,GO:0009534,
Bra006685	AT3G45980.1	0	3.1659	A03	M	young	938	13	1.13242	0.602967	3.37245	0.00037	Histone superfamily protein	GO:0007020,GO:0007020,GO:0003677,GO:0009570,GO:0009570,GO:0009534,GO:0006334,GO:0005634,GO:0005730,GO:0009570,GO:0005730,GO:0006334,GO:0006334,GO:0005634,GO:0003677,GO:0009534,GO:0000786,GO:0009534,GO:0009570,GO:0009534,
Bra038267	AT3G45980.1	0	1.5331	A06	M	recent	984	203	0.536009	0.305307	3.26586	0.00055	Histone superfamily protein	GO:0007020,GO:0007020,GO:0003677,GO:0009570,GO:0009570,GO:0009534,GO:0006334,GO:0005634,GO:0005730,GO:0009570,GO:0005730,GO:0006334,GO:0006334,GO:0005634,GO:0003677,GO:0009534,GO:0000786,GO:0009534,GO:0009570,GO:0009534,
Bra018220	AT3G46140.1	0	1.627	A06	M	recent	984	203	0.536009	0.305307	3.57342	0.00018	Protein kinase superfamily protein	GO:0016301,GO:0005524,GO:0006468,GO:0004672,GO:0005739,GO:0005524,GO:0006468,GO:0004672,GO:0006468,GO:0016772,GO:0004674,GO:0004674,
Bra033828	AT3G46290.1	3e-35	1.6061	A01	M	recent	897	132	0.554143	0.277613	3.78929	7.6e-05	hercules receptor kinase 1	GO:0016301,GO:0005886,GO:0009741,GO:0051510,GO:0016301,GO:0009826,GO:0051510,GO:0009742,GO:0004672,GO:0004672,GO:0009791,GO:0009742,GO:0051510,GO:0005886,GO:0051510,GO:0009826,GO:0005886,GO:0005886,GO:0004672,GO:0006468,GO:0005524,GO:0004674,GO:0006468,GO:0005524,GO:0006468,GO:0004672,GO:0005886,GO:0005886,GO:0009506,GO:0004674,GO:0016772,
Bra020299	AT3G46330.1	0	3.0225	A02	M	young	914	33	1.20497	0.482598	3.76613	8.3e-05	Leucine-rich repeat protein kinase family protein	GO:0016301,GO:0009793,GO:0009960,GO:0016301,GO:0004672,GO:0004674,GO:0005524,GO:0006468,GO:0006468,GO:0016772,GO:0004672,GO:0006468,GO:0005886,GO:0005524,GO:0004674,
Bra033809	AT3G46640.3	0	1.5545	A01	M	recent	897	132	0.554143	0.277613	3.60342	0.00016	Homeodomain-like superfamily protein	GO:0006355,GO:0007623,GO:0003700,GO:0006355,GO:0006355,GO:0003677,GO:0005634,
Bra019513	AT3G47740.1	0	1.7584	A06	M	recent	985	83	0.531093	0.305967	4.01124	3e-05	ABC2 homolog 2	GO:0042626,GO:0005215,GO:0042626,GO:0005215,GO:0016887,GO:0005524,GO:0005524,GO:0017111,GO:0000166,
Bra018074	AT3G48210.1	5e-29	1.9555	A06	M	recent	984	203	0.536009	0.305307	4.64938	1.7e-06	CONTAINS InterPro DOMAIN/s: Kinetochore-Ndc80 complex, subunit Spc25 (InterPro:IPR013255); Has 194 Blast hits to 194 proteins in 72 species: Archae - 0; Bacteria - 4; Metazoa - 72; Fungi - 39; Plants - 62; Viruses - 0; Other Eukaryotes - 17 (source: NCBI BLink).	GO:0032204,GO:0033044,GO:0006302,GO:0042138,GO:0007131,GO:0043247,GO:0006312,GO:0007062,GO:0006302,GO:0009560,GO:0000724,GO:0007059,GO:0006310,GO:0000724,GO:0043247,GO:0009560,GO:0010332,GO:0006302,GO:0033044,GO:0007140,GO:0016444,GO:0008150,GO:0043247,GO:0032204,GO:0000724,GO:0043247,GO:0007126,GO:0045132,GO:0032204,GO:0007131,GO:0042138,GO:0007129,GO:0007129,GO:0003674,GO:0032204,GO:0007062,GO:…
Bra018066	AT3G48340.1	0	1.5802	A06	M	recent	984	203	0.536009	0.305307	3.42013	0.00031	Cysteine proteinases superfamily protein	GO:0006508,GO:0008234,GO:0008234,GO:0005576,GO:0006508,
Bra019544	AT3G48450.1	1e-26	1.6996	A06	M	recent	985	83	0.531093	0.305967	3.81906	6.7e-05	RPM1-interacting protein 4 (RIN4) family protein	GO:0010167,GO:0003674,GO:0005634,
Bra019568	AT3G48800.1	3e-13	1.9617	A06	M	recent	985	83	0.531093	0.305967	4.67569	1.5e-06	Sterile alpha motif (SAM) domain-containing protein	GO:0003674,GO:0008150,GO:0005737,
Bra017965	AT3G49660.1	3e-20	2.8694	A06	M	recent	984	203	0.536009	0.305307	7.64276	1.1e-14	Transducin/WD40 repeat-like superfamily protein	GO:0007186,GO:0005634,GO:0005834,GO:0000166,GO:0048188,GO:0005834,GO:0042393,GO:0010228,GO:0048188,GO:0005834,GO:0005634,
Bra029981	AT3G49890.1	1e-08	2.0225	A01	M	recent	897	132	0.554143	0.277613	5.28922	6.1e-08	unknown protein; Has 27 Blast hits to 27 proteins in 13 species: Archae - 0; Bacteria - 0; Metazoa - 3; Fungi - 0; Plants - 21; Viruses - 0; Other Eukaryotes - 3 (source: NCBI BLink).	GO:0003674,GO:0009560,GO:0006626,GO:0006626,GO:0006626,GO:0008150,GO:0009560,GO:0005634,
Bra012916	AT3G49910.1	0	2.932	A03	N	recent	932	111	0.553513	0.333541	7.13103	5e-13	Translation protein SH3-like family protein	GO:0022626,GO:0022625,GO:0022625,GO:0001510,GO:0022626,GO:0022626,GO:0009409,GO:0006412,GO:0003735,GO:0001510,GO:0015934,GO:0006412,GO:0006412,GO:0022625,GO:0015934,GO:0022626,GO:0015934,GO:0009409,GO:0022625,GO:0022626,GO:0015934,GO:0003735,GO:0022626,GO:0022626,GO:0022626,GO:0015934,GO:0022626,GO:0022626,GO:0015934,GO:0006412,GO:0005840,GO:0009507,GO:0022626,GO:0022626,GO:0005829,GO:0005774,GO:…
Bra030005	AT3G50373.1	3e-28	1.7654	A01	M	recent	897	132	0.554143	0.277613	4.36311	6.4e-06	BEST Arabidopsis thaliana protein match is: Transcription elongation factor (TFIIS) family protein (TAIR:AT5G51360.1); Has 4 Blast hits to 4 proteins in 2 species: Archae - 0; Bacteria - 0; Metazoa - 0; Fungi - 0; Plants - 4; Viruses - 0; Other Eukaryotes - 0 (source: NCBI BLink).	GO:0003674,GO:0008150,GO:0005739,
Bra036075	AT3G50373.1	2e-25	1.5708	A09	N	recent	1005	787	0.522726	0.261987	4.00049	3.2e-05	BEST Arabidopsis thaliana protein match is: Transcription elongation factor (TFIIS) family protein (TAIR:AT5G51360.1); Has 4 Blast hits to 4 proteins in 2 species: Archae - 0; Bacteria - 0; Metazoa - 0; Fungi - 0; Plants - 4; Viruses - 0; Other Eukaryotes - 0 (source: NCBI BLink).	GO:0003674,GO:0008150,GO:0005739,
Bra036076	AT3G50390.1	2e-11	2.648	A09	N	recent	1005	787	0.522726	0.261987	8.11215	2.5e-16	Transducin/WD40 repeat-like superfamily protein	GO:0000166,GO:0005834,GO:0005834,GO:0005834,GO:0008150,GO:0005634,
Bra030019	AT3G50570.1	2e-17	1.54	A01	M	recent	897	132	0.554143	0.277613	3.55119	0.00019	hydroxyproline-rich glycoprotein family protein	GO:0008150,GO:0003674,GO:0005886,
Bra036843	AT3G50970.1	9e-12	3.3435	A09	N	recent	1005	787	0.522726	0.261987	10.7669	2.5e-27	dehydrin family protein	GO:0009631,GO:0009414,GO:0050832,GO:0009414,GO:0050832,GO:0009414,GO:0009409,GO:0009409,GO:0003674,GO:0009414,GO:0010286,GO:0016020,GO:0009409,GO:0009409,GO:0009415,GO:0009737,GO:0009737,GO:0009631,GO:0010286,GO:0009415,
Bra038887	AT3G51140.1	1e-36	4.2539	A01	N	recent	904	33	0.677779	0.699862	5.10975	1.6e-07	Protein of unknown function (DUF3353)	GO:0009706,GO:0006399,GO:0016226,GO:0009706,GO:0009706,GO:0009073,GO:0009658,GO:0009658,GO:0009793,GO:0006364,GO:0016226,GO:0006364,GO:0006399,GO:0008150,GO:0009706,GO:0009706,GO:0009073,GO:0009941,GO:0009941,GO:0009507,GO:0009941,GO:0009941,GO:0009941,GO:0009941,GO:0009941,GO:0009941,GO:0009941,GO:0009941,GO:0009941,GO:0009941,
Bra012856	AT3G51370.1	1e-13	2.2088	A03	N	recent	932	111	0.553513	0.333541	4.96278	3.5e-07	Protein phosphatase 2C family protein	GO:0004722,GO:0005886,GO:0004722,GO:0003824,GO:0006470,GO:0008287,GO:0006470,GO:0006470,
Bra036791	AT3G51550.1	0	2.0703	A09	N	recent	1005	787	0.522726	0.261987	5.90707	1.7e-09	Malectin/receptor-like protein kinase family protein	GO:0006833,GO:0046777,GO:0005886,GO:0016049,GO:0016301,GO:0050832,GO:0006972,GO:0004672,GO:0030244,GO:0048767,GO:0009791,GO:0009651,GO:0046686,GO:0000902,GO:0006972,GO:0043680,GO:0046777,GO:0006096,GO:0009651,GO:0009266,GO:0050832,GO:0007030,GO:0048193,GO:0048193,GO:0010193,GO:0043680,GO:0000902,GO:0006007,GO:0010483,GO:0007030,GO:0046777,GO:0004672,GO:0048767,GO:0016301,GO:0030244,GO:0006096,GO:…
Bra033459	AT3G52090.2	0	1.1608	A04	N	recent	954	42	0.474886	0.18532	3.70125	0.00011	DNA-directed RNA polymerase, RBP11-like	GO:0006511,GO:0003677,GO:0009853,GO:0003899,GO:0010050,GO:0000419,GO:0051788,GO:0009616,GO:0009086,GO:0009853,GO:0006511,GO:0009616,GO:0006511,GO:0016591,GO:0005665,GO:0005665,GO:0016591,GO:0003899,GO:0000394,GO:0000419,GO:0006351,GO:0006366,GO:0080129,GO:0000418,GO:0000418,GO:0000394,GO:0009086,GO:0006351,GO:0005634,GO:0003899,GO:0046983,GO:0003677,
Bra023059	AT3G52770.1	7e-17	2.5394	A03	N	young	934	40	1.05159	0.447775	3.32268	0.00045	protein binding	GO:0043433,GO:0005515,GO:0005634,GO:0043433,GO:0006914,GO:0009062,GO:0009062,GO:0010075,GO:0009943,GO:0010358,GO:0010305,GO:0006914,GO:0010073,GO:0043433,GO:0043433,GO:0043433,GO:0043433,
Bra006998	AT3G53430.1	0	1.3979	A09	N	recent	1005	787	0.522726	0.261987	3.34053	0.00042	Ribosomal protein L11 family protein	GO:0022625,GO:0005515,GO:0022625,GO:0005840,GO:0022625,GO:0022625,GO:0022625,GO:0042254,GO:0001510,GO:0001510,GO:0022625,GO:0003735,GO:0022625,GO:0022625,GO:0003735,GO:0006412,GO:0016020,GO:0006412,GO:0005840,GO:0006412,GO:0005737,
Bra017145	AT3G54100.1	0	2.8315	A04	N	young	948	35	1.17425	0.522701	3.17055	0.00076	O-fucosyltransferase family protein	GO:0016757,GO:0030968,GO:0030968,GO:0008150,GO:0030968,GO:0005794,
Bra003173	AT3G54170.1	5e-34	1.3974	A07	N	recent	991	321	0.513976	0.267489	3.30265	0.00048	FKBP12 interacting protein 37	GO:0005515,GO:0005515,GO:0005515,GO:0000278,GO:0006396,GO:0006396,GO:0005634,GO:0009506,
Bra014830	AT3G54210.1	5e-24	2.2173	A04	N	recent	953	365	0.508868	0.245237	6.96645	1.6e-12	Ribosomal protein L17 family protein	GO:0005840,GO:0019288,GO:0019288,GO:0003735,GO:0006412,GO:0009941,GO:0009941,GO:0005840,GO:0006412,GO:0009507,GO:0009570,GO:0009507,GO:0009941,GO:0005622,GO:0009941,GO:0009570,GO:0009570,GO:0009570,GO:0006412,
Bra007058	AT3G54240.1	1e-15	2.4768	A09	N	recent	1005	787	0.522726	0.261987	7.45868	4.4e-14	alpha/beta-Hydrolases superfamily protein	GO:0016787,GO:0008150,
Bra003208	AT3G55100.1	0	1.8091	A07	N	recent	991	321	0.513976	0.267489	4.84178	6.4e-07	ABC-2 type transporter family protein	GO:0042626,GO:0042626,GO:0005524,GO:0017111,GO:0016887,GO:0000166,GO:0016020,GO:0005524,
Bra014764	AT3G55270.1	0	1.4432	A04	N	recent	953	365	0.508868	0.245237	3.80991	7e-05	mitogen-activated protein kinase phosphatase 1	GO:0006487,GO:0006470,GO:0017017,GO:0006888,GO:0006487,GO:0009409,GO:0006470,GO:0017017,GO:0009409,GO:0017017,GO:0006470,GO:0035556,GO:0010374,GO:0009651,GO:0006499,GO:0043090,GO:0006487,GO:0010224,GO:0009651,GO:0006888,GO:0008138,GO:0006499,GO:0048481,GO:0006970,GO:0006970,GO:0010225,GO:0006499,GO:0006470,GO:0006470,GO:0016311,GO:0004725,GO:0005829,GO:0008138,GO:0005634,GO:0016791,GO:0006470,GO:…
Bra007151	AT3G55290.2	0	1.7012	A09	N	recent	1005	787	0.522726	0.261987	4.49822	3.4e-06	NAD(P)-binding Rossmann-fold superfamily protein	GO:0016491,GO:0005777,GO:0005777,GO:0005777,GO:0005777,GO:0008152,GO:0016491,GO:0000166,
Bra014754	AT3G55340.1	5e-07	1.4422	A04	N	recent	953	365	0.508868	0.245237	3.80584	7.1e-05	phragmoplastin interacting protein 1	GO:0009920,GO:0019898,GO:0003729,GO:0009920,GO:0003723,GO:0008270,GO:0003676,GO:0000166,GO:0005794,
Bra007190	AT3G55780.1	0	1.4298	A09	N	recent	1005	787	0.522726	0.261987	3.46229	0.00027	Glycosyl hydrolase superfamily protein	GO:0004553,GO:0043169,GO:0005975,GO:0003824,GO:0005576,GO:0004553,
Bra000222	AT3G57030.1	0	3.4514	A03	N	young	937	23	1.07988	0.563923	4.2054	1.3e-05	Calcium-dependent phosphotriesterase superfamily protein	GO:0009821,GO:0016844,GO:0005783,GO:0005783,GO:0009821,GO:0009505,GO:0009058,GO:0016844,GO:0009506,GO:0005886,GO:0009507,
Bra003270	AT3G57150.1	0	2.2913	A07	N	recent	991	321	0.513976	0.267489	6.64446	1.5e-11	homologue of NAP57	GO:0006164,GO:0006164,GO:0009982,GO:0005829,GO:0001510,GO:0009982,GO:0001510,GO:0001522,GO:0005730,GO:0009982,GO:0005730,GO:0009451,GO:0006396,GO:0005634,GO:0009506,GO:0003723,GO:0006396,GO:0001522,GO:0009451,
Bra007320	AT3G57340.2	0	1.9474	A09	N	recent	1005	787	0.522726	0.261987	5.43796	2.7e-08	Heat shock protein DnaJ, N-terminal with domain of unknown function (DUF1977)	GO:0006457,GO:0006457,GO:0006457,GO:0006457,GO:0006457,GO:0051082,GO:0005886,GO:0005634,GO:0006457,GO:0031072,
Bra014608	AT3G57710.1	0	1.4169	A04	N	recent	953	365	0.508868	0.245237	3.70267	0.00011	Protein kinase superfamily protein	GO:0016301,GO:0016772,GO:0006468,GO:0005634,GO:0004672,GO:0006468,GO:0006468,GO:0004672,GO:0005524,GO:0005524,
Bra014566	AT3G58560.1	0	1.8028	A04	N	recent	953	365	0.508868	0.245237	5.27625	6.6e-08	DNAse I-like superfamily protein	GO:0008150,GO:0016787,GO:0010228,GO:0005829,
Bra003349	AT3G58660.1	0	2.6414	A07	N	recent	991	321	0.513976	0.267489	7.9533	9.1e-16	Ribosomal protein L1p/L10e family	GO:0009220,GO:0001510,GO:0006164,GO:0006164,GO:0001510,GO:0009220,GO:0015934,GO:0005730,GO:0005634,GO:0006412,GO:0015934,GO:0005730,GO:0003735,GO:0016020,GO:0006412,GO:0005622,GO:0003723,GO:0015934,GO:0006412,GO:0005840,
Bra007409	AT3G58660.1	0	1.5651	A09	N	recent	1005	787	0.522726	0.261987	3.97873	3.5e-05	Ribosomal protein L1p/L10e family	GO:0009220,GO:0001510,GO:0006164,GO:0006164,GO:0001510,GO:0009220,GO:0015934,GO:0005730,GO:0005634,GO:0006412,GO:0015934,GO:0005730,GO:0003735,GO:0016020,GO:0006412,GO:0005622,GO:0003723,GO:0015934,GO:0006412,GO:0005840,
Bra014561	AT3G58660.1	0	1.43	A04	N	recent	953	365	0.508868	0.245237	3.75609	8.6e-05	Ribosomal protein L1p/L10e family	GO:0009220,GO:0001510,GO:0006164,GO:0006164,GO:0001510,GO:0009220,GO:0015934,GO:0005730,GO:0005634,GO:0006412,GO:0015934,GO:0005730,GO:0003735,GO:0016020,GO:0006412,GO:0005622,GO:0003723,GO:0015934,GO:0006412,GO:0005840,
Bra007451	AT3G59470.2	1e-29	1.7402	A09	N	recent	1005	787	0.522726	0.261987	4.64708	1.7e-06	Far-red impaired responsive (FAR1) family protein	GO:0009639,GO:0005634,
Bra003381	AT3G59540.1	7e-18	1.5648	A07	N	recent	991	321	0.513976	0.267489	3.92847	4.3e-05	Ribosomal L38e protein family	GO:0005840,GO:0003735,GO:0042254,GO:0006412,GO:0022625,GO:0001510,GO:0022625,GO:0001510,GO:0022625,GO:0006412,GO:0006412,GO:0022625,GO:0006412,GO:0006412,GO:0005737,GO:0005840,GO:0003735,GO:0006412,GO:0005622,
Bra000382	AT3G60730.1	0	3.7559	A03	N	young	935	37	1.21541	0.613851	4.13862	1.7e-05	Plant invertase/pectin methylesterase inhibitor superfamily	GO:0030599,GO:0009505,GO:0005618,GO:0030599,GO:0004857,GO:0042545,GO:0042545,GO:0005576,
Bra004936	AT3G61190.2	0	3.5924	A05	N	young	958	44	1.25834	0.676044	3.45252	0.00028	BON association protein 1	GO:0009620,GO:0009409,GO:0009695,GO:0005543,GO:0009695,GO:0010200,GO:0010286,GO:0009611,GO:0009408,GO:0010286,GO:0005515,GO:0009611,GO:0009611,GO:0009266,GO:0031348,GO:0009409,GO:0009612,GO:0009408,GO:0009751,GO:0005515,GO:0019725,GO:0009753,GO:0016020,GO:0005739,
Bra039316	AT3G61190.2	0	3.6157	A04	N	young	947	87	1.1858	0.571185	4.25413	1e-05	BON association protein 1	GO:0009620,GO:0009409,GO:0009695,GO:0005543,GO:0009695,GO:0010200,GO:0010286,GO:0009611,GO:0009408,GO:0010286,GO:0005515,GO:0009611,GO:0009611,GO:0009266,GO:0031348,GO:0009409,GO:0009612,GO:0009408,GO:0009751,GO:0005515,GO:0019725,GO:0009753,GO:0016020,GO:0005739,
Bra007615	AT3G61580.1	0	1.4595	A09	N	recent	1005	787	0.522726	0.261987	3.57566	0.00017	Fatty acid/sphingolipid desaturase	GO:0016491,GO:0006007,GO:0052631,GO:0006629,GO:0005737,GO:0006633,GO:0055114,GO:0020037,GO:0006629,GO:0005506,GO:0016717,GO:0006633,
Bra014430	AT3G61580.1	0	1.3198	A04	N	recent	953	365	0.508868	0.245237	3.30673	0.00047	Fatty acid/sphingolipid desaturase	GO:0016491,GO:0006007,GO:0052631,GO:0006629,GO:0005737,GO:0006633,GO:0055114,GO:0020037,GO:0006629,GO:0005506,GO:0016717,GO:0006633,
Bra007672	AT3G62320.1	5e-23	1.4778	A09	N	recent	1005	787	0.522726	0.261987	3.64551	0.00013	Polynucleotidyl transferase, ribonuclease H-like superfamily protein	GO:0008150,GO:0005634,GO:0003676,
Bra040438	AT3G63230.2	4e-18	1.9395	A04	N	recent	949	20	0.55811	0.341194	4.04869	2.6e-05	Protein of unknown function (DUF581)	GO:0003674,GO:0008150,GO:0005739,
Bra037316	AT4G00140.1	2e-15	4.9279	A09	O	recent	1146	41	0.603478	0.703333	6.14847	3.9e-10	Calcium-binding EF-hand family protein	GO:0010197,GO:0010197,GO:0010197,GO:0005634,
Bra000977	AT4G00355.4	0	1.5774	A03	O	recent	1088	23	0.491987	0.258116	4.20513	1.3e-05	unknown protein; BEST Arabidopsis thaliana protein match is: unknown protein (TAIR:AT2G45980.1); Has 35333 Blast hits to 34131 proteins in 2444 species: Archae - 798; Bacteria - 22429; Metazoa - 974; Fungi - 991; Plants - 531; Viruses - 0; Other Eukaryotes - 9610 (source: NCBI BLink).	GO:0043231,GO:0006499,GO:0006891,GO:0008150,GO:0006891,GO:0006499,GO:0005783,GO:0005515,GO:0006499,GO:0005634,
Bra037390	AT4G01037.1	0	2.4844	A09	O	recent	1134	41	0.56099	0.39068	4.92323	4.3e-07	Ubiquitin carboxyl-terminal hydrolase family protein	GO:0005576,
Bra000951	AT4G01245.1	5e-22	1.0676	A03	O	recent	1082	23	0.451739	0.172154	3.57739	0.00017	FUNCTIONS IN: molecular_function unknown; INVOLVED IN: biological_process unknown; LOCATED IN: endomembrane system; BEST Arabidopsis thaliana protein match is: RING/U-box superfamily protein (TAIR:AT4G01270.1); Has 30201 Blast hits to 17322 proteins in 780 species: Archae - 12; Bacteria - 1396; Metazoa - 17338; Fungi - 3422; Plants - 5037; Viruses - 0; Other Eukaryotes - 2996 (source: NCBI BLink).	GO:0008150,GO:0003674,
Bra036327	AT4G01540.2	0	1.5279	A09	O	recent	1144	87	0.582452	0.302669	3.1237	0.00089	NAC with transmembrane motif1	GO:0031965,GO:0005789,GO:0009736,GO:0045893,GO:0005789,GO:0031965,GO:0045893,GO:0005634,GO:0045893,GO:0009736,GO:0005789,GO:0051302,GO:0005789,GO:0031965,GO:0009965,GO:0007275,GO:0003700,GO:0006355,GO:0006355,GO:0003677,GO:0006355,
Bra000917	AT4G01735.1	1e-06	1.7524	A03	O	recent	1085	78	0.548367	0.315681	3.81408	6.8e-05	unknown protein; Has 30201 Blast hits to 17322 proteins in 780 species: Archae - 12; Bacteria - 1396; Metazoa - 17338; Fungi - 3422; Plants - 5037; Viruses - 0; Other Eukaryotes - 2996 (source: NCBI BLink).	GO:0008150,GO:0003674,GO:0005575,
Bra018529	AT4G02730.1	0	1.5118	A05	O	recent	1105	39	0.496141	0.23661	4.29254	8.8e-06	Transducin/WD40 repeat-like superfamily protein	GO:0008150,GO:0000166,GO:0005834,GO:0005834,GO:0080008,GO:0005834,GO:0080008,GO:0005634,
Bra036228	AT4G02990.1	0	2.2349	A09	O	recent	1144	87	0.582452	0.302669	5.45959	2.4e-08	Mitochondrial transcription termination factor family protein	GO:0042794,GO:0042794,GO:0032502,GO:0009790,GO:0042793,GO:0042794,GO:0042793,GO:0009536,GO:0008380,GO:0003674,GO:0008380,GO:0042793,GO:0005739,
Bra000839	AT4G03240.1	0	1.5354	A03	O	recent	1085	78	0.548367	0.315681	3.12668	0.00088	frataxin homolog	GO:0009060,GO:0006979,GO:0042542,GO:0048825,GO:0005739,GO:0009790,GO:0009060,GO:0051301,GO:0004322,GO:0055114,
Bra034220	AT4G03580.1	5e-31	3.6367	A01	O	recent	1063	37	0.583624	0.533042	5.72765	5.1e-09	BEST Arabidopsis thaliana protein match is: Cysteine proteinases superfamily protein (TAIR:AT5G17080.1); Has 155 Blast hits to 136 proteins in 31 species: Archae - 0; Bacteria - 11; Metazoa - 28; Fungi - 14; Plants - 17; Viruses - 0; Other Eukaryotes - 85 (source: NCBI BLink).	GO:0003674,GO:0008150,GO:0005634,
Bra000816	AT4G03630.1	0	1.7714	A03	O	recent	1085	78	0.548367	0.315681	3.87427	5.3e-05	RNI-like superfamily protein	GO:0008150,GO:0003674,GO:0005634,
Bra013579	AT4G04610.1	0	3.7159	A01	O	young	1065	25	1.26445	0.620385	3.9515	3.9e-05	APS reductase 1	GO:0009684,GO:0000103,GO:0019344,GO:0019419,GO:0019344,GO:0009973,GO:0000103,GO:0000103,GO:0009973,GO:0019761,GO:0000103,GO:0009507,GO:0019761,GO:0009536,GO:0009684,GO:0019419,GO:0045454,GO:0009570,GO:0016671,GO:0009507,GO:0019419,GO:0009570,GO:0019419,GO:0009570,GO:0055114,GO:0009570,GO:0003824,GO:0008152,
Bra029516	AT4G04770.1	0	3.1851	A09	O	recent	1145	69	0.529819	0.388963	6.82656	4.3e-12	ATP binding cassette protein 1	GO:0005215,GO:0006879,GO:0010039,GO:0042626,GO:0016226,GO:0016226,GO:0006879,GO:0009507,GO:0009507,GO:2000030,GO:0005515,GO:0005215,GO:0042626,GO:0055072,GO:0000302,GO:0042626,GO:0042626,GO:0016226,GO:0009570,GO:0009507,GO:0009507,GO:0016226,GO:0009570,GO:0009570,GO:0009570,
Bra000852	AT4G05230.1	7e-17	1.2424	A03	O	recent	1081	24	0.499492	0.187794	3.95597	3.8e-05	Ubiquitin-like superfamily protein	GO:0003674,GO:0006289,GO:0006289,GO:0005634,GO:0006289,GO:0005634,
Bra029575	AT4G05400.2	0	1.8084	A09	O	recent	1145	69	0.529819	0.388963	3.28715	0.00051	copper ion binding	GO:0016571,GO:0009640,GO:0016579,GO:0045893,GO:0016579,GO:0016571,GO:0010388,GO:0005739,GO:0016567,GO:0016567,GO:0045893,GO:0009640,GO:0016567,GO:0005507,GO:0010388,GO:0016579,GO:0010388,GO:0016571,GO:0016571,GO:0045893,GO:0008150,GO:0009507,
Bra037908	AT4G10130.1	0	1.844	A09	P	recent	1133	55	0.598678	0.312164	3.98932	3.3e-05	DNAJ heat shock N-terminal domain-containing protein	GO:0006457,GO:0006457,GO:0006457,GO:0005737,GO:0031072,
Bra033171	AT4G10450.1	0	1.3113	A02	P	recent	1072	47	0.476894	0.193627	4.30936	8.2e-06	Ribosomal protein L6 family	GO:0006412,GO:0006412,GO:0022625,GO:0015934,GO:0022625,GO:0015934,GO:0001510,GO:0015934,GO:0022625,GO:0003735,GO:0006412,GO:0022625,GO:0001510,GO:0005840,GO:0005737,GO:0005622,GO:0019843,GO:0022626,GO:0006412,GO:0003735,GO:0006412,GO:0006412,GO:0022626,GO:0022626,GO:0022626,
Bra019250	AT4G10810.1	3e-21	2.2047	A03	P	young	1087	27	1.045	0.341986	3.39109	0.00035	unknown protein; FUNCTIONS IN: molecular_function unknown; INVOLVED IN: biological_process unknown; LOCATED IN: chloroplast; EXPRESSED IN: 23 plant structures; EXPRESSED DURING: 15 growth stages; BEST Arabidopsis thaliana protein match is: unknown protein (TAIR:AT4G24026.1); Has 1807 Blast hits to 1807 proteins in 277 species: Archae - 0; Bacteria - 0; Metazoa - 736; Fungi - 347; Plants - 385; Vi…	GO:0003674,GO:0008150,GO:0005634,
Bra035217	AT4G11490.1	0	1.3318	A08	P	recent	1127	47	0.55293	0.199804	3.89817	4.8e-05	cysteine-rich RLK (RECEPTOR-like protein kinase) 33	GO:0016301,GO:0016772,GO:0004674,GO:0004672,GO:0006468,GO:0004674,GO:0004672,GO:0006468,GO:0005524,GO:0005576,GO:0005524,GO:0006468,
Bra000745	AT4G11530.1	0	2.2578	A03	P	recent	1079	109	0.562124	0.283939	5.97197	1.2e-09	cysteine-rich RLK (RECEPTOR-like protein kinase) 34	GO:0016301,GO:0005524,GO:0004713,GO:0004713,GO:0004674,GO:0004672,GO:0005576,GO:0006468,GO:0006468,GO:0004674,GO:0016772,GO:0004672,GO:0005524,GO:0006468,
Bra035213	AT4G11570.2	0	1.2036	A08	P	recent	1127	47	0.55293	0.199804	3.25654	0.00056	Haloacid dehalogenase-like hydrolase (HAD) superfamily protein	GO:0015996,GO:0015996,GO:0016787,GO:0003824,GO:0008152,GO:0005634,
Bra013674	AT4G11650.1	0	3.8017	A01	P	young	1064	33	1.26408	0.650062	3.90367	4.7e-05	osmotin 34	GO:0009817,GO:0009816,GO:0051707,GO:0009816,GO:0009817,GO:0009651,GO:0009651,GO:0005576,
Bra029441	AT4G12150.1	1e-20	1.2204	A09	P	recent	1148	32	0.511822	0.208233	3.40282	0.00033	RING/U-box superfamily protein	GO:0008270,GO:0005737,GO:0008270,
Bra000764	AT4G12210.1	1e-12	1.74	A03	P	recent	1079	109	0.562124	0.283939	4.14834	1.7e-05	RING/U-box superfamily protein	GO:0008270,GO:0008270,GO:0005634,
Bra015092	AT4G13100.4	0	2.8618	A07	T	young	1111	34	1.18655	0.515705	3.24847	0.00058	RING/U-box superfamily protein	GO:0008270,GO:0005516,GO:0008270,GO:0005634,
Bra032775	AT4G14270.2	0	2.0925	A04	T	recent	1098	66	0.509791	0.245532	6.44604	5.7e-11	Protein containing PAM2 motif which mediates interaction with the PABC domain of polyadenyl binding proteins.	GO:0003674,GO:0008150,GO:0005634,
Bra039722	AT4G14650.1	0	3.8904	A08	T	recent	1117	62	0.558508	0.480324	6.93676	2e-12	unknown protein; FUNCTIONS IN: molecular_function unknown; INVOLVED IN: N-terminal protein myristoylation; EXPRESSED IN: 6 plant structures; EXPRESSED DURING: petal differentiation and expansion stage; Has 2407 Blast hits to 1833 proteins in 310 species: Archae - 19; Bacteria - 223; Metazoa - 708; Fungi - 285; Plants - 140; Viruses - 42; Other Eukaryotes - 990 (source: NCBI BLink).	GO:0003674,GO:0006499,GO:0006499,GO:0005634,GO:0006499,
Bra023851	AT4G15165.1	0	2.8976	A01	T	young	1058	32	1.15376	0.532549	3.27451	0.00053	N-terminal nucleophile aminohydrolases (Ntn hydrolases) superfamily protein	GO:0006511,GO:0051603,GO:0004298,GO:0019773,GO:0006511,GO:0051603,GO:0004175,GO:0006511,GO:0051603,GO:0005839,
Bra012793	AT4G15300.1	0	1.3304	A03	U	recent	1078	953	0.50726	0.254171	3.23852	0.0006	cytochrome P450, family 702, subfamily A, polypeptide 2	GO:0006569,GO:0009684,GO:0006569,GO:0009684,GO:0019825,GO:0009055,GO:0020037,GO:0016705,GO:0005506,GO:0055114,
Bra039544	AT4G15480.1	0	1.2912	A01	U	recent	1062	167	0.500002	0.20471	3.86497	5.6e-05	UDP-Glycosyltransferase superfamily protein	GO:0050284,GO:0016757,GO:0010224,GO:0005575,GO:0009744,GO:0035251,GO:0010224,GO:0008194,GO:0010224,GO:0009813,GO:0009813,GO:0016758,GO:0008152,
Bra012728	AT4G16220.1	3e-27	1.3271	A03	U	recent	1078	953	0.50726	0.254171	3.22554	0.00063	GDSL-like Lipase/Acylhydrolase superfamily protein	GO:0006629,GO:0016788,GO:0005576,
Bra033550	AT4G16265.1	0	1.136	A01	U	recent	1062	167	0.500002	0.20471	3.10683	0.00095	RNA polymerases M/15 Kd subunit	GO:0003899,GO:0080188,GO:0006351,GO:0003677,GO:0000418,GO:0000418,GO:0080188,GO:0000419,GO:0005665,GO:0005665,GO:0000419,GO:0080188,GO:0003676,GO:0003677,GO:0005634,GO:0008270,GO:0003899,
Bra012724	AT4G16380.1	0	1.6229	A03	U	recent	1078	953	0.50726	0.254171	4.38932	5.7e-06	Heavy metal transport/detoxification superfamily protein	GO:0030001,GO:0046872,GO:0005634,
Bra038479	AT4G16500.1	5e-13	1.7451	A01	U	recent	1062	167	0.500002	0.20471	6.08226	5.9e-10	Cystatin/monellin superfamily protein	GO:0030234,GO:0005829,GO:0005773,GO:0004869,GO:0005773,GO:0005576,GO:0009506,GO:0005618,
Bra012709	AT4G16530.1	0	2.4896	A03	U	recent	1078	953	0.50726	0.254171	7.79923	3.1e-15	Family of unknown function (DUF577)	GO:0003674,GO:0008150,GO:0005575,
Bra012705	AT4G16560.1	0	1.7558	A03	U	recent	1078	953	0.50726	0.254171	4.9122	4.5e-07	HSP20-like chaperone	GO:0005737,GO:0006508,GO:0004190,
Bra021072	AT4G17060.1	6e-34	3.7446	A08	U	recent	1115	112	0.558029	0.413834	7.70012	6.8e-15	FRIGIDA interacting protein 2	GO:0005634,GO:0005515,GO:0005773,GO:0005773,GO:0005634,
Bra012642	AT4G17770.1	0	1.3955	A03	U	recent	1078	953	0.50726	0.254171	3.49465	0.00024	trehalose phosphatase/synthase 5	GO:0004805,GO:0000023,GO:0043085,GO:0016757,GO:0005992,GO:0000023,GO:0019252,GO:0019252,GO:0005992,GO:0003824,GO:0005992,GO:0005992,GO:0008152,
Bra013261	AT4G17850.1	2e-26	1.7766	A01	U	recent	1055	567	0.499723	0.284078	4.49481	3.5e-06	BEST Arabidopsis thaliana protein match is: RING/FYVE/PHD zinc finger superfamily protein (TAIR:AT3G02890.1); Has 200 Blast hits to 194 proteins in 51 species: Archae - 0; Bacteria - 0; Metazoa - 61; Fungi - 11; Plants - 116; Viruses - 0; Other Eukaryotes - 12 (source: NCBI BLink).	GO:0008150,GO:0005634,
Bra012635	AT4G17870.1	0	1.4022	A03	U	recent	1078	953	0.50726	0.254171	3.52101	0.00021	Polyketide cyclase/dehydrase and lipid transport superfamily protein	GO:0009738,GO:0005515,GO:0005515,GO:0009738,GO:0005515,GO:0005515,GO:0010029,GO:0005515,GO:0010427,GO:0005515,GO:0004872,GO:0004872,GO:0005515,GO:0042803,GO:0009738,GO:0080163,GO:0042803,GO:0009738,GO:0005515,GO:0080163,GO:0005634,
Bra025000	AT4G17895.1	0	4.443	A06	U	young	1108	74	1.20851	0.629369	5.13926	1.4e-07	ubiquitin-specific protease 20	GO:0004843,GO:0005634,GO:0006511,GO:0004221,GO:0006511,GO:0006511,
Bra013340	AT4G18700.1	0	1.6744	A01	U	recent	1055	567	0.499723	0.284078	4.13505	1.8e-05	CBL-interacting protein kinase 12	GO:0010118,GO:0005515,GO:0016301,GO:0019722,GO:0005515,GO:0016772,GO:0006468,GO:0004672,GO:0007165,GO:0005524,GO:0004672,GO:0006468,GO:0004674,GO:0005524,GO:0005886,GO:0006468,GO:0004674,
Bra013400	AT4G19500.1	0	3.5675	A01	U	recent	1055	567	0.499723	0.284078	10.7991	1.7e-27	nucleoside-triphosphatases;transmembrane receptors;nucleotide binding;ATP binding	GO:0006952,GO:0005622,GO:0006952,GO:0007165,GO:0000166,GO:0017111,GO:0005634,GO:0043531,GO:0043531,
Bra013403	AT4G19570.1	0	2.1232	A01	U	recent	1055	567	0.499723	0.284078	5.71489	5.5e-09	Chaperone DnaJ-domain superfamily protein	GO:0006457,GO:0006457,GO:0006457,GO:0006457,GO:0006457,GO:0006457,GO:0051082,GO:0031072,GO:0005737,
Bra013404	AT4G19580.1	0	2.7522	A01	U	recent	1055	567	0.499723	0.284078	7.92907	1.1e-15	DNAJ heat shock N-terminal domain-containing protein	GO:0006457,GO:0006457,GO:0006457,GO:0031072,GO:0005737,
Bra013458	AT4G20360.1	0	2.1131	A01	U	recent	1055	567	0.499723	0.284078	5.67934	6.8e-09	RAB GTPase homolog E1B	GO:0018119,GO:0009535,GO:0009535,GO:0009535,GO:0042335,GO:0003746,GO:0009535,GO:0005515,GO:0000038,GO:0000038,GO:0009535,GO:0018119,GO:0009536,GO:0018119,GO:0009570,GO:0003924,GO:0009570,GO:0009570,GO:0009570,GO:0009941,GO:0009941,GO:0048046,GO:0009534,GO:0006414,GO:0009570,GO:0003746,GO:0006414,GO:0009941,GO:0009941,GO:0009941,GO:0009941,GO:0009941,GO:0009570,GO:0009507,GO:0009534,GO:0009534,GO:…
Bra038805	AT4G20360.1	0	1.7333	A03	U	recent	1078	953	0.50726	0.254171	4.82368	7e-07	RAB GTPase homolog E1B	GO:0018119,GO:0009535,GO:0009535,GO:0009535,GO:0042335,GO:0003746,GO:0009535,GO:0005515,GO:0000038,GO:0000038,GO:0009535,GO:0018119,GO:0009536,GO:0018119,GO:0009570,GO:0003924,GO:0009570,GO:0009570,GO:0009570,GO:0009941,GO:0009941,GO:0048046,GO:0009534,GO:0006414,GO:0009570,GO:0003746,GO:0006414,GO:0009941,GO:0009941,GO:0009941,GO:0009941,GO:0009941,GO:0009570,GO:0009507,GO:0009534,GO:0009534,GO:…
Bra038801	AT4G20780.1	0	1.4296	A03	U	recent	1078	953	0.50726	0.254171	3.62881	0.00014	calmodulin like 42	GO:0005515,GO:0005509,GO:0010091,GO:0010091,GO:0010091,GO:0005509,GO:0005509,
Bra020891	AT4G21400.1	5e-06	2.681	A08	U	recent	1129	23	0.636874	0.604946	3.37902	0.00036	cysteine-rich RLK (RECEPTOR-like protein kinase) 28	GO:0016301,GO:0002679,GO:0002679,GO:0010200,GO:0005524,GO:0006468,GO:0006468,GO:0004672,GO:0005524,GO:0005576,GO:0004713,GO:0004674,GO:0016772,GO:0004713,GO:0004672,GO:0006468,GO:0004674,
Bra013555	AT4G21745.1	3e-06	1.8867	A01	U	recent	1055	567	0.499723	0.284078	4.88237	5.2e-07	PAK-box/P21-Rho-binding family protein	GO:0008150,GO:0003674,GO:0005634,
Bra013627	AT4G22580.1	0	1.9676	A01	U	recent	1055	567	0.499723	0.284078	5.16715	1.2e-07	Exostosin family protein	GO:0003824,GO:0016020,GO:0016020,
Bra020834	AT4G22720.2	3e-28	3.3633	A08	U	recent	1118	44	0.612248	0.50952	5.3993	3.3e-08	Actin-like ATPase superfamily protein	GO:0051645,GO:0030048,GO:0060151,GO:0006508,GO:0006626,GO:0006626,GO:0051646,GO:0006626,GO:0006508,GO:0005829,GO:0004222,
Bra013829	AT4G24730.1	0	1.6791	A01	U	recent	1055	567	0.499723	0.284078	4.15159	1.7e-05	Calcineurin-like metallo-phosphoesterase superfamily protein	GO:0004722,GO:0016787,GO:0005886,
Bra019198	AT4G24990.1	0	1.4828	A03	U	recent	1078	953	0.50726	0.254171	3.83812	6.2e-05	Ubiquitin family protein	GO:0010286,GO:0010286,GO:0003674,GO:0005886,GO:0005886,GO:0005886,
Bra013873	AT4G25210.1	0	1.4095	A01	U	recent	1055	567	0.499723	0.284078	3.20256	0.00068	DNA-binding storekeeper protein-related transcriptional regulator	GO:0006355,GO:0016592,GO:0006355,GO:0006355,GO:0008150,GO:0016592,GO:0009507,GO:0005730,GO:0005730,GO:0005829,GO:0005634,
Bra019160	AT4G25500.3	3e-08	1.3161	A03	U	recent	1078	953	0.50726	0.254171	3.18226	0.00073	arginine/serine-rich splicing factor 35	GO:0000398,GO:0005681,GO:0008380,GO:0000398,GO:0008380,GO:0005681,GO:0016607,GO:0016607,GO:0003723,GO:0000398,GO:0000398,GO:0000166,GO:0005634,GO:0003676,
Bra026400	AT4G26810.2	0	1.1226	A01	U	recent	1056	157	0.459574	0.213747	3.10192	0.00096	SWIB/MDM2 domain superfamily protein	GO:0003674,GO:0008150,GO:0005634,
Bra002986	AT4G27310.1	2e-35	6.1743	A10	U	young	1157	63	1.21402	0.802428	6.1816	3.2e-10	B-box type zinc finger family protein	GO:0003700,GO:0006355,GO:0006355,GO:0008270,GO:0006355,GO:0005634,GO:0005622,GO:0008270,
Bra026360	AT4G27320.1	0	1.8789	A01	U	recent	1056	157	0.459574	0.213747	6.64022	1.6e-11	Adenine nucleotide alpha hydrolases-like superfamily protein	GO:0048767,GO:0048193,GO:0000902,GO:0016049,GO:0002238,GO:0002238,GO:0048767,GO:0048193,GO:0003674,GO:0000902,GO:0005634,
Bra019036	AT4G27652.1	3e-24	1.2949	A03	U	recent	1078	953	0.50726	0.254171	3.09885	0.00097	unknown protein; BEST Arabidopsis thaliana protein match is: unknown protein (TAIR:AT4G27657.1); Has 30201 Blast hits to 17322 proteins in 780 species: Archae - 12; Bacteria - 1396; Metazoa - 17338; Fungi - 3422; Plants - 5037; Viruses - 0; Other Eukaryotes - 2996 (source: NCBI BLink).	GO:0008150,GO:0003674,
Bra029064	AT4G27730.1	0	4.1748	A03	U	young	1080	37	1.1987	0.618824	4.80929	7.6e-07	oligopeptide transporter 1	GO:0016020,GO:0015198,GO:0006857,GO:0015198,GO:0006857,GO:0055085,GO:0055085,GO:0005886,GO:0005737,
Bra026304	AT4G27850.1	5e-23	1.7512	A01	U	recent	1056	157	0.459574	0.213747	6.04279	7.6e-10	Glycine-rich protein family	GO:0008150,GO:0003674,GO:0005634,
Bra010393	AT4G27860.2	2e-32	1.6137	A08	U	recent	1125	345	0.482219	0.257783	4.38928	5.7e-06	vacuolar iron transporter (VIT) family protein	GO:0005783,GO:0005515,GO:0010168,GO:0008150,GO:0016021,GO:0010168,GO:0005384,GO:0005381,GO:0005634,
Bra011026	AT4G28410.1	0	2.4129	A01	U	recent	1061	603	0.505482	0.260226	7.32986	1.2e-13	Tyrosine transaminase family protein	GO:0008483,GO:0030170,GO:0042218,GO:0042218,GO:0016740,GO:0006520,GO:0006520,GO:0008483,GO:0016847,GO:0005737,GO:0009058,GO:0003824,
Bra024156	AT4G29210.2	6e-18	1.7113	A03	U	recent	1078	953	0.50726	0.254171	4.73712	1.1e-06	gamma-glutamyl transpeptidase 4	GO:0003840,GO:0006751,GO:0003840,GO:0005773,GO:0005773,GO:0006751,GO:0006805,GO:0016756,GO:0006805,GO:0003840,
Bra011134	AT4G29735.2	1e-20	1.6536	A01	U	recent	1061	603	0.505482	0.260226	4.41201	5.1e-06	unknown protein; FUNCTIONS IN: molecular_function unknown; INVOLVED IN: biological_process unknown; LOCATED IN: endomembrane system; EXPRESSED IN: 23 plant structures; EXPRESSED DURING: 15 growth stages; CONTAINS InterPro DOMAIN/s: Uncharacterised protein family UPF0197 (InterPro:IPR007915); Has 190 Blast hits to 190 proteins in 72 species: Archae - 0; Bacteria - 0; Metazoa - 133; Fungi - 0; Plan…	GO:0003674,GO:0008150,GO:0009507,
Bra024132	AT4G29750.1	1e-36	1.6418	A03	U	recent	1078	953	0.50726	0.254171	4.46368	4e-06	CRS1 / YhbY (CRM) domain-containing protein	GO:0003723,GO:0009507,
Bra010317	AT4G29830.1	2e-40	1.3646	A08	U	recent	1125	345	0.482219	0.257783	3.42296	0.00031	Transducin/WD40 repeat-like superfamily protein	GO:0010452,GO:0080008,GO:0051568,GO:0005515,GO:0010452,GO:0051568,GO:0005515,GO:0000166,GO:0010452,GO:0005834,GO:0005834,GO:0009910,GO:0005834,GO:0005515,GO:0051568,GO:0009910,GO:0010452,GO:0051568,GO:0005829,GO:0005737,
Bra010315	AT4G29840.1	0	1.3102	A08	U	recent	1125	345	0.482219	0.257783	3.21193	0.00066	Pyridoxal-5'-phosphate-dependent enzyme family protein	GO:0009088,GO:0004795,GO:0004795,GO:0009088,GO:0009507,GO:0009507,GO:0006520,GO:0005829,GO:0008152,GO:0009570,GO:0006520,GO:0003824,GO:0009570,GO:0009088,GO:0009088,GO:0030170,GO:0004795,GO:0009570,GO:0009570,
Bra011140	AT4G29840.1	0	1.614	A01	U	recent	1061	603	0.505482	0.260226	4.25983	1e-05	Pyridoxal-5'-phosphate-dependent enzyme family protein	GO:0009088,GO:0004795,GO:0004795,GO:0009088,GO:0009507,GO:0009507,GO:0006520,GO:0005829,GO:0008152,GO:0009570,GO:0006520,GO:0003824,GO:0009570,GO:0009088,GO:0009088,GO:0030170,GO:0004795,GO:0009570,GO:0009570,
Bra036724	AT4G29840.1	0	2.0621	A09	U	young	1150	21	0.896129	0.36707	3.17643	0.00075	Pyridoxal-5'-phosphate-dependent enzyme family protein	GO:0009088,GO:0004795,GO:0004795,GO:0009088,GO:0009507,GO:0009507,GO:0006520,GO:0005829,GO:0008152,GO:0009570,GO:0006520,GO:0003824,GO:0009570,GO:0009088,GO:0009088,GO:0030170,GO:0004795,GO:0009570,GO:0009570,
Bra011178	AT4G30260.1	0	1.4951	A01	U	recent	1061	603	0.505482	0.260226	3.80292	7.2e-05	Integral membrane Yip1 family protein	GO:0008150,GO:0005794,GO:0005802,GO:0005768,GO:0005768,GO:0003674,GO:0005794,GO:0005829,GO:0016020,GO:0005886,GO:0005634,
Bra010282	AT4G30530.1	0	1.5	A08	U	recent	1125	345	0.482219	0.257783	3.94821	3.9e-05	Class I glutamine amidotransferase-like superfamily protein	GO:0009684,GO:0019760,GO:0009684,GO:0019760,GO:0006569,GO:0006569,GO:0034722,GO:0005829,GO:0008233,GO:0006749,GO:0003824,GO:0006749,GO:0005737,
Bra007859	AT4G31170.3	0	4.2425	A09	U	young	1147	37	1.17742	0.677346	4.52513	3e-06	Protein kinase superfamily protein	GO:0006914,GO:0006499,GO:0004712,GO:0004712,GO:0006499,GO:0006914,GO:0010053,GO:0006499,GO:0010053,GO:0016301,GO:0005524,GO:0004674,GO:0016772,GO:0005634,GO:0005524,GO:0004672,GO:0004674,GO:0004672,
Bra011269	AT4G31410.2	0	2.5651	A01	U	recent	1061	603	0.505482	0.260226	7.91474	1.2e-15	Protein of unknown function (DUF1644)	GO:0016558,GO:0006635,GO:0006635,GO:0016558,GO:0003674,GO:0048573,GO:0016558,GO:0008150,GO:0048573,GO:0005634,
Bra023999	AT4G31540.1	8e-10	1.404	A03	U	recent	1078	953	0.50726	0.254171	3.52809	0.00021	exocyst subunit exo70 family protein G1	GO:0005829,GO:0006904,GO:0000145,GO:0000145,GO:0006904,GO:0000145,GO:0005737,GO:0006887,GO:0000145,GO:0006887,
Bra034544	AT4G33010.1	1e-08	3.5413	A08	U	recent	1125	345	0.482219	0.257783	11.8669	8.8e-33	glycine decarboxylase P-protein 1	GO:0006098,GO:0042545,GO:0009072,GO:0045893,GO:0019344,GO:0006546,GO:0006733,GO:0046686,GO:0000096,GO:0006636,GO:0006636,GO:0044272,GO:0006733,GO:0010304,GO:0009108,GO:0043085,GO:0019252,GO:0010304,GO:0015995,GO:0009106,GO:0009069,GO:0009073,GO:0006546,GO:0006546,GO:0006546,GO:0009117,GO:0019288,GO:0008652,GO:0015995,GO:0000096,GO:0009069,GO:0044272,GO:0005515,GO:0009106,GO:0019464,GO:0005739,GO:…
Bra011447	AT4G33495.1	0	1.9882	A01	U	recent	1061	603	0.505482	0.260226	5.69781	6.1e-09	Ubiquitin carboxyl-terminal hydrolase family protein	GO:0008285,GO:0010102,GO:0009507,
Bra036986	AT4G33730.1	9.94922e-44	3.5535	A03	U	recent	1078	953	0.50726	0.254171	11.985	2.1e-33	CAP (Cysteine-rich secretory proteins, Antigen 5, and Pathogenesis-related 1 protein) superfamily protein	GO:0008150,GO:0005576,GO:0010054,GO:0010054,GO:0003674,GO:0005576,GO:0005576,
Bra011521	AT4G34340.1	0	1.5676	A01	U	recent	1061	603	0.505482	0.260226	4.08152	2.2e-05	TBP-associated factor 8	GO:0008150,GO:0005634,GO:0003677,
Bra011558	AT4G34740.1	0	1.3356	A01	U	recent	1061	603	0.505482	0.260226	3.18999	0.00071	GLN phosphoribosyl pyrophosphate amidotransferase 2	GO:0009532,GO:0009532,GO:0009965,GO:0006164,GO:0009570,GO:0009658,GO:0009570,GO:0006164,GO:0009570,GO:0006164,GO:0009113,GO:0006164,GO:0004044,GO:0004044,GO:0006164,GO:0009532,GO:0009113,GO:0009570,GO:0004044,GO:0006164,GO:0009658,GO:0009570,GO:0009507,GO:0009570,GO:0004044,GO:0009570,GO:0009570,GO:0009507,
Bra011559	AT4G34750.2	0	1.8129	A01	U	recent	1061	603	0.505482	0.260226	5.02417	2.5e-07	SAUR-like auxin-responsive protein family	GO:0005516,GO:0009733,GO:0005634,
Bra011631	AT4G35610.1	4e-32	2.4673	A01	U	recent	1061	603	0.505482	0.260226	7.53891	2.4e-14	zinc finger (C2H2 type) family protein	GO:0006355,GO:0006355,GO:0003700,GO:0006355,GO:0005634,GO:0005622,GO:0008270,GO:0005634,
Bra010528	AT4G35630.1	0	0.9728	A08	U	recent	1128	29	0.44	0.140193	3.80046	7.2e-05	phosphoserine aminotransferase	GO:0009507,GO:0009627,GO:0006564,GO:0004648,GO:0034976,GO:0004648,GO:0009627,GO:0006564,GO:0006564,GO:0009536,GO:0034976,GO:0004648,GO:0006564,GO:0009570,GO:0030170,GO:0009507,GO:0009570,GO:0009570,GO:0009570,GO:0009507,GO:0009570,GO:0004648,GO:0009570,GO:0009570,GO:0008152,GO:0009570,GO:0006564,GO:0006564,GO:0003824,
Bra002086	AT4G35880.1	0	4.4196	A10	U	young	1159	27	1.11805	0.753466	4.38181	5.9e-06	Eukaryotic aspartyl protease family protein	GO:0031225,GO:0006508,GO:0031225,GO:0006508,GO:0005576,GO:0004190,
Bra024490	AT4G35880.1	0	4.4123	A06	U	young	1110	23	1.11689	0.780668	4.22127	1.2e-05	Eukaryotic aspartyl protease family protein	GO:0031225,GO:0006508,GO:0031225,GO:0006508,GO:0005576,GO:0004190,
Bra037253	AT4G35890.1	2e-32	2.7938	A09	U	young	1136	32	1.14999	0.498627	3.29666	0.00049	winged-helix DNA-binding transcription factor family protein	GO:0010150,GO:0048523,GO:0005737,GO:0009507,
Bra017785	AT4G36810.1	9.99967e-42	1.4868	A03	U	recent	1078	953	0.50726	0.254171	3.85386	5.8e-05	geranylgeranyl pyrophosphate synthase 1	GO:0009507,GO:0004161,GO:0019761,GO:0005515,GO:0004311,GO:0004311,GO:0019761,GO:0008299,GO:0008299,GO:0009513,GO:0008299,GO:0009507,GO:0009507,GO:0008299,
Bra017790	AT4G37230.1	6e-33	2.1724	A03	U	recent	1090	15	0.591273	0.446024	3.54493	0.0002	Photosystem II manganese-stabilising protein (PsbO) family	GO:0009654,GO:0009654,GO:0005509,GO:0009523,GO:0042549,GO:0009654,GO:0015979,GO:0019898,GO:0009654,GO:0009507,GO:0042549,GO:0015979,GO:0042549,GO:0009523,
Bra010731	AT4G38690.1	0	1.3972	A08	U	recent	1126	80	0.486202	0.189481	4.80785	7.6e-07	PLC-like phosphodiesterases superfamily protein	GO:0006499,GO:0035556,GO:0006499,GO:0005576,GO:0006629,GO:0008081,GO:0004629,GO:0006499,
Bra011829	AT4G39820.1	9e-18	1.267	A01	U	recent	1057	78	0.534822	0.231399	3.16414	0.00078	Tetratricopeptide repeat (TPR)-like superfamily protein	GO:0008150,GO:0005737,
Bra011814	AT4G40020.1	0	1.3327	A01	U	recent	1057	78	0.534822	0.231399	3.44807	0.00028	Myosin heavy chain-related protein	GO:0003674,GO:0008150,GO:0005737,
Bra028912	AT5G01820.1	0	1.1908	A02	R	recent	1211	30	0.52194	0.188765	3.54335	0.0002	serine/threonine protein kinase 1	GO:0005515,GO:0010118,GO:0016301,GO:0019722,GO:0005515,GO:0005515,GO:0005515,GO:0006468,GO:0004672,GO:0007165,GO:0004674,GO:0004672,GO:0005524,GO:0005773,GO:0006468,GO:0005773,GO:0006468,GO:0009506,GO:0005524,GO:0004674,GO:0016772,GO:0005886,
Bra005660	AT5G01950.1	0	2.5875	A03	R	recent	1235	39	0.586046	0.394268	5.07638	1.9e-07	Leucine-rich repeat protein kinase family protein	GO:0006468,GO:0004674,GO:0005524,GO:0004674,GO:0016301,GO:0006468,GO:0007169,GO:0006468,GO:0005524,GO:0004674,GO:0005524,GO:0004672,GO:0005524,GO:0009507,GO:0004713,GO:0004674,GO:0004713,GO:0004672,GO:0005886,GO:0006468,GO:0005886,GO:0006468,GO:0016772,GO:0006468,
Bra009608	AT5G02170.2	0	3.3892	A10	R	recent	1324	180	0.546746	0.383305	7.41564	6.1e-14	Transmembrane amino acid transporter family protein	GO:0016020,GO:0006865,GO:0015171,GO:0005886,
Bra009542	AT5G03240.3	0	3.6739	A10	R	recent	1324	180	0.546746	0.383305	8.15839	1.7e-16	polyubiquitin 3	GO:0006511,GO:0016192,GO:0006623,GO:0005622,GO:0006623,GO:0006464,GO:0010224,GO:0006511,GO:0006464,GO:0006511,GO:0006464,GO:0005773,GO:0005773,
Bra005807	AT5G04440.1	1e-32	3.4913	A03	R	recent	1223	705	0.513269	0.310086	9.60388	3.8e-22	Protein of unknown function (DUF1997)	GO:0008150,GO:0003674,GO:0005634,GO:0009507,
Bra005829	AT5G04940.2	0	2.5893	A03	R	recent	1223	705	0.513269	0.310086	6.69501	1.1e-11	SU(VAR)3-9 homolog 1	GO:0040029,GO:0042054,GO:0005634,GO:0034968,GO:0034968,GO:0034968,GO:0008270,GO:0042393,GO:0005634,GO:0005634,GO:0018024,GO:0034968,
Bra028776	AT5G04940.2	0	1.7392	A02	R	recent	1194	212	0.55614	0.306276	3.86272	5.6e-05	SU(VAR)3-9 homolog 1	GO:0040029,GO:0042054,GO:0005634,GO:0034968,GO:0034968,GO:0034968,GO:0008270,GO:0042393,GO:0005634,GO:0005634,GO:0018024,GO:0034968,
Bra028773	AT5G05040.1	3e-33	1.8176	A02	R	recent	1194	212	0.55614	0.306276	4.1187	1.9e-05	Cystatin/monellin superfamily protein	GO:0003674,GO:0008150,GO:0005634,
Bra009112	AT5G05410.2	0	2.6037	A10	R	recent	1314	125	0.52739	0.307493	6.75238	7.3e-12	DRE-binding protein 2A	GO:0009414,GO:0009408,GO:0003700,GO:0010200,GO:0003677,GO:0005515,GO:0010286,GO:0006457,GO:0006457,GO:0005634,GO:0010286,GO:0005634,GO:0010224,GO:0009414,GO:0010286,GO:0003700,GO:0006355,GO:0010286,GO:0009644,GO:0005515,GO:0010224,GO:0005515,GO:0042542,GO:0005634,GO:0005515,GO:0006355,GO:0006355,GO:0042542,GO:0009414,GO:0009408,GO:0005634,GO:0003700,GO:0009414,GO:0006457,GO:0006355,GO:0006355,GO:…
Bra034855	AT5G05770.1	5e-20	3.238	A05	R	young	1259	61	1.13972	0.529467	3.963	3.7e-05	WUSCHEL related homeobox 7	GO:0003700,GO:0003677,GO:0006355,GO:0043565,GO:0005634,GO:0003700,GO:0006355,GO:0006355,
Bra001398	AT5G05820.1	0	3.2066	A03	R	young	1229	18	1.22623	0.637366	3.10711	0.00094	Nucleotide-sugar transporter family protein	GO:0006863,GO:0008514,GO:0005794,GO:0005886,GO:0016020,
Bra034818	AT5G06380.1	3e-28	3.4873	A05	R	young	1259	61	1.13972	0.529467	4.43385	4.6e-06	unknown protein; BEST Arabidopsis thaliana protein match is: unknown protein (TAIR:AT3G11690.1); Has 1807 Blast hits to 1807 proteins in 277 species: Archae - 0; Bacteria - 0; Metazoa - 736; Fungi - 347; Plants - 385; Viruses - 0; Other Eukaryotes - 339 (source: NCBI BLink).	GO:0008150,GO:0003674,GO:0005634,
Bra009230	AT5G06810.1	0	1.5385	A10	R	recent	1314	125	0.52739	0.307493	3.28824	0.0005	Mitochondrial transcription termination factor family protein	GO:0009536,GO:0008150,GO:0003674,GO:0005739,GO:0005739,
Bra028709	AT5G07070.1	0	1.7672	A02	R	recent	1194	212	0.55614	0.306276	3.95414	3.8e-05	CBL-interacting protein kinase 2	GO:0016301,GO:0005515,GO:0005515,GO:0010118,GO:0019722,GO:0005524,GO:0004674,GO:0004672,GO:0007165,GO:0005886,GO:0006468,GO:0004674,GO:0004672,GO:0006468,GO:0005524,GO:0016772,GO:0006468,
Bra028693	AT5G07530.1	1e-36	2.1033	A02	R	recent	1194	212	0.55614	0.306276	5.05152	2.2e-07	glycine rich protein 17	GO:0009860,GO:0031012,GO:0009827,GO:0048544,GO:0070505,GO:0005576,GO:0009860,GO:0009859,GO:0019953,GO:0008289,GO:0019953,GO:0009859,GO:0019915,GO:0009860,GO:0009827,GO:0016020,
Bra028668	AT5G08190.1	0	1.5074	A02	R	recent	1194	212	0.55614	0.306276	3.10589	0.00095	nuclear factor Y, subunit B12	GO:0006355,GO:0006355,GO:0006355,GO:0003677,GO:0003700,GO:0005622,GO:0005634,GO:0003677,GO:0043565,
Bra009365	AT5G08730.1	0	1.1265	A10	R	recent	1315	86	0.476505	0.167546	3.87949	5.2e-05	IBR domain-containing protein	GO:0008150,GO:0005622,GO:0003676,GO:0005737,GO:0008270,
Bra024335	AT5G09976.1	1e-06	2.6629	A06	R	young	1268	35	1.05529	0.417973	3.84621	6e-05	FUNCTIONS IN: molecular_function unknown; INVOLVED IN: biological_process unknown; LOCATED IN: cellular_component unknown; BEST Arabidopsis thaliana protein match is: precursor of peptide 1 (TAIR:AT5G64900.1); Has 19 Blast hits to 19 proteins in 2 species: Archae - 0; Bacteria - 0; Metazoa - 0; Fungi - 0; Plants - 19; Viruses - 0; Other Eukaryotes - 0 (source: NCBI BLink).	GO:0003674,GO:0008150,GO:0005634,
Bra028586	AT5G10450.2	0	1.5553	A02	R	recent	1210	65	0.561818	0.252515	3.93434	4.2e-05	G-box regulating factor 6	GO:0005634,GO:0005515,GO:0005829,GO:0045309,GO:0005737,GO:0006096,GO:0006096,GO:0005515,GO:0006094,GO:0042742,GO:0009407,GO:0009742,GO:0005515,GO:0032880,GO:0016310,GO:0042742,GO:0009407,GO:0005886,GO:0016310,GO:0046686,GO:0009651,GO:0005634,GO:0016310,GO:0009742,GO:0005886,GO:0016310,GO:0009651,GO:0019904,GO:0005737,GO:0005618,GO:0042742,GO:0046686,GO:0005829,GO:0042742,GO:0005886,
Bra006082	AT5G10950.1	1e-33	1.5884	A03	R	recent	1223	705	0.513269	0.310086	3.4672	0.00026	Tudor/PWWP/MBT superfamily protein	GO:0003674,GO:0008150,GO:0007346,GO:0005829,GO:0005634,
Bra006086	AT5G11070.1	0	2.2168	A03	R	recent	1223	705	0.513269	0.310086	5.49373	2e-08	unknown protein; Has 1807 Blast hits to 1807 proteins in 277 species: Archae - 0; Bacteria - 0; Metazoa - 736; Fungi - 347; Plants - 385; Viruses - 0; Other Eukaryotes - 339 (source: NCBI BLink).	GO:0003674,GO:0008150,GO:0009741,GO:0005739,
Bra006088	AT5G11090.1	0	1.5272	A03	R	recent	1223	705	0.513269	0.310086	3.26983	0.00054	serine-rich protein-related	GO:0003674,GO:0008150,GO:0005634,
Bra008955	AT5G11530.1	1e-31	2.5456	A10	R	recent	1322	456	0.51732	0.357688	5.67053	7.1e-09	embryonic flower 1 (EMF1)	GO:0016571,GO:0006486,GO:0016571,GO:0006486,GO:0070734,GO:0070734,GO:0016571,GO:0042538,GO:0045892,GO:0048367,GO:0005515,GO:0070734,GO:0045892,GO:0016571,GO:0003697,GO:0045892,GO:0048367,GO:0003723,GO:0016571,GO:0005634,GO:0006486,GO:0010022,GO:0003690,GO:0016571,GO:0016571,GO:0016571,GO:0070734,GO:0042538,GO:0009791,GO:0009910,GO:0005634,
Bra006133	AT5G11940.1	5e-33	1.8243	A03	R	recent	1223	705	0.513269	0.310086	4.22795	1.2e-05	Subtilase family protein	GO:0006508,GO:0004252,GO:0008152,GO:0005618,GO:0004252,GO:0043086,GO:0005576,GO:0006508,GO:0042802,
Bra023391	AT5G13130.2	8e-32	2.6149	A02	R	recent	1193	496	0.50537	0.31952	6.60218	2e-11	Histidine kinase-, DNA gyrase B-, and HSP90-like ATPase family protein	GO:0008150,GO:0005634,GO:0005524,GO:0005524,
Bra008804	AT5G13740.1	0	2.5728	A10	R	recent	1322	456	0.51732	0.357688	5.74657	4.6e-09	zinc induced facilitator 1	GO:0010043,GO:0009705,GO:0009705,GO:0005351,GO:0015144,GO:0055069,GO:0016020,GO:0009624,GO:0009705,GO:0005215,GO:0005886,GO:0005886,GO:0055085,GO:0016021,GO:0055085,
Bra008799	AT5G13825.1	1e-25	2.8583	A10	R	recent	1322	456	0.51732	0.357688	6.54475	3e-11	unknown protein; Has 30201 Blast hits to 17322 proteins in 780 species: Archae - 12; Bacteria - 1396; Metazoa - 17338; Fungi - 3422; Plants - 5037; Viruses - 0; Other Eukaryotes - 2996 (source: NCBI BLink).	GO:0003674,GO:0008150,GO:0005739,
Bra023443	AT5G13990.1	0	1.7431	A02	R	recent	1193	496	0.50537	0.31952	3.87371	5.4e-05	exocyst subunit exo70 family protein C2	GO:0009860,GO:0009827,GO:0000145,GO:0009860,GO:0009827,GO:0009860,GO:0005829,GO:0000145,GO:0006904,GO:0005634,GO:0006904,GO:0000145,GO:0006887,GO:0005634,GO:0006887,GO:0000145,
Bra006250	AT5G14350.1	6.99949e-42	2.6169	A03	R	recent	1223	705	0.513269	0.310086	6.78402	5.8e-12	Pentatricopeptide repeat (PPR) superfamily protein	GO:0008150,GO:0003674,GO:0005739,
Bra021513	AT5G15060.1	9e-16	3.3965	A01	R	young	1174	39	1.29617	0.634012	3.31276	0.00046	Lateral organ boundaries (LOB) domain family protein	GO:0003674,GO:0008150,GO:0005634,
Bra008724	AT5G15080.1	2e-06	1.7207	A10	R	recent	1322	456	0.51732	0.357688	3.36433	0.00038	Protein kinase superfamily protein	GO:0016301,GO:0004674,GO:0006499,GO:0004672,GO:0005524,GO:0006468,GO:0006499,GO:0005886,GO:0005886,GO:0005524,GO:0004674,GO:0016772,GO:0006499,GO:0004672,GO:0006468,GO:0006468,
Bra001011	AT5G15110.1	0	2.7778	A03	R	young	1225	39	1.04695	0.503624	3.43679	0.00029	Pectate lyase family protein	GO:0009827,GO:0016829,GO:0009827,GO:0030570,GO:0005576,GO:0030570,
Bra008663	AT5G15890.1	0	2.2757	A10	R	recent	1322	456	0.51732	0.357688	4.91596	4.4e-07	TRICHOME BIREFRINGENCE-LIKE 21	GO:0008150,
Bra008646	AT5G16100.1	0	2.8208	A10	R	recent	1322	456	0.51732	0.357688	6.43991	6e-11	unknown protein; Has 30201 Blast hits to 17322 proteins in 780 species: Archae - 12; Bacteria - 1396; Metazoa - 17338; Fungi - 3422; Plants - 5037; Viruses - 0; Other Eukaryotes - 2996 (source: NCBI BLink).	GO:0005634,
Bra023551	AT5G16100.1	4e-31	3.8919	A02	R	recent	1193	496	0.50537	0.31952	10.5988	1.5e-26	unknown protein; Has 30201 Blast hits to 17322 proteins in 780 species: Archae - 12; Bacteria - 1396; Metazoa - 17338; Fungi - 3422; Plants - 5037; Viruses - 0; Other Eukaryotes - 2996 (source: NCBI BLink).	GO:0005634,
Bra006351	AT5G16380.1	0	1.5531	A03	R	recent	1223	705	0.513269	0.310086	3.35336	0.0004	Protein of unknown function, DUF538	GO:0003674,GO:0008150,GO:0009507,
Bra008577	AT5G17120.1	0	3.0496	A10	R	recent	1322	456	0.51732	0.357688	7.07958	7.2e-13	Cystatin/monellin superfamily protein	GO:0008150,GO:0003674,GO:0005634,
Bra008574	AT5G17180.1	6e-19	2.9913	A10	R	recent	1322	456	0.51732	0.357688	6.91659	2.3e-12	unknown protein; Has 1807 Blast hits to 1807 proteins in 277 species: Archae - 0; Bacteria - 0; Metazoa - 736; Fungi - 347; Plants - 385; Viruses - 0; Other Eukaryotes - 339 (source: NCBI BLink).	GO:0008150,GO:0003674,GO:0005634,
Bra023599	AT5G17190.1	0	1.8698	A02	R	recent	1193	496	0.50537	0.31952	4.27025	9.8e-06	FUNCTIONS IN: molecular_function unknown; INVOLVED IN: intracellular protein transport; LOCATED IN: endomembrane system, integral to membrane, endoplasmic reticulum; EXPRESSED IN: 23 plant structures; EXPRESSED DURING: 13 growth stages; CONTAINS InterPro DOMAIN/s: B-cell receptor-associated 31-like (InterPro:IPR008417); BEST Arabidopsis thaliana protein match is: unknown protein (TAIR:AT3G03160.1…	GO:0006007,GO:0003674,GO:0016021,GO:0005739,GO:0006886,GO:0005783,GO:0006886,
Bra023635	AT5G17730.1	0	2.3553	A02	R	recent	1193	496	0.50537	0.31952	5.78971	3.5e-09	P-loop containing nucleoside triphosphate hydrolases superfamily protein	GO:0005524,GO:0005524,GO:0016887,GO:0017111,GO:0000166,GO:0005524,GO:0005524,GO:0005886,
Bra002156	AT5G18362.1	2e-32	1.5971	A10	R	recent	1323	275	0.51406	0.34047	3.18102	0.00073	Cytokine-induced anti-apoptosis inhibitor 1, Fe-S biogenesis	GO:0003674,GO:0008150,GO:0009507,
Bra002177	AT5G18660.1	0	3.7201	A10	R	recent	1323	275	0.51406	0.34047	9.41652	2.3e-21	NAD(P)-binding Rossmann-fold superfamily protein	GO:0019344,GO:0019344,GO:0009507,GO:0016117,GO:0016117,GO:0051744,GO:0015995,GO:0009073,GO:0006636,GO:0006098,GO:0006364,GO:0030154,GO:0019288,GO:0009965,GO:0009073,GO:0015995,GO:0006364,GO:0045893,GO:0015995,GO:0015995,GO:0006098,GO:0006636,GO:0045893,GO:0015995,GO:0019288,GO:0045893,GO:0015995,GO:0009534,GO:0016020,GO:0009534,GO:0009534,GO:0000166,GO:0009941,GO:0009941,GO:0009534,GO:0005739,GO:…
Bra002183	AT5G18710.1	0	2.4109	A10	R	recent	1323	275	0.51406	0.34047	5.57125	1.3e-08	Domain of unknown function (DUF3444)	GO:0003674,GO:0008150,GO:0005634,
Bra002210	AT5G19100.1	0	1.7155	A10	R	recent	1323	275	0.51406	0.34047	3.52877	0.00021	Eukaryotic aspartyl protease family protein	GO:0004190,GO:0005886,GO:0005829,GO:0006508,
Bra020034	AT5G19320.1	0	2.2735	A02	R	recent	1193	496	0.50537	0.31952	5.5337	1.6e-08	RAN GTPase activating protein 2	GO:0005098,GO:0005783,GO:0009640,GO:0005783,GO:0005635,GO:0009640,GO:0009407,GO:0005635,GO:0048527,GO:0006913,GO:0006913,GO:0006913,GO:0010388,GO:0009407,GO:0010388,GO:0010388,GO:0006913,GO:0005774,GO:0009507,GO:0009507,GO:0005774,GO:0009651,GO:0009651,GO:0005774,
Bra002272	AT5G19900.1	0	1.9305	A10	R	recent	1323	275	0.51406	0.34047	4.16025	1.6e-05	PRLI-interacting factor, putative	GO:0003674,GO:0008150,GO:0005634,
Bra006524	AT5G19900.1	0	1.8814	A03	R	recent	1223	705	0.513269	0.310086	4.4121	5.1e-06	PRLI-interacting factor, putative	GO:0003674,GO:0008150,GO:0005634,
Bra020073	AT5G19900.1	0	2.6139	A02	R	recent	1193	496	0.50537	0.31952	6.59905	2.1e-11	PRLI-interacting factor, putative	GO:0003674,GO:0008150,GO:0005634,
Bra006527	AT5G19980.1	5e-33	1.4766	A03	R	recent	1223	705	0.513269	0.310086	3.10665	0.00095	golgi nucleotide sugar transporter 4	GO:0015780,GO:0016020,GO:0005794,GO:0005794,GO:0005886,
Bra006543	AT5G20150.1	0	1.5971	A03	R	recent	1223	705	0.513269	0.310086	3.49525	0.00024	SPX domain gene 1	GO:0003674,GO:0016036,GO:0019375,GO:0016036,GO:0080040,GO:0045892,GO:0019375,GO:0045892,GO:0006817,GO:0045892,GO:0016036,GO:0016036,GO:0005634,GO:0080040,GO:0005634,
Bra020206	AT5G22650.2	3e-37	1.4959	A02	R	recent	1193	496	0.50537	0.31952	3.10005	0.00097	histone deacetylase 2B	GO:0001510,GO:0045893,GO:0005829,GO:0004407,GO:0009944,GO:0001510,GO:0009220,GO:0045892,GO:0043687,GO:0005739,GO:0009944,GO:0043687,GO:0009220,GO:0009909,GO:0045893,GO:0045892,GO:0006355,GO:0045892,GO:0005730,GO:0043687,GO:0006355,GO:0005730,GO:0004407,GO:0009294,GO:0010162,GO:0045893,GO:0006355,GO:0005774,GO:0005774,GO:0005618,GO:0005634,GO:0005730,GO:0005774,GO:0005730,
Bra006646	AT5G22960.1	0	3.1697	A03	R	recent	1223	705	0.513269	0.310086	8.56675	5.3e-18	alpha/beta-Hydrolases superfamily protein	GO:0004185,GO:0006508,GO:0006508,GO:0004185,GO:0005576,
Bra013010	AT5G23030.1	2e-10	3.4477	A03	Q	recent	1239	18	0.648183	0.699645	4.00134	3.1e-05	tetraspanin12	GO:0003674,GO:0007568,GO:0005576,GO:0016021,
Bra026506	AT5G23280.1	0	1.4467	A01	Q	recent	1173	38	0.524968	0.22468	4.10243	2e-05	TCP family transcription factor	GO:0003700,GO:0006355,GO:0006355,GO:0006355,GO:0003700,GO:0005634,
Bra009723	AT5G24020.1	0	1.8854	A06	Q	recent	1264	208	0.572362	0.379984	3.4555	0.00027	septum site-determining protein (MIND)	GO:0009507,GO:0042803,GO:0010020,GO:0005515,GO:0010020,GO:0010020,GO:0005515,GO:0005515,GO:0030899,GO:0010020,GO:0009507,GO:0010020,GO:0016887,GO:0010020,GO:0009570,GO:0009570,GO:0000918,GO:0009570,GO:0009941,GO:0016887,GO:0009941,GO:0000918,GO:0006200,GO:0009941,GO:0006200,GO:0009570,GO:0009507,GO:0009941,GO:0009507,
Bra009770	AT5G24520.3	0	2.1577	A06	Q	recent	1264	208	0.572362	0.379984	4.17211	1.5e-05	Transducin/WD40 repeat-like superfamily protein	GO:0005737,GO:0005515,GO:0009963,GO:0009733,GO:0032880,GO:0010026,GO:0045165,GO:0000166,GO:0009957,GO:0032880,GO:0005515,GO:0005634,GO:0006612,GO:0010363,GO:0010363,GO:0010026,GO:0003677,GO:0009723,GO:0009963,GO:0009957,GO:0006612,GO:0005737,
Bra009807	AT5G24990.1	0	1.8486	A06	Q	recent	1264	208	0.572362	0.379984	3.35866	0.00039	Protein of unknown function (DUF1336)	GO:0003674,GO:0008150,GO:0005634,
Bra009825	AT5G25210.1	1e-20	3.1632	A06	Q	recent	1264	208	0.572362	0.379984	6.81827	4.6e-12	unknown protein; BEST Arabidopsis thaliana protein match is: unknown protein (TAIR:AT4G32030.1); Has 30201 Blast hits to 17322 proteins in 780 species: Archae - 12; Bacteria - 1396; Metazoa - 17338; Fungi - 3422; Plants - 5037; Viruses - 0; Other Eukaryotes - 2996 (source: NCBI BLink).	GO:0003674,GO:0008150,GO:0005634,
Bra020504	AT5G25510.1	0	2.1251	A02	Q	recent	1209	83	0.566573	0.283542	5.49664	1.9e-08	Protein phosphatase 2A regulatory B subunit family protein	GO:0007165,GO:0008601,GO:0000159,GO:0000159,GO:0007165,GO:0008601,
Bra036561	AT5G26100.1	2e-18	3.1927	A09	Q	recent	1292	81	0.558395	0.368718	7.14449	4.5e-13	unknown protein; FUNCTIONS IN: molecular_function unknown; INVOLVED IN: biological_process unknown; LOCATED IN: endomembrane system; EXPRESSED IN: male gametophyte, pollen tube; EXPRESSED DURING: L mature pollen stage, M germinated pollen stage; BEST Arabidopsis thaliana protein match is: unknown protein (TAIR:AT3G44170.1); Has 1807 Blast hits to 1807 proteins in 277 species: Archae - 0; Bacteria…	GO:0003674,GO:0008150,GO:0005739,
Bra009912	AT5G26640.1	2e-11	2.1135	A06	Q	recent	1264	208	0.572362	0.379984	4.05579	2.5e-05	BEST Arabidopsis thaliana protein match is: anaphase-promoting complex/cyclosome 11 (TAIR:AT3G05870.2); Has 293 Blast hits to 293 proteins in 137 species: Archae - 0; Bacteria - 0; Metazoa - 128; Fungi - 102; Plants - 41; Viruses - 0; Other Eukaryotes - 22 (source: NCBI BLink).	GO:0008150,GO:0003674,GO:0005634,
Bra020529	AT5G26710.1	0	1.7927	A02	Q	recent	1204	18	0.616272	0.357326	3.29231	0.0005	Glutamyl/glutaminyl-tRNA synthetase, class Ic	GO:0004818,GO:0006094,GO:0007010,GO:0009165,GO:0010498,GO:0007010,GO:0009165,GO:0010498,GO:0010498,GO:0005829,GO:0043039,GO:0004818,GO:0006424,GO:0005737,GO:0005737,GO:0006412,GO:0004812,GO:0016876,GO:0006418,GO:0006418,GO:0006424,GO:0005524,GO:0006424,GO:0006412,GO:0005524,GO:0000166,GO:0006418,GO:0043039,GO:0006412,
Bra009902	AT5G26731.1	7e-26	2.5337	A06	Q	recent	1264	208	0.572362	0.379984	5.16163	1.2e-07	unknown protein; Has 30201 Blast hits to 17322 proteins in 780 species: Archae - 12; Bacteria - 1396; Metazoa - 17338; Fungi - 3422; Plants - 5037; Viruses - 0; Other Eukaryotes - 2996 (source: NCBI BLink).	GO:0008150,GO:0003674,GO:0005739,
Bra020581	AT5G27670.1	0	2.3992	A02	Q	recent	1202	25	0.615452	0.44787	3.98274	3.4e-05	histone H2A 7	GO:0007030,GO:0006816,GO:0007030,GO:0003677,GO:0009651,GO:0009651,GO:0005730,GO:0000786,GO:0006334,GO:0005634,GO:0005634,GO:0006334,GO:0005730,GO:0006334,GO:0003677,
Bra009986	AT5G28040.1	0	2.4423	A06	Q	recent	1269	31	0.696429	0.529746	3.29568	0.00049	DNA-binding storekeeper protein-related transcriptional regulator	GO:0006355,GO:0006355,GO:0006355,GO:0005634,
Bra038944	AT5G35090.1	0	1.0047	A08	S	recent	1289	25	0.492064	0.161765	3.16903	0.00076	unknown protein; Has 1807 Blast hits to 1807 proteins in 277 species: Archae - 0; Bacteria - 0; Metazoa - 736; Fungi - 347; Plants - 385; Viruses - 0; Other Eukaryotes - 339 (source: NCBI BLink).	GO:0009827,GO:0009860,GO:0009860,GO:0009860,GO:0009827,GO:0048610,GO:0048868,GO:0005739,
Bra035352	AT5G36300.1	0	0.9478	Scaffold000104	S	recent	1338	31	0.482735	0.138734	3.35221	0.0004	Tetratricopeptide repeat (TPR)-like superfamily protein	GO:0008150,GO:0003674,GO:0009507,
Bra025398	AT5G39230.1	9e-10	3.2391	A06	S	young	1267	48	1.21418	0.608946	3.32529	0.00044	TFIIB zinc-binding protein	GO:0006352,GO:0006355,GO:0006355,GO:0005634,GO:0008270,GO:0006352,GO:0006352,GO:0006355,
Bra028247	AT5G39470.1	5e-21	3.5166	A04	S	recent	1250	199	0.55601	0.313797	9.43473	2e-21	F-box family protein	GO:0003674,GO:0008150,GO:0005739,
Bra025659	AT5G39600.1	0	1.6976	A04	S	recent	1250	199	0.55601	0.313797	3.63799	0.00014	CONTAINS InterPro DOMAIN/s: Ribosomal protein L53, mitochondrial (InterPro:IPR019716); Has 50 Blast hits to 50 proteins in 19 species: Archae - 0; Bacteria - 0; Metazoa - 6; Fungi - 0; Plants - 42; Viruses - 0; Other Eukaryotes - 2 (source: NCBI BLink).	GO:0003674,GO:0000394,GO:0000394,GO:0008150,GO:0005575,GO:0009086,GO:0009086,
Bra028459	AT5G40450.1	0	1.5559	A02	S	recent	1195	105	0.536361	0.228675	4.45846	4.1e-06	unknown protein; FUNCTIONS IN: molecular_function unknown; INVOLVED IN: biological_process unknown; LOCATED IN: chloroplast, plasma membrane; EXPRESSED IN: 24 plant structures; EXPRESSED DURING: 13 growth stages; Has 30201 Blast hits to 17322 proteins in 780 species: Archae - 12; Bacteria - 1396; Metazoa - 17338; Fungi - 3422; Plants - 5037; Viruses - 0; Other Eukaryotes - 2996 (source: NCBI BLin…	GO:0006612,GO:0006612,GO:0010363,GO:0008150,GO:0009963,GO:0003674,GO:0009963,GO:0010363,GO:0005634,GO:0009507,GO:0005886,
Bra025272	AT5G40650.1	0	3.7987	A06	S	young	1267	48	1.21418	0.608946	4.24425	1.1e-05	succinate dehydrogenase 2-2
Bra025452	AT5G42000.1	1e-09	1.5866	A04	S	recent	1250	199	0.55601	0.313797	3.28426	0.00051	ORMDL family protein	GO:0005783,GO:0003674,GO:0006457,GO:0006457,GO:0006457,GO:0016021,GO:0005739,
Bra028523	AT5G42050.1	0	1.6282	A02	S	recent	1195	105	0.536361	0.228675	4.77463	9e-07	DCD (Development and Cell Death) domain protein	GO:0009862,GO:0006499,GO:0050832,GO:0009738,GO:0006612,GO:0000165,GO:0050832,GO:0006499,GO:0009862,GO:0009862,GO:0007154,GO:0031348,GO:0003674,GO:0010363,GO:0043069,GO:0009738,GO:0009409,GO:0009867,GO:0030968,GO:0006499,GO:0009862,GO:0009867,GO:0009409,GO:0030968,GO:0030968,GO:0010363,GO:0006612,GO:0005634,
Bra027459	AT5G42820.1	0	2.2666	A09	V	recent	1301	98	0.555347	0.34729	4.92744	4.2e-07	Zinc finger C-x8-C-x5-C-x3-H type family protein	GO:0009640,GO:0009909,GO:0050826,GO:0016567,GO:0005634,GO:0016567,GO:0010162,GO:0050826,GO:0009793,GO:0010228,GO:0009640,GO:0010182,GO:0009845,GO:0009933,GO:0016567,GO:0019915,GO:0003723,GO:0048573,GO:0010182,GO:0048573,GO:0000166,GO:0008270,GO:0005634,GO:0003723,GO:0003676,GO:0005634,
Bra036008	AT5G44030.1	3e-24	2.2547	Scaffold000111	V	recent	1339	33	0.539691	0.349489	4.90719	4.6e-07	cellulose synthase A4	GO:0045492,GO:0009834,GO:0009832,GO:0050832,GO:0010413,GO:0042546,GO:0030244,GO:0042742,GO:0030244,GO:0016759,GO:0044036,GO:0050832,GO:0009832,GO:0044036,GO:0030244,GO:0030244,GO:0045492,GO:0010413,GO:0042742,GO:0016757,GO:0030244,GO:0016760,GO:0030244,GO:0016020,GO:0005886,
Bra027543	AT5G44320.1	0	2.3585	A09	V	recent	1301	98	0.555347	0.34729	5.19206	1e-07	Eukaryotic translation initiation factor 3 subunit 7 (eIF-3)	GO:0006413,GO:0003743,GO:0006413,GO:0006413,GO:0005829,GO:0003743,GO:0006413,GO:0006413,GO:0005737,GO:0006413,
Bra021953	AT5G45200.1	0	1.3285	A02	V	recent	1196	103	0.50035	0.18588	4.45529	4.2e-06	Disease resistance protein (TIR-NBS-LRR class) family	GO:0006952,GO:0005622,GO:0006952,GO:0043531,GO:0005737,GO:0043531,GO:0007165,
Bra025073	AT5G45460.1	0	1.7309	A06	V	recent	1273	265	0.513177	0.238105	5.11423	1.6e-07	unknown protein; BEST Arabidopsis thaliana protein match is: Protein of unknown function (DUF594) (TAIR:AT5G45470.1); Has 30201 Blast hits to 17322 proteins in 780 species: Archae - 12; Bacteria - 1396; Metazoa - 17338; Fungi - 3422; Plants - 5037; Viruses - 0; Other Eukaryotes - 2996 (source: NCBI BLink).	GO:0008150,GO:0005575,
Bra025072	AT5G45480.1	0	1.671	A06	V	recent	1273	265	0.513177	0.238105	4.86266	5.8e-07	Protein of unknown function (DUF594)	GO:0005886,GO:0009684,GO:0015706,GO:0010167,GO:0005886,GO:0006569,GO:0009684,GO:0006569,GO:0003674,GO:0008150,
Bra013372	AT5G45510.1	0	4.07	A01	V	young	1181	65	1.43629	0.790785	3.33051	0.00043	Leucine-rich repeat (LRR) family protein	GO:0005886,GO:0005829,GO:0005886,GO:0006952,
Bra025052	AT5G45810.1	0	1.6552	A06	V	recent	1273	265	0.513177	0.238105	4.7963	8.1e-07	CBL-interacting protein kinase 19	GO:0009827,GO:0009860,GO:0009827,GO:0009860,GO:0016301,GO:0009860,GO:0005524,GO:0006468,GO:0004672,GO:0004672,GO:0016772,GO:0004674,GO:0004674,GO:0006468,GO:0005886,GO:0006468,GO:0005524,GO:0007165,
Bra017560	AT5G46360.2	0	1.4243	A09	V	recent	1302	91	0.512657	0.203118	4.48824	3.6e-06	Ca2+ activated outward rectifying K+ channel 3	GO:0006863,GO:0009705,GO:0015271,GO:0009705,GO:0005509,GO:0051260,GO:0009705,GO:0009507,
Bra012635	AT5G46790.1	0	3.637	A03	V	young	1236	24	1.41552	0.647786	3.42934	0.0003	PYR1-like 1	GO:0006569,GO:0019761,GO:0009684,GO:0009738,GO:0042803,GO:0004872,GO:0019761,GO:0009738,GO:0004872,GO:0005515,GO:0005515,GO:0005515,GO:0006569,GO:0005515,GO:0080163,GO:0080163,GO:0010427,GO:0009738,GO:0009738,GO:0009738,GO:0005515,GO:0005515,GO:0009738,GO:0005515,GO:0009684,GO:0005634,
Bra013262	AT5G46790.1	0	5.545	A01	V	young	1181	65	1.43629	0.790785	5.19574	1e-07	PYR1-like 1
Bra024979	AT5G46920.1	0	1.5467	A06	V	recent	1273	265	0.513177	0.238105	4.34062	7.1e-06	Intron maturase, type II family protein	GO:0006278,GO:0005739,GO:0006278,GO:0003964,GO:0008380,GO:0006278,GO:0008380,GO:0003723,GO:0006278,GO:0006397,GO:0009507,GO:0003723,GO:0006278,GO:0003964,GO:0006397,GO:0006278,
Bra024959	AT5G47160.1	0	1.2661	A06	V	recent	1273	265	0.513177	0.238105	3.16215	0.00078	YDG/SRA domain-containing protein	GO:0008150,GO:0042393,GO:0005634,
Bra024931	AT5G47600.1	5.99756e-43	1.8931	A06	V	recent	1273	265	0.513177	0.238105	5.79544	3.4e-09	HSP20-like chaperones superfamily protein	GO:0009408,GO:0008150,GO:0042542,GO:0009644,GO:0009408,GO:0003674,GO:0005737,
Bra020726	AT5G47880.1	4.06377e-44	2.0904	A02	W	recent	1199	62	0.561879	0.28281	5.40476	3.2e-08	eukaryotic release factor 1-1	GO:0006415,GO:0003747,GO:0006415,GO:0003747,GO:0006415,GO:0006415,GO:0006415,GO:0006415,GO:0006415,GO:0006415,GO:0005737,GO:0006415,GO:0005737,GO:0016149,GO:0006415,GO:0006415,GO:0006415,
Bra036180	AT5G48270.1	0	2.2713	A09	W	recent	1293	49	0.601408	0.332735	5.01868	2.6e-07	Plant protein of unknown function (DUF868)	GO:0008150,GO:0003674,GO:0009507,
Bra037473	AT5G48630.1	0	1.6056	A06	W	recent	1265	89	0.556557	0.258578	4.05697	2.5e-05	Cyclin family protein	GO:0010440,GO:0004693,GO:0051726,GO:0010440,GO:0004693,GO:0051726,GO:0005634,GO:0016591,GO:0016591,GO:0006355,GO:0019901,GO:0006355,GO:0000079,GO:0000079,GO:0000079,GO:0006355,
Bra037430	AT5G49210.1	0	1.4704	A06	W	recent	1265	89	0.556557	0.258578	3.53411	0.0002	unknown protein; Has 3675 Blast hits to 2315 proteins in 312 species: Archae - 2; Bacteria - 342; Metazoa - 1190; Fungi - 281; Plants - 114; Viruses - 4; Other Eukaryotes - 1742 (source: NCBI BLink).	GO:0008150,GO:0003674,GO:0009507,
Bra022470	AT5G49720.1	0	4.5083	A02	W	recent	1208	438	0.546864	0.394059	10.0529	4.5e-24	glycosyl hydrolase 9A1	GO:0009504,GO:0042744,GO:0048193,GO:0004553,GO:0048193,GO:0009734,GO:0007030,GO:0000902,GO:0019344,GO:0010193,GO:0032880,GO:0071555,GO:0008810,GO:0006972,GO:0009651,GO:0030244,GO:0046686,GO:0016049,GO:0030244,GO:0048765,GO:0048767,GO:0043481,GO:0042538,GO:0005768,GO:0030243,GO:0030244,GO:0042744,GO:0006833,GO:0009651,GO:0005794,GO:0030244,GO:0007030,GO:0043622,GO:0009750,GO:0000271,GO:0005769,GO:…
Bra000599	AT5G49920.1	0	1.0162	A03	W	recent	1227	28	0.481643	0.160448	3.33164	0.00043	Octicosapeptide/Phox/Bem1p family protein	GO:0003674,GO:0008150,GO:0005634,
Bra022519	AT5G50620.1	4e-20	1.8834	A02	W	recent	1208	438	0.546864	0.394059	3.39172	0.00035	Molecular chaperone Hsp40/DnaJ family protein	GO:0008150,GO:0003674,GO:0005634,
Bra022579	AT5G52130.1	1e-12	3.2815	A02	W	recent	1208	438	0.546864	0.394059	6.93966	2e-12	unknown protein; Has 10 Blast hits to 10 proteins in 3 species: Archae - 0; Bacteria - 0; Metazoa - 0; Fungi - 0; Plants - 10; Viruses - 0; Other Eukaryotes - 0 (source: NCBI BLink).	GO:0003674,GO:0008150,GO:0005634,
Bra022580	AT5G52140.1	2e-29	2.506	A02	W	recent	1208	438	0.546864	0.394059	4.97168	3.3e-07	RING/U-box superfamily protein	GO:0008150,GO:0005634,GO:0008270,
Bra028304	AT5G52360.1	0	2.8177	A01	W	recent	1182	51	0.547406	0.376602	6.02836	8.3e-10	actin depolymerizing factor 10	GO:0048046,GO:0005884,GO:0008150,GO:0048046,GO:0005622,GO:0005634,GO:0003779,
Bra022622	AT5G53040.1	0	2.8277	A02	W	recent	1208	438	0.546864	0.394059	5.78806	3.6e-09	RWP-RK domain-containing protein	GO:0005634,GO:0009790,GO:0003700,GO:0005634,
Bra003085	AT5G53060.2	0	1.4925	A10	W	recent	1313	477	0.522307	0.298896	3.24592	0.00059	RNA-binding KH domain-containing protein	GO:0008150,GO:0003676,GO:0003723,
Bra003077	AT5G53160.1	0	1.5251	A10	W	recent	1313	477	0.522307	0.298896	3.35499	0.0004	regulatory components of ABA receptor 3	GO:0009738,GO:0009738,GO:0005737,GO:0009738,GO:0009789,GO:0005515,GO:0004872,GO:0005634,GO:0004872,GO:0005634,GO:0009738,GO:0005515,GO:0009738,GO:0005515,GO:0005515,GO:0005515,GO:0009789,GO:0005515,GO:0009738,GO:0009738,GO:0005515,GO:0004872,GO:0009738,GO:0009737,GO:0005739,
Bra029093	AT5G53160.1	0	1.4117	A03	W	recent	1234	376	0.527317	0.285342	3.09938	0.00097	regulatory components of ABA receptor 3	GO:0009738,GO:0009738,GO:0005737,GO:0009738,GO:0009789,GO:0005515,GO:0004872,GO:0005634,GO:0004872,GO:0005634,GO:0009738,GO:0005515,GO:0009738,GO:0005515,GO:0005515,GO:0005515,GO:0009789,GO:0005515,GO:0009738,GO:0009738,GO:0005515,GO:0004872,GO:0009738,GO:0009737,GO:0005739,
Bra022637	AT5G53200.1	7e-31	1.8148	A02	W	recent	1208	438	0.546864	0.394059	3.21763	0.00065	Homeodomain-like superfamily protein	GO:0006355,GO:0010091,GO:0009913,GO:0006355,GO:0009913,GO:0003677,GO:0010091,GO:0001708,GO:0003700,GO:0006355,GO:0003700,GO:0010091,GO:0003677,GO:0005634,
Bra029057	AT5G53740.1	5e-09	1.9231	A03	W	recent	1234	376	0.527317	0.285342	4.89161	5e-07	unknown protein; FUNCTIONS IN: molecular_function unknown; INVOLVED IN: biological_process unknown; LOCATED IN: chloroplast; EXPRESSED IN: synergid; BEST Arabidopsis thaliana protein match is: unknown protein (TAIR:AT5G53905.1); Has 1807 Blast hits to 1807 proteins in 277 species: Archae - 0; Bacteria - 0; Metazoa - 736; Fungi - 347; Plants - 385; Viruses - 0; Other Eukaryotes - 339 (source: NCBI…	GO:0008150,GO:0003674,GO:0005739,
Bra003018	AT5G54080.1	5e-07	2.3172	A10	W	recent	1313	477	0.522307	0.298896	6.00507	9.6e-10	homogentisate 1,2-dioxygenase	GO:1902000,GO:0015996,GO:0016558,GO:0004411,GO:0006635,GO:1902000,GO:0006559,GO:0004411,GO:0006572,GO:0006559,GO:0006572,GO:0006635,GO:0009744,GO:0009750,GO:0015996,GO:0016558,GO:0016558,GO:0005829,GO:0005737,
Bra002986	AT5G54470.1	2e-40	1.7719	A10	W	recent	1313	477	0.522307	0.298896	4.18069	1.5e-05	B-box type zinc finger family protein
Bra022733	AT5G54590.2	2e-35	2.1687	A02	W	recent	1208	438	0.546864	0.394059	4.11572	1.9e-05	Protein kinase superfamily protein	GO:0006468,GO:0005524,GO:0004672,GO:0006468,GO:0004672,GO:0006468,GO:0005524,GO:0004674,GO:0004674,GO:0005886,GO:0016772,GO:0004672,GO:0006468,GO:0004674,GO:0009409,GO:0004674,GO:0005524,GO:0006468,GO:0005524,GO:0005516,GO:0006468,GO:0009409,GO:0004672,GO:0005886,
Bra029003	AT5G54820.1	0	2.3127	A03	W	recent	1234	376	0.527317	0.285342	6.25699	2e-10	F-box/RNI-like superfamily protein	GO:0005634,
Bra002923	AT5G55220.1	3e-18	1.7256	A10	W	recent	1313	477	0.522307	0.298896	4.02579	2.8e-05	trigger factor type chaperone family protein	GO:0003755,GO:0016556,GO:0009902,GO:0010027,GO:0016117,GO:0034660,GO:0009902,GO:0019252,GO:0019288,GO:0019288,GO:0010103,GO:0034660,GO:0019252,GO:0010027,GO:0006457,GO:0006457,GO:0000023,GO:0016117,GO:0000023,GO:0006457,GO:0016556,GO:0009941,GO:0009941,GO:0009570,GO:0009570,GO:0006457,GO:0015031,GO:0009570,GO:0009941,GO:0009507,GO:0006457,GO:0009941,GO:0009507,GO:0009570,GO:0009570,GO:0009941,GO:…
Bra002917	AT5G55300.2	0	3.3118	A10	W	recent	1313	477	0.522307	0.298896	9.33265	5.2e-21	DNA topoisomerase I alpha	GO:0050826,GO:0019827,GO:0003917,GO:0010182,GO:0006338,GO:0009793,GO:0009933,GO:0003917,GO:0010182,GO:0005515,GO:0016567,GO:0031490,GO:0006633,GO:0048645,GO:0009845,GO:0031490,GO:0003917,GO:0009640,GO:0048439,GO:0006633,GO:0010016,GO:0019915,GO:0002213,GO:0010228,GO:0006265,GO:0016567,GO:0050826,GO:0001676,GO:0009909,GO:0009933,GO:0002213,GO:0003917,GO:0016567,GO:0001676,GO:0006338,GO:0006259,GO:…
Bra026422	AT5G55990.1	0	2.9718	A01	W	young	1183	44	1.10272	0.468647	3.98825	3.3e-05	calcineurin B-like protein 2	GO:0009705,GO:0005515,GO:0031348,GO:0009705,GO:0006355,GO:0005515,GO:0006355,GO:0005509,GO:0009867,GO:0005515,GO:0005515,GO:0005515,GO:0035304,GO:0009617,GO:0009705,GO:0010310,GO:0005509,GO:0006612,GO:0009862,GO:0005515,GO:0009705,GO:0005515,GO:0006355,GO:0000165,GO:0009862,GO:0009705,GO:0035304,GO:0005515,GO:0010363,GO:0009867,GO:0005515,GO:0055075,GO:0016020,GO:0019722,GO:0005509,GO:0005515,GO:…
Bra035616	AT5G56380.1	0	3.5088	A02	W	recent	1208	438	0.546864	0.394059	7.51648	2.8e-14	F-box/RNI-like/FBD-like domains-containing protein	GO:0003674,GO:0008150,GO:0005634,
Bra006841	AT5G56940.1	2e-18	3.3194	A03	W	recent	1234	376	0.527317	0.285342	9.78503	6.5e-23	Ribosomal protein S16 family protein	GO:0005739,GO:0005840,GO:0006412,GO:0009536,GO:0035196,GO:0006412,GO:0003735,GO:0010267,GO:0051607,GO:0051607,GO:0042254,GO:0035196,GO:0006412,GO:0010267,GO:0005739,GO:0006412,GO:0005840,GO:0006412,GO:0006412,GO:0003735,GO:0005622,
Bra002761	AT5G57120.1	9e-10	1.7108	A10	W	recent	1313	477	0.522307	0.298896	3.97627	3.5e-05	FUNCTIONS IN: molecular_function unknown; INVOLVED IN: biological_process unknown; LOCATED IN: nucleolus; EXPRESSED IN: 21 plant structures; EXPRESSED DURING: 13 growth stages; CONTAINS InterPro DOMAIN/s: LisH dimerisation motif (InterPro:IPR006594), SRP40, C-terminal (InterPro:IPR007718); Has 101969 Blast hits to 55488 proteins in 2506 species: Archae - 424; Bacteria - 13843; Metazoa - 37674; Fu…	GO:0008150,GO:0003674,GO:0005730,GO:0005634,GO:0005730,
Bra020432	AT5G57560.1	0	2.1845	A02	W	recent	1208	438	0.546864	0.394059	4.15581	1.6e-05	Xyloglucan endotransglucosylase/hydrolase family protein	GO:0009409,GO:0016798,GO:0009409,GO:0009611,GO:0009409,GO:0009408,GO:0009741,GO:0010200,GO:0009612,GO:0009408,GO:0005618,GO:0009664,GO:0009733,GO:0016762,GO:0010583,GO:0009612,GO:0009664,GO:0009409,GO:0006073,GO:0005618,GO:0009507,GO:0006073,GO:0048046,GO:0016762,GO:0004553,GO:0005794,GO:0005975,
Bra002702	AT5G57720.1	1e-15	1.5843	A10	W	recent	1313	477	0.522307	0.298896	3.55305	0.00019	AP2/B3-like transcriptional factor family protein	GO:0006355,GO:0003700,GO:0003677,GO:0006355,GO:0006355,GO:0005634,GO:0003677,GO:0006355,GO:0006355,GO:0006355,
Bra002673	AT5G58090.1	0	1.9018	A10	W	recent	1313	477	0.522307	0.298896	4.61529	2e-06	O-Glycosyl hydrolases family 17 protein	GO:0004553,GO:0031225,GO:0005886,GO:0031225,GO:0005886,GO:0009506,GO:0003824,GO:0046658,GO:0043169,GO:0004553,GO:0005886,GO:0005975,GO:0046658,GO:0005886,GO:0005886,
Bra002618	AT5G58780.1	0	1.5253	A10	W	recent	1313	477	0.522307	0.298896	3.35566	0.0004	Undecaprenyl pyrophosphate synthetase family protein	GO:0050267,GO:0005783,GO:0009409,GO:0002094,GO:0009409,GO:0019408,GO:0019408,GO:0019408,GO:0019408,GO:0045547,GO:0005576,
Bra002592	AT5G59100.1	0	1.6801	A10	W	recent	1313	477	0.522307	0.298896	3.87356	5.4e-05	Subtilisin-like serine endopeptidase family protein	GO:0004252,GO:0006508,GO:0008152,GO:0005618,GO:0005576,GO:0004252,GO:0006508,GO:0042802,GO:0043086,
Bra002579	AT5G59300.1	0	2.0624	A10	W	recent	1313	477	0.522307	0.298896	5.1526	1.3e-07	ubiquitin carrier protein 7	GO:0006511,GO:0004842,GO:0006511,GO:0006511,GO:0006511,GO:0006511,GO:0006511,GO:0006511,GO:0006511,GO:0004842,GO:0005622,GO:0006511,GO:0016881,GO:0005634,
Bra012982	AT5G61100.1	4e-14	3.5812	A03	X	recent	1224	66	0.508	0.409048	7.51306	2.9e-14	BEST Arabidopsis thaliana protein match is: zinc ion binding (TAIR:AT5G61110.1); Has 1807 Blast hits to 1807 proteins in 277 species: Archae - 0; Bacteria - 0; Metazoa - 736; Fungi - 347; Plants - 385; Viruses - 0; Other Eukaryotes - 339 (source: NCBI BLink).	GO:0008150,GO:0005634,
Bra029337	AT5G61100.1	4e-15	1.4061	A02	X	recent	1203	24	0.601379	0.254981	3.15601	0.0008	BEST Arabidopsis thaliana protein match is: zinc ion binding (TAIR:AT5G61110.1); Has 1807 Blast hits to 1807 proteins in 277 species: Archae - 0; Bacteria - 0; Metazoa - 736; Fungi - 347; Plants - 385; Viruses - 0; Other Eukaryotes - 339 (source: NCBI BLink).	GO:0008150,GO:0005634,
Bra035938	AT5G61180.1	0	1.6902	A09	X	recent	1291	242	0.537523	0.285092	4.04318	2.6e-05	Putative endonuclease or glycosyl hydrolase	GO:0008150,
Bra009284	AT5G62110.1	6e-08	4.4699	A10	X	young	1318	19	1.19649	0.810552	4.0385	2.7e-05	Homeodomain-like superfamily protein	GO:0005634,
Bra029280	AT5G62180.1	2e-10	2.888	A02	X	recent	1198	77	0.570312	0.340659	6.80355	5.1e-12	carboxyesterase 20	GO:0008152,GO:0016787,GO:0005634,
Bra005926	AT5G62240.1	1.4013e-45	4.3799	A03	X	young	1243	16	1.42993	0.840566	3.5095	0.00022	Cell cycle regulated microtubule associated protein	GO:0008150,GO:0003674,GO:0005634,
Bra018141	AT5G62430.1	0	3.0199	A06	X	young	1275	23	1.07438	0.506022	3.84474	6e-05	cycling DOF factor 1	GO:0005515,GO:0045892,GO:0005515,GO:0009658,GO:0045892,GO:0003677,GO:0005515,GO:0003700,GO:0009658,GO:0006355,GO:0045892,GO:0005515,GO:0006355,GO:0006355,GO:0003700,GO:0005515,GO:0048510,GO:0003700,GO:0005634,GO:0003677,GO:0005634,GO:0006355,GO:0006355,GO:0006355,
Bra010096	AT5G62520.1	0	1.1287	A06	X	recent	1266	68	0.463822	0.196351	3.38617	0.00035	similar to RCD one 5	GO:0009651,GO:0010200,GO:0009651,GO:0072593,GO:0072593,GO:0005739,GO:0003950,GO:0005634,
Bra010122	AT5G62770.1	0	1.1117	A06	X	recent	1266	68	0.463822	0.196351	3.29959	0.00048	Protein of unknown function (DUF1645)	GO:0003674,GO:0008150,GO:0005634,
Bra038641	AT5G63520.1	0	2.3436	A06	X	recent	1263	213	0.490511	0.265015	6.99239	1.4e-12	CONTAINS InterPro DOMAIN/s: F-box domain, Skp2-like (InterPro:IPR022364), FIST C domain (InterPro:IPR019494), FIST domain, N-terminal (InterPro:IPR013702); Has 137 Blast hits to 137 proteins in 56 species: Archae - 0; Bacteria - 88; Metazoa - 6; Fungi - 0; Plants - 32; Viruses - 0; Other Eukaryotes - 11 (source: NCBI BLink).	GO:0008150,GO:0003674,GO:0005634,
Bra037748	AT5G63610.1	0	2.5245	A09	X	recent	1291	242	0.537523	0.285092	6.9696	1.6e-12	cyclin-dependent kinase E;1	GO:0045736,GO:0005515,GO:0042023,GO:0042023,GO:0045736,GO:0016301,GO:0005515,GO:0010440,GO:0042023,GO:0045736,GO:0000278,GO:0010440,GO:0006468,GO:0006468,GO:0005634,GO:0006468,
Bra037752	AT5G63720.1	0	1.7291	A09	X	recent	1291	242	0.537523	0.285092	4.17962	1.5e-05	kokopelli	GO:0009567,GO:0003674,GO:0009555,GO:0005739,
Bra038657	AT5G63720.1	0	2.2664	A06	X	recent	1263	213	0.490511	0.265015	6.70109	1e-11	kokopelli	GO:0009567,GO:0003674,GO:0009555,GO:0005739,
Bra024248	AT5G63920.1	3e-13	1.7158	A06	X	recent	1263	213	0.490511	0.265015	4.62347	1.9e-06	topoisomerase 3alpha	GO:0006342,GO:0007067,GO:0051567,GO:0003677,GO:0007126,GO:0031047,GO:0006261,GO:0006265,GO:0048451,GO:0006275,GO:0006270,GO:0006306,GO:0006342,GO:0006268,GO:0006270,GO:0007067,GO:0006275,GO:0006261,GO:0006281,GO:0006306,GO:0006281,GO:0007059,GO:0006268,GO:0031047,GO:0051726,GO:0051567,GO:0006275,GO:0000712,GO:0006268,GO:0000712,GO:0003916,GO:0006342,GO:0048453,GO:0006270,GO:0006306,GO:0006281,GO:…
Bra031940	AT5G63980.1	0	1.987	A02	X	recent	1197	83	0.503484	0.265217	5.5936	1.1e-08	Inositol monophosphatase family protein	GO:0048573,GO:0009414,GO:0005737,GO:0009409,GO:0010027,GO:0010587,GO:0006790,GO:0009968,GO:0051512,GO:0006790,GO:0048481,GO:0009738,GO:0009416,GO:0045892,GO:0080141,GO:0045892,GO:0080141,GO:0009651,GO:0050826,GO:0006790,GO:0009414,GO:0009414,GO:0009414,GO:0019932,GO:0045892,GO:0009416,GO:0006790,GO:0009968,GO:0005634,GO:0008441,GO:0006401,GO:0009738,GO:0051512,GO:0008441,GO:0009793,GO:0010027,GO:…
Bra037798	AT5G64850.1	3.99931e-42	1.5567	A09	X	recent	1291	242	0.537523	0.285092	3.57491	0.00018	FUNCTIONS IN: molecular_function unknown; INVOLVED IN: biological_process unknown; LOCATED IN: plasma membrane; EXPRESSED IN: 22 plant structures; EXPRESSED DURING: 13 growth stages; CONTAINS InterPro DOMAIN/s: RPM1-interacting protein 4, defence response (InterPro:IPR008700); BEST Arabidopsis thaliana protein match is: unknown protein (TAIR:AT5G09960.1); Has 30201 Blast hits to 17322 proteins in…	GO:0003674,GO:0008150,GO:0010264,GO:0010264,GO:0005886,GO:0005634,
Bra031875	AT5G65200.1	0	1.4643	A02	X	recent	1197	83	0.503484	0.265217	3.62276	0.00015	plant U-box 38	GO:0016567,GO:0004842,GO:0070696,GO:0016567,GO:0016567,GO:0070696,GO:0070696,GO:0070696,GO:0019894,GO:0005871,GO:0005634,GO:0016567,GO:0016567,GO:0016567,GO:0004842,GO:0000151,
Bra037831	AT5G65830.1	0	1.4858	A09	X	recent	1291	242	0.537523	0.285092	3.32621	0.00044	receptor like protein 57	GO:0007165,
Bra012070	AT5G66430.1	1.4013e-45	1.4836	A07	X	recent	1285	81	0.541494	0.20363	4.62655	1.9e-06	S-adenosyl-L-methionine-dependent methyltransferases superfamily protein	GO:0016114,GO:0016114,GO:0005634,GO:0008168,
Bra030013	AT5G66870.1	3e-32	3.1618	A01	X	young	1186	14	1.30202	0.591338	3.14503	0.00083	ASYMMETRIC LEAVES 2-like 1	GO:0009965,GO:0006355,GO:0006355,GO:0048441,GO:0006355,GO:0009954,GO:0005634,
Bra037143	AT5G66870.1	1e-07	1.5248	A09	X	recent	1291	242	0.537523	0.285092	3.46301	0.00027	ASYMMETRIC LEAVES 2-like 1	GO:0009965,GO:0006355,GO:0006355,GO:0048441,GO:0006355,GO:0009954,GO:0005634,
Bra037837	AT5G67580.2	4e-35	1.3899	A09	X	recent	1306	13	0.4725	0.27826	3.29691	0.00049	Homeodomain-like/winged-helix DNA-binding family protein	GO:0009737,GO:0005515,GO:0003700,GO:0009751,GO:0043047,GO:0005515,GO:0042803,GO:0009651,GO:0009733,GO:0009651,GO:0009723,GO:0009739,GO:0003691,GO:0003677,GO:0009753,GO:0005634,GO:0046686,GO:0042162,GO:0006334,GO:0006334,GO:0005634,GO:0006334,
* recent: avgKs of syngenic block < 0.8, young: 0.8 <= avgKs of syntenic block < 1.7; old: avgKs of syntenic block <= 1.7

## Sheet: GO frequencies
GO	description	GO CClass	No. of gene	%
GO:0005634	nucleus	CC	271	0.485663	nucleus
GO:0005737	cytoplasm	CC	90	0.16129
GO:0009507	chloroplast	CC	86	0.154122
GO:0005886	plasma membrane	CC	74	0.132616
GO:0005739	mitochondrion	CC	65	0.116487
GO:0016020	membrane	CC	54	0.0967742
GO:0005829	cytosol	CC	53	0.0949821
GO:0005576	extracellular region	CC	46	0.0824373
GO:0005622	intracellular	CC	45	0.0806452
GO:0009506	plasmodesma	CC	26	0.046595
GO:0005730	nucleolus	CC	24	0.0430108
GO:0005840	ribosome	CC	23	0.0412186
GO:0005794	Golgi apparatus	CC	22	0.0394265
GO:0005575	cellular_component	CC	22	0.0394265
GO:0009570	chloroplast stroma	CC	21	0.0376344
GO:0005618	cell wall	CC	15	0.0268817
GO:0005773	vacuole	CC	15	0.0268817
GO:0005783	endoplasmic reticulum	CC	15	0.0268817
GO:0022625	cytosolic large ribosomal subunit	CC	13	0.0232975
GO:0009941	chloroplast envelope	CC	13	0.0232975
GO:0022626	cytosolic ribosome	CC	12	0.0215054
GO:0016021	integral to membrane	CC	10	0.0179211
GO:0015934	large ribosomal subunit	CC	10	0.0179211
GO:0009536	plastid	CC	9	0.016129
GO:0048046	apoplast	CC	8	0.0143369
GO:0009534	chloroplast thylakoid	CC	8	0.0143369
GO:0005774	vacuolar membrane	CC	8	0.0143369
GO:0005768	endosome	CC	7	0.0125448
GO:0005802	trans-Golgi network	CC	7	0.0125448
GO:0005834	heterotrimeric G-protein complex	CC	6	0.0107527
GO:0031225	anchored to membrane	CC	6	0.0107527
GO:0005635	nuclear envelope	CC	6	0.0107527
GO:0009705	plant-type vacuole membrane	CC	5	0.00896057
GO:0000786	nucleosome	CC	5	0.00896057
GO:0005777	peroxisome	CC	4	0.00716846
GO:0000145	exocyst	CC	4	0.00716846
GO:0080008	CUL4-RING ubiquitin ligase complex	CC	4	0.00716846
GO:0005875	microtubule associated complex	CC	3	0.00537634
GO:0000151	ubiquitin ligase complex	CC	3	0.00537634
GO:0009535	chloroplast thylakoid membrane	CC	3	0.00537634
GO:0009505	plant-type cell wall	CC	3	0.00537634
GO:0009504	cell plate	CC	3	0.00537634
GO:0022627	cytosolic small ribosomal subunit	CC	2	0.00358423
GO:0008287	protein serine/threonine phosphatase complex	CC	2	0.00358423
GO:0009524	phragmoplast	CC	2	0.00358423
GO:0005769	early endosome	CC	2	0.00358423
GO:0045281	succinate dehydrogenase complex	CC	2	0.00358423
GO:0016592	mediator complex	CC	2	0.00358423
GO:0016591	DNA-directed RNA polymerase II, holoenzyme	CC	2	0.00358423
GO:0009295	nucleoid	CC	2	0.00358423
GO:0018444	translation release factor complex	CC	2	0.00358423
GO:0000419	DNA-directed RNA polymerase V complex	CC	2	0.00358423
GO:0019005	SCF ubiquitin ligase complex	CC	2	0.00358423
GO:0000418	DNA-directed RNA polymerase IV complex	CC	2	0.00358423
GO:0019898	extrinsic to membrane	CC	2	0.00358423
GO:0012505	endomembrane system	CC	2	0.00358423
GO:0005747	mitochondrial respiratory chain complex I	CC	2	0.00358423
GO:0005795	Golgi stack	CC	2	0.00358423
GO:0005665	DNA-directed RNA polymerase II, core complex	CC	2	0.00358423
GO:0005694	chromosome	CC	2	0.00358423
GO:0009513	etioplast	CC	1	0.00179211
GO:0005839	proteasome core complex	CC	1	0.00179211
GO:0005749	mitochondrial respiratory chain complex II	CC	1	0.00179211
GO:0005960	glycine cleavage complex	CC	1	0.00179211
GO:0005871	kinesin complex	CC	1	0.00179211
GO:0043680	filiform apparatus	CC	1	0.00179211
GO:0009523	photosystem II	CC	1	0.00179211
GO:0005681	spliceosomal complex	CC	1	0.00179211
GO:0019773	proteasome core complex, alpha-subunit complex	CC	1	0.00179211
GO:0043234	protein complex	CC	1	0.00179211
GO:0043231	intracellular membrane-bounded organelle	CC	1	0.00179211
GO:0048188	Set1C/COMPASS complex	CC	1	0.00179211
GO:0009579	thylakoid	CC	1	0.00179211
GO:0070505	pollen coat	CC	1	0.00179211
GO:0009706	chloroplast inner membrane	CC	1	0.00179211
GO:0046658	anchored to plasma membrane	CC	1	0.00179211
GO:0009532	plastid stroma	CC	1	0.00179211
GO:0016607	nuclear speck	CC	1	0.00179211
GO:0010319	stromule	CC	1	0.00179211
GO:0043626	PCNA complex	CC	1	0.00179211
GO:0045271	respiratory chain complex I	CC	1	0.00179211
GO:0005789	endoplasmic reticulum membrane	CC	1	0.00179211
GO:0030117	membrane coat	CC	1	0.00179211
GO:0030118	clathrin coat	CC	1	0.00179211
GO:0005720	nuclear heterochromatin	CC	1	0.00179211
GO:0016272	prefoldin complex	CC	1	0.00179211
GO:0005623	cell	CC	1	0.00179211
GO:0009543	chloroplast thylakoid lumen	CC	1	0.00179211
GO:0005770	late endosome	CC	1	0.00179211
GO:0005740	mitochondrial envelope	CC	1	0.00179211
GO:0031012	extracellular matrix	CC	1	0.00179211
GO:0030126	COPI vesicle coat	CC	1	0.00179211
GO:0000813	ESCRT I complex	CC	1	0.00179211
GO:0005743	mitochondrial inner membrane	CC	1	0.00179211
GO:0031965	nuclear membrane	CC	1	0.00179211
GO:0031966	mitochondrial membrane	CC	1	0.00179211
GO:0000159	protein phosphatase type 2A complex	CC	1	0.00179211
GO:0070860	RNA polymerase I core factor complex	CC	1	0.00179211
GO:0031227	intrinsic to endoplasmic reticulum membrane	CC	1	0.00179211
GO:0009654	oxygen evolving complex	CC	1	0.00179211
GO:0010168	ER body	CC	1	0.00179211
GO:0005884	actin filament	CC	1	0.00179211
GO:0003674	molecular_function	MF	190	0.356473
GO:0005515	protein binding	MF	48	0.0900563
GO:0003677	DNA binding	MF	43	0.0806754
GO:0008270	zinc ion binding	MF	42	0.0787992
GO:0003700	sequence-specific DNA binding transcription factor activity	MF	39	0.0731707
GO:0005524	ATP binding	MF	36	0.0675422
GO:0003824	catalytic activity	MF	29	0.054409
GO:0016772	transferase activity, transferring phosphorus-containing groups	MF	25	0.0469043
GO:0004672	protein kinase activity	MF	25	0.0469043
GO:0016301	kinase activity	MF	25	0.0469043
GO:0000166	nucleotide binding	MF	24	0.0450281
GO:0003735	structural constituent of ribosome	MF	24	0.0450281
GO:0004674	protein serine/threonine kinase activity	MF	23	0.043152
GO:0003723	RNA binding	MF	20	0.0375235
GO:0003676	nucleic acid binding	MF	18	0.0337711
GO:0005509	calcium ion binding	MF	13	0.0243902
GO:0016491	oxidoreductase activity	MF	11	0.0206379
GO:0016757	transferase activity, transferring glycosyl groups	MF	11	0.0206379
GO:0004553	hydrolase activity, hydrolyzing O-glycosyl compounds	MF	9	0.0168856
GO:0030170	pyridoxal phosphate binding	MF	7	0.0131332
GO:0016787	hydrolase activity	MF	7	0.0131332
GO:0004842	ubiquitin-protein ligase activity	MF	7	0.0131332
GO:0004713	protein tyrosine kinase activity	MF	6	0.011257
GO:0016788	hydrolase activity, acting on ester bonds	MF	6	0.011257
GO:0004190	aspartic-type endopeptidase activity	MF	6	0.011257
GO:0005215	transporter activity	MF	6	0.011257
GO:0017111	nucleoside-triphosphatase activity	MF	6	0.011257
GO:0042393	histone binding	MF	6	0.011257
GO:0043169	cation binding	MF	6	0.011257
GO:0042803	protein homodimerization activity	MF	6	0.011257
GO:0030599	pectinesterase activity	MF	5	0.00938086
GO:0031072	heat shock protein binding	MF	5	0.00938086
GO:0008565	protein transporter activity	MF	5	0.00938086
GO:0043565	sequence-specific DNA binding	MF	5	0.00938086
GO:0020037	heme binding	MF	5	0.00938086
GO:0016887	ATPase activity	MF	5	0.00938086
GO:0042802	identical protein binding	MF	5	0.00938086
GO:0004872	receptor activity	MF	5	0.00938086
GO:0005506	iron ion binding	MF	4	0.00750469
GO:0016747	transferase activity, transferring acyl groups other than amino-acyl groups	MF	4	0.00750469
GO:0018024	histone-lysine N-methyltransferase activity	MF	4	0.00750469
GO:0004857	enzyme inhibitor activity	MF	4	0.00750469
GO:0009055	electron carrier activity	MF	4	0.00750469
GO:0005516	calmodulin binding	MF	4	0.00750469
GO:0008168	methyltransferase activity	MF	4	0.00750469
GO:0005543	phospholipid binding	MF	4	0.00750469
GO:0004252	serine-type endopeptidase activity	MF	3	0.00562852
GO:0004091	carboxylesterase activity	MF	3	0.00562852
GO:0003777	microtubule motor activity	MF	3	0.00562852
GO:0042054	histone methyltransferase activity	MF	3	0.00562852
GO:0004795	threonine synthase activity	MF	3	0.00562852
GO:0016298	lipase activity	MF	3	0.00562852
GO:0003830	beta-1,4-mannosylglycoprotein 4-beta-N-acetylglucosaminyltransferase activity	MF	3	0.00562852
GO:0003747	translation release factor activity	MF	3	0.00562852
GO:0016706	oxidoreductase activity, acting on paired donors, with incorporation or reduction of molecular oxygen, 2-oxoglutarate as one donor, and incorporation of one atom each of oxygen into both donors	MF	3	0.00562852
GO:0004521	endoribonuclease activity	MF	3	0.00562852
GO:0030246	carbohydrate binding	MF	3	0.00562852
GO:0046872	metal ion binding	MF	3	0.00562852
GO:0043531	ADP binding	MF	3	0.00562852
GO:0016798	hydrolase activity, acting on glycosyl bonds	MF	3	0.00562852
GO:0016758	transferase activity, transferring hexosyl groups	MF	3	0.00562852
GO:0033897	ribonuclease T2 activity	MF	3	0.00562852
GO:0016881	acid-amino acid ligase activity	MF	3	0.00562852
GO:0042626	ATPase activity, coupled to transmembrane movement of substances	MF	3	0.00562852
GO:0005525	GTP binding	MF	3	0.00562852
GO:0003950	NAD+ ADP-ribosyltransferase activity	MF	3	0.00562852
GO:0051082	unfolded protein binding	MF	3	0.00562852
GO:0008536	Ran GTPase binding	MF	3	0.00562852
GO:0008375	acetylglucosaminyltransferase activity	MF	3	0.00562852
GO:0010427	abscisic acid binding	MF	3	0.00562852
GO:0016149	translation release factor activity, codon specific	MF	3	0.00562852
GO:0004722	protein serine/threonine phosphatase activity	MF	3	0.00562852
GO:0050662	coenzyme binding	MF	3	0.00562852
GO:0003924	GTPase activity	MF	2	0.00375235
GO:0016717	oxidoreductase activity, acting on paired donors, with oxidation of a pair of donors resulting in the reduction of molecular oxygen to two molecules of water	MF	2	0.00375235
GO:0008483	transaminase activity	MF	2	0.00375235
GO:0005484	SNAP receptor activity	MF	2	0.00375235
GO:0051536	iron-sulfur cluster binding	MF	2	0.00375235
GO:0051537	2 iron, 2 sulfur cluster binding	MF	2	0.00375235
GO:0015171	amino acid transmembrane transporter activity	MF	2	0.00375235
GO:0003899	DNA-directed RNA polymerase activity	MF	2	0.00375235
GO:0003746	translation elongation factor activity	MF	2	0.00375235
GO:0008514	organic anion transmembrane transporter activity	MF	2	0.00375235
GO:0004364	glutathione transferase activity	MF	2	0.00375235
GO:0047134	protein-disulfide reductase activity	MF	2	0.00375235
GO:0004708	MAP kinase kinase activity	MF	2	0.00375235
GO:0046983	protein dimerization activity	MF	2	0.00375235
GO:0016791	phosphatase activity	MF	2	0.00375235
GO:0004648	O-phospho-L-serine:2-oxoglutarate aminotransferase activity	MF	2	0.00375235
GO:0008138	protein tyrosine/serine/threonine phosphatase activity	MF	2	0.00375235
GO:0005351	sugar:hydrogen symporter activity	MF	2	0.00375235
GO:0003917	DNA topoisomerase type I activity	MF	2	0.00375235
GO:0003729	mRNA binding	MF	2	0.00375235
GO:0003755	peptidyl-prolyl cis-trans isomerase activity	MF	2	0.00375235
GO:0000104	succinate dehydrogenase activity	MF	2	0.00375235
GO:0008194	UDP-glycosyltransferase activity	MF	2	0.00375235
GO:0016616	oxidoreductase activity, acting on the CH-OH group of donors, NAD or NADP as acceptor	MF	2	0.00375235
GO:0052631	sphingolipid delta-8 desaturase activity	MF	2	0.00375235
GO:0016762	xyloglucan:xyloglucosyl transferase activity	MF	2	0.00375235
GO:0015144	carbohydrate transmembrane transporter activity	MF	2	0.00375235
GO:0004683	calmodulin-dependent protein kinase activity	MF	2	0.00375235
GO:0004725	protein tyrosine phosphatase activity	MF	2	0.00375235
GO:0005198	structural molecule activity	MF	2	0.00375235
GO:0008061	chitin binding	MF	1	0.00187617
GO:0050577	GDP-L-fucose synthase activity	MF	1	0.00187617
GO:0008137	NADH dehydrogenase (ubiquinone) activity	MF	1	0.00187617
GO:0004712	protein serine/threonine/tyrosine kinase activity	MF	1	0.00187617
GO:0003840	gamma-glutamyltransferase activity	MF	1	0.00187617
GO:0022891	substrate-specific transmembrane transporter activity	MF	1	0.00187617
GO:0031176	endo-1,4-beta-xylanase activity	MF	1	0.00187617
GO:0003779	actin binding	MF	1	0.00187617
GO:0016773	phosphotransferase activity, alcohol group as acceptor	MF	1	0.00187617
GO:0008417	fucosyltransferase activity	MF	1	0.00187617
GO:0016671	oxidoreductase activity, acting on a sulfur group of donors, disulfide as acceptor	MF	1	0.00187617
GO:0005345	purine nucleobase transmembrane transporter activity	MF	1	0.00187617
GO:0031490	chromatin DNA binding	MF	1	0.00187617
GO:0004693	cyclin-dependent protein serine/threonine kinase activity	MF	1	0.00187617
GO:0030234	enzyme regulator activity	MF	1	0.00187617
GO:0004322	ferroxidase activity	MF	1	0.00187617
GO:0000287	magnesium ion binding	MF	1	0.00187617
GO:0004441	inositol-1,4-bisphosphate 1-phosphatase activity	MF	1	0.00187617
GO:0005507	copper ion binding	MF	1	0.00187617
GO:0043130	ubiquitin binding	MF	1	0.00187617
GO:0035091	phosphatidylinositol binding	MF	1	0.00187617
GO:0004197	cysteine-type endopeptidase activity	MF	1	0.00187617
GO:0004747	ribokinase activity	MF	1	0.00187617
GO:0008601	protein phosphatase type 2A regulator activity	MF	1	0.00187617
GO:0010181	FMN binding	MF	1	0.00187617
GO:0004066	asparagine synthase (glutamine-hydrolyzing) activity	MF	1	0.00187617
GO:0004022	alcohol dehydrogenase (NAD) activity	MF	1	0.00187617
GO:0022857	transmembrane transporter activity	MF	1	0.00187617
GO:0015505	uracil:cation symporter activity	MF	1	0.00187617
GO:0008107	galactoside 2-alpha-L-fucosyltransferase activity	MF	1	0.00187617
GO:0019137	thioglucosidase activity	MF	1	0.00187617
GO:0010313	phytochrome binding	MF	1	0.00187617
GO:0004407	histone deacetylase activity	MF	1	0.00187617
GO:0005545	1-phosphatidylinositol binding	MF	1	0.00187617
GO:0016740	transferase activity	MF	1	0.00187617
GO:0016746	transferase activity, transferring acyl groups	MF	1	0.00187617
GO:0004568	chitinase activity	MF	1	0.00187617
GO:0045547	dehydrodolichyl diphosphate synthase activity	MF	1	0.00187617
GO:0004222	metalloendopeptidase activity	MF	1	0.00187617
GO:0008810	cellulase activity	MF	1	0.00187617
GO:0004221	ubiquitin thiolesterase activity	MF	1	0.00187617
GO:0004386	helicase activity	MF	1	0.00187617
GO:0050267	rubber cis-polyprenylcistransferase activity	MF	1	0.00187617
GO:0019825	oxygen binding	MF	1	0.00187617
GO:0005384	manganese ion transmembrane transporter activity	MF	1	0.00187617
GO:0003743	translation initiation factor activity	MF	1	0.00187617
GO:0003937	IMP cyclohydrolase activity	MF	1	0.00187617
GO:0008253	5'-nucleotidase activity	MF	1	0.00187617
GO:0015271	outward rectifier potassium channel activity	MF	1	0.00187617
GO:0015198	oligopeptide transporter activity	MF	1	0.00187617
GO:0004818	glutamate-tRNA ligase activity	MF	1	0.00187617
GO:0004633	phosphopantothenoylcysteine decarboxylase activity	MF	1	0.00187617
GO:0016756	glutathione gamma-glutamylcysteinyltransferase activity	MF	1	0.00187617
GO:0017017	MAP kinase tyrosine/serine/threonine phosphatase activity	MF	1	0.00187617
GO:0050284	sinapate 1-glucosyltransferase activity	MF	1	0.00187617
GO:0070696	transmembrane receptor protein serine/threonine kinase binding	MF	1	0.00187617
GO:0019894	kinesin binding	MF	1	0.00187617
GO:0016707	gibberellin 3-beta-dioxygenase activity	MF	1	0.00187617
GO:0016705	oxidoreductase activity, acting on paired donors, with incorporation or reduction of molecular oxygen	MF	1	0.00187617
GO:0009922	fatty acid elongase activity	MF	1	0.00187617
GO:0016876	ligase activity, forming aminoacyl-tRNA and related compounds	MF	1	0.00187617
GO:0051744	3,8-divinyl protochlorophyllide a 8-vinyl reductase activity	MF	1	0.00187617
GO:0031625	ubiquitin protein ligase binding	MF	1	0.00187617
GO:0004298	threonine-type endopeptidase activity	MF	1	0.00187617
GO:0005451	monovalent cation:hydrogen antiporter activity	MF	1	0.00187617
GO:0016844	strictosidine synthase activity	MF	1	0.00187617
GO:0004643	phosphoribosylaminoimidazolecarboxamide formyltransferase activity	MF	1	0.00187617
GO:0009916	alternative oxidase activity	MF	1	0.00187617
GO:0048040	UDP-glucuronate decarboxylase activity	MF	1	0.00187617
GO:0016847	1-aminocyclopropane-1-carboxylate synthase activity	MF	1	0.00187617
GO:0004185	serine-type carboxypeptidase activity	MF	1	0.00187617
GO:0003862	3-isopropylmalate dehydrogenase activity	MF	1	0.00187617
GO:0042162	telomeric DNA binding	MF	1	0.00187617
GO:0005098	RAN GTPase activator activity	MF	1	0.00187617
GO:0019901	protein kinase binding	MF	1	0.00187617
GO:0019904	protein domain specific binding	MF	1	0.00187617
GO:0052642	lysophosphatidic acid phosphatase activity	MF	1	0.00187617
GO:0004411	homogentisate 1,2-dioxygenase activity	MF	1	0.00187617
GO:0003916	DNA topoisomerase activity	MF	1	0.00187617
GO:0016759	cellulose synthase activity	MF	1	0.00187617
GO:0003918	DNA topoisomerase type II (ATP-hydrolyzing) activity	MF	1	0.00187617
GO:0004044	amidophosphoribosyltransferase activity	MF	1	0.00187617
GO:0035251	UDP-glucosyltransferase activity	MF	1	0.00187617
GO:0030276	clathrin binding	MF	1	0.00187617
GO:0080039	xyloglucan endotransglucosylase activity	MF	1	0.00187617
GO:0004601	peroxidase activity	MF	1	0.00187617
GO:0004175	endopeptidase activity	MF	1	0.00187617
GO:0008233	peptidase activity	MF	1	0.00187617
GO:0008234	cysteine-type peptidase activity	MF	1	0.00187617
GO:0004843	ubiquitin-specific protease activity	MF	1	0.00187617
GO:0017091	AU-rich element binding	MF	1	0.00187617
GO:0080043	quercetin 3-O-glucosyltransferase activity	MF	1	0.00187617
GO:0003690	double-stranded DNA binding	MF	1	0.00187617
GO:0003691	double-stranded telomeric DNA binding	MF	1	0.00187617
GO:0003697	single-stranded DNA binding	MF	1	0.00187617
GO:0004629	phospholipase C activity	MF	1	0.00187617
GO:0009982	pseudouridine synthase activity	MF	1	0.00187617
GO:0004869	cysteine-type endopeptidase inhibitor activity	MF	1	0.00187617
GO:0004518	nuclease activity	MF	1	0.00187617
GO:0030570	pectate lyase activity	MF	1	0.00187617
GO:0008124	4-alpha-hydroxytetrahydrobiopterin dehydratase activity	MF	1	0.00187617
GO:0030337	DNA polymerase processivity factor activity	MF	1	0.00187617
GO:0004161	dimethylallyltranstransferase activity	MF	1	0.00187617
GO:0004160	dihydroxy-acid dehydratase activity	MF	1	0.00187617
GO:0008757	S-adenosylmethionine-dependent methyltransferase activity	MF	1	0.00187617
GO:0008970	phosphatidylcholine 1-acylhydrolase activity	MF	1	0.00187617
GO:0019843	rRNA binding	MF	1	0.00187617
GO:0051287	NAD binding	MF	1	0.00187617
GO:0008289	lipid binding	MF	1	0.00187617
GO:0005381	iron ion transmembrane transporter activity	MF	1	0.00187617
GO:0043047	single-stranded telomeric DNA binding	MF	1	0.00187617
GO:0009973	adenylyl-sulfate reductase activity	MF	1	0.00187617
GO:0004540	ribonuclease activity	MF	1	0.00187617
GO:0016760	cellulose synthase (UDP-forming) activity	MF	1	0.00187617
GO:0033549	MAP kinase phosphatase activity	MF	1	0.00187617
GO:0030899	calcium-dependent ATPase activity	MF	1	0.00187617
GO:0004311	farnesyltranstransferase activity	MF	1	0.00187617
GO:0002094	polyprenyltransferase activity	MF	1	0.00187617
GO:0015662	ATPase activity, coupled to transmembrane movement of ions, phosphorylative mechanism	MF	1	0.00187617
GO:0051087	chaperone binding	MF	1	0.00187617
GO:0034722	gamma-glutamyl-peptidase activity	MF	1	0.00187617
GO:0016829	lyase activity	MF	1	0.00187617
GO:0004616	phosphogluconate dehydrogenase (decarboxylating) activity	MF	1	0.00187617
GO:0004751	ribose-5-phosphate isomerase activity	MF	1	0.00187617
GO:0015299	solute:hydrogen antiporter activity	MF	1	0.00187617
GO:0001104	RNA polymerase II transcription cofactor activity	MF	1	0.00187617
GO:0004478	methionine adenosyltransferase activity	MF	1	0.00187617
GO:0003964	RNA-directed DNA polymerase activity	MF	1	0.00187617
GO:0045309	protein phosphorylated amino acid binding	MF	1	0.00187617
GO:0019204	nucleotide phosphatase activity	MF	1	0.00187617
GO:0004871	signal transducer activity	MF	1	0.00187617
GO:0050661	NADP binding	MF	1	0.00187617
GO:0008441	3'(2'),5'-bisphosphate nucleotidase activity	MF	1	0.00187617
GO:0046910	pectinesterase inhibitor activity	MF	1	0.00187617
GO:0004806	triglyceride lipase activity	MF	1	0.00187617
GO:0004375	glycine dehydrogenase (decarboxylating) activity	MF	1	0.00187617
GO:0004805	trehalose-phosphatase activity	MF	1	0.00187617
GO:0008081	phosphoric diester hydrolase activity	MF	1	0.00187617
GO:0010301	xanthoxin dehydrogenase activity	MF	1	0.00187617
GO:0004812	aminoacyl-tRNA ligase activity	MF	1	0.00187617
GO:0015035	protein disulfide oxidoreductase activity	MF	1	0.00187617
GO:0008150	biological_process	BP	196	0.358318
GO:0006355	regulation of transcription, DNA-dependent	BP	50	0.0914077
GO:0009409	response to cold	BP	27	0.0493601
GO:0006412	translation	BP	25	0.0457038
GO:0006468	protein phosphorylation	BP	23	0.0420475
GO:0008152	metabolic process	BP	22	0.0402194
GO:0010200	response to chitin	BP	21	0.0383912
GO:0009651	response to salt stress	BP	18	0.0329068
GO:0006457	protein folding	BP	17	0.0310786
GO:0055114	oxidation-reduction process	BP	17	0.0310786
GO:0001510	RNA methylation	BP	15	0.0274223
GO:0006499	N-terminal protein myristoylation	BP	15	0.0274223
GO:0010363	regulation of plant-type hypersensitive response	BP	14	0.0255941
GO:0009408	response to heat	BP	14	0.0255941
GO:0006612	protein targeting to membrane	BP	14	0.0255941
GO:0050832	defense response to fungus	BP	13	0.023766
GO:0006508	proteolysis	BP	13	0.023766
GO:0009793	embryo development ending in seed dormancy	BP	13	0.023766
GO:0007165	signal transduction	BP	12	0.0219378
GO:0031348	negative regulation of defense response	BP	11	0.0201097
GO:0042542	response to hydrogen peroxide	BP	11	0.0201097
GO:0009862	systemic acquired resistance, salicylic acid mediated signaling pathway	BP	10	0.0182815
GO:0009860	pollen tube growth	BP	10	0.0182815
GO:0042254	ribosome biogenesis	BP	10	0.0182815
GO:0009644	response to high light intensity	BP	10	0.0182815
GO:0009738	abscisic acid mediated signaling pathway	BP	10	0.0182815
GO:0009220	pyrimidine ribonucleotide biosynthetic process	BP	10	0.0182815
GO:0005975	carbohydrate metabolic process	BP	10	0.0182815
GO:0016192	vesicle-mediated transport	BP	10	0.0182815
GO:0006629	lipid metabolic process	BP	9	0.0164534
GO:0009733	response to auxin stimulus	BP	9	0.0164534
GO:0010228	vegetative to reproductive phase transition of meristem	BP	9	0.0164534
GO:0016567	protein ubiquitination	BP	9	0.0164534
GO:0006511	ubiquitin-dependent protein catabolic process	BP	9	0.0164534
GO:0010310	regulation of hydrogen peroxide metabolic process	BP	9	0.0164534
GO:0042742	defense response to bacterium	BP	9	0.0164534
GO:0000165	MAPK cascade	BP	8	0.0146252
GO:0046686	response to cadmium ion	BP	8	0.0146252
GO:0009684	indoleacetic acid biosynthetic process	BP	8	0.0146252
GO:0010286	heat acclimation	BP	8	0.0146252
GO:0045893	positive regulation of transcription, DNA-dependent	BP	8	0.0146252
GO:0006886	intracellular protein transport	BP	7	0.0127971
GO:0009867	jasmonic acid mediated signaling pathway	BP	7	0.0127971
GO:0009640	photomorphogenesis	BP	7	0.0127971
GO:0009827	plant-type cell wall modification	BP	7	0.0127971
GO:0006569	tryptophan catabolic process	BP	7	0.0127971
GO:0006633	fatty acid biosynthetic process	BP	7	0.0127971
GO:0009965	leaf morphogenesis	BP	7	0.0127971
GO:0006952	defense response	BP	7	0.0127971
GO:0019761	glucosinolate biosynthetic process	BP	7	0.0127971
GO:0019288	isopentenyl diphosphate biosynthetic process, mevalonate-independent pathway	BP	7	0.0127971
GO:0009750	response to fructose stimulus	BP	7	0.0127971
GO:0006944	cellular membrane fusion	BP	7	0.0127971
GO:0034976	response to endoplasmic reticulum stress	BP	7	0.0127971
GO:0009697	salicylic acid biosynthetic process	BP	6	0.0109689
GO:0002679	respiratory burst involved in defense response	BP	6	0.0109689
GO:0035556	intracellular signal transduction	BP	6	0.0109689
GO:0006334	nucleosome assembly	BP	6	0.0109689
GO:0009737	response to abscisic acid stimulus	BP	6	0.0109689
GO:0043069	negative regulation of programmed cell death	BP	6	0.0109689
GO:0030968	endoplasmic reticulum unfolded protein response	BP	6	0.0109689
GO:0042545	cell wall modification	BP	6	0.0109689
GO:0009407	toxin catabolic process	BP	6	0.0109689
GO:0045892	negative regulation of transcription, DNA-dependent	BP	6	0.0109689
GO:0048868	pollen tube development	BP	6	0.0109689
GO:0048767	root hair elongation	BP	6	0.0109689
GO:0006810	transport	BP	6	0.0109689
GO:0010583	response to cyclopentenone	BP	6	0.0109689
GO:0042335	cuticle development	BP	6	0.0109689
GO:0009611	response to wounding	BP	6	0.0109689
GO:0019344	cysteine biosynthetic process	BP	6	0.0109689
GO:0006164	purine nucleotide biosynthetic process	BP	6	0.0109689
GO:0000038	very long-chain fatty acid metabolic process	BP	6	0.0109689
GO:0006865	amino acid transport	BP	6	0.0109689
GO:0009695	jasmonic acid biosynthetic process	BP	5	0.00914077
GO:0006888	ER to Golgi vesicle-mediated transport	BP	5	0.00914077
GO:0006626	protein targeting to mitochondrion	BP	5	0.00914077
GO:0009266	response to temperature stimulus	BP	5	0.00914077
GO:0009416	response to light stimulus	BP	5	0.00914077
GO:0009414	response to water deprivation	BP	5	0.00914077
GO:0010224	response to UV-B	BP	5	0.00914077
GO:0006891	intra-Golgi vesicle-mediated transport	BP	5	0.00914077
GO:0009814	defense response, incompatible interaction	BP	5	0.00914077
GO:0019252	starch biosynthetic process	BP	5	0.00914077
GO:0009744	response to sucrose stimulus	BP	5	0.00914077
GO:0042538	hyperosmotic salinity response	BP	5	0.00914077
GO:0009723	response to ethylene stimulus	BP	5	0.00914077
GO:0043090	amino acid import	BP	5	0.00914077
GO:0009753	response to jasmonic acid stimulus	BP	5	0.00914077
GO:0034968	histone lysine methylation	BP	5	0.00914077
GO:0006007	glucose catabolic process	BP	5	0.00914077
GO:0006913	nucleocytoplasmic transport	BP	5	0.00914077
GO:0009617	response to bacterium	BP	5	0.00914077
GO:0006863	purine nucleobase transport	BP	5	0.00914077
GO:0010167	response to nitrate	BP	5	0.00914077
GO:0048573	photoperiodism, flowering	BP	5	0.00914077
GO:0009909	regulation of flower development	BP	5	0.00914077
GO:0006904	vesicle docking involved in exocytosis	BP	4	0.00731261
GO:0009845	seed germination	BP	4	0.00731261
GO:0008283	cell proliferation	BP	4	0.00731261
GO:0006979	response to oxidative stress	BP	4	0.00731261
GO:0006098	pentose-phosphate shunt	BP	4	0.00731261
GO:0006094	gluconeogenesis	BP	4	0.00731261
GO:0006487	protein N-linked glycosylation	BP	4	0.00731261
GO:0006096	glycolysis	BP	4	0.00731261
GO:0010182	sugar mediated signaling pathway	BP	4	0.00731261
GO:0048451	petal formation	BP	4	0.00731261
GO:0007020	microtubule nucleation	BP	4	0.00731261
GO:0010388	cullin deneddylation	BP	4	0.00731261
GO:0006833	water transport	BP	4	0.00731261
GO:0009853	photorespiration	BP	4	0.00731261
GO:0019915	lipid storage	BP	4	0.00731261
GO:0048453	sepal formation	BP	4	0.00731261
GO:0050826	response to freezing	BP	4	0.00731261
GO:0009817	defense response to fungus, incompatible interaction	BP	4	0.00731261
GO:0016126	sterol biosynthetic process	BP	4	0.00731261
GO:0007030	Golgi organization	BP	4	0.00731261
GO:0008610	lipid biosynthetic process	BP	4	0.00731261
GO:0006887	exocytosis	BP	4	0.00731261
GO:0006470	protein dephosphorylation	BP	4	0.00731261
GO:0006606	protein import into nucleus	BP	4	0.00731261
GO:0010027	thylakoid membrane organization	BP	4	0.00731261
GO:0000023	maltose metabolic process	BP	4	0.00731261
GO:0048610	cellular process involved in reproduction	BP	4	0.00731261
GO:0016226	iron-sulfur cluster assembly	BP	4	0.00731261
GO:0010118	stomatal movement	BP	4	0.00731261
GO:0051726	regulation of cell cycle	BP	4	0.00731261
GO:0009612	response to mechanical stimulus	BP	4	0.00731261
GO:0019722	calcium-mediated signaling	BP	4	0.00731261
GO:0015706	nitrate transport	BP	4	0.00731261
GO:0000226	microtubule cytoskeleton organization	BP	4	0.00731261
GO:0006520	cellular amino acid metabolic process	BP	4	0.00731261
GO:0009944	polarity specification of adaxial/abaxial axis	BP	4	0.00731261
GO:0009790	embryo development	BP	4	0.00731261
GO:0010162	seed dormancy process	BP	4	0.00731261
GO:0008380	RNA splicing	BP	4	0.00731261
GO:0055085	transmembrane transport	BP	4	0.00731261
GO:0009741	response to brassinosteroid stimulus	BP	4	0.00731261
GO:0006281	DNA repair	BP	3	0.00548446
GO:0009560	embryo sac egg cell differentiation	BP	3	0.00548446
GO:0009567	double fertilization forming a zygote and endosperm	BP	3	0.00548446
GO:0006275	regulation of DNA replication	BP	3	0.00548446
GO:0015995	chlorophyll biosynthetic process	BP	3	0.00548446
GO:0000902	cell morphogenesis	BP	3	0.00548446
GO:0009863	salicylic acid mediated signaling pathway	BP	3	0.00548446
GO:0035304	regulation of protein dephosphorylation	BP	3	0.00548446
GO:0010014	meristem initiation	BP	3	0.00548446
GO:0009963	positive regulation of flavonoid biosynthetic process	BP	3	0.00548446
GO:0007126	meiosis	BP	3	0.00548446
GO:0016558	protein import into peroxisome matrix	BP	3	0.00548446
GO:0010075	regulation of meristem growth	BP	3	0.00548446
GO:0045088	regulation of innate immune response	BP	3	0.00548446
GO:0006464	cellular protein modification process	BP	3	0.00548446
GO:0009855	determination of bilateral symmetry	BP	3	0.00548446
GO:0006415	translational termination	BP	3	0.00548446
GO:0009595	detection of biotic stimulus	BP	3	0.00548446
GO:0009658	chloroplast organization	BP	3	0.00548446
GO:0016117	carotenoid biosynthetic process	BP	3	0.00548446
GO:0032880	regulation of protein localization	BP	3	0.00548446
GO:0009555	pollen development	BP	3	0.00548446
GO:0006636	unsaturated fatty acid biosynthetic process	BP	3	0.00548446
GO:0009620	response to fungus	BP	3	0.00548446
GO:0009627	systemic acquired resistance	BP	3	0.00548446
GO:0051567	histone H3-K9 methylation	BP	3	0.00548446
GO:0016998	cell wall macromolecule catabolic process	BP	3	0.00548446
GO:0040029	regulation of gene expression, epigenetic	BP	3	0.00548446
GO:0006857	oligopeptide transport	BP	3	0.00548446
GO:0000398	mRNA splicing, via spliceosome	BP	3	0.00548446
GO:0010029	regulation of seed germination	BP	3	0.00548446
GO:0016571	histone methylation	BP	3	0.00548446
GO:0043900	regulation of multi-organism process	BP	3	0.00548446
GO:0010091	trichome branching	BP	3	0.00548446
GO:0006354	DNA-dependent transcription, elongation	BP	3	0.00548446
GO:0030154	cell differentiation	BP	3	0.00548446
GO:0019760	glucosinolate metabolic process	BP	3	0.00548446
GO:0030244	cellulose biosynthetic process	BP	3	0.00548446
GO:0009933	meristem structural organization	BP	3	0.00548446
GO:0009088	threonine biosynthetic process	BP	3	0.00548446
GO:0009751	response to salicylic acid stimulus	BP	3	0.00548446
GO:0009615	response to virus	BP	3	0.00548446
GO:0080163	regulation of protein serine/threonine phosphatase activity	BP	3	0.00548446
GO:0009073	aromatic amino acid family biosynthetic process	BP	3	0.00548446
GO:0048481	ovule development	BP	3	0.00548446
GO:0016049	cell growth	BP	3	0.00548446
GO:0042732	D-xylose metabolic process	BP	3	0.00548446
GO:0009791	post-embryonic development	BP	3	0.00548446
GO:0043086	negative regulation of catalytic activity	BP	3	0.00548446
GO:0030001	metal ion transport	BP	3	0.00548446
GO:0006084	acetyl-CoA metabolic process	BP	3	0.00548446
GO:0048193	Golgi vesicle transport	BP	3	0.00548446
GO:0007017	microtubule-based process	BP	3	0.00548446
GO:0016036	cellular response to phosphate starvation	BP	3	0.00548446
GO:0015031	protein transport	BP	3	0.00548446
GO:0006306	DNA methylation	BP	2	0.00365631
GO:0045132	meiotic chromosome segregation	BP	2	0.00365631
GO:0006289	nucleotide-excision repair	BP	2	0.00365631
GO:0006270	DNA replication initiation	BP	2	0.00365631
GO:0009165	nucleotide biosynthetic process	BP	2	0.00365631
GO:0051788	response to misfolded protein	BP	2	0.00365631
GO:0051225	spindle assembly	BP	2	0.00365631
GO:0006623	protein targeting to vacuole	BP	2	0.00365631
GO:0007059	chromosome segregation	BP	2	0.00365631
GO:0010267	production of ta-siRNAs involved in RNA interference	BP	2	0.00365631
GO:0048367	shoot system development	BP	2	0.00365631
GO:0043247	telomere maintenance in response to DNA damage	BP	2	0.00365631
GO:0010440	stomatal lineage progression	BP	2	0.00365631
GO:0008285	negative regulation of cell proliferation	BP	2	0.00365631
GO:0006073	cellular glucan metabolic process	BP	2	0.00365631
GO:0043687	post-translational protein modification	BP	2	0.00365631
GO:0009954	proximal/distal pattern formation	BP	2	0.00365631
GO:0010073	meristem maintenance	BP	2	0.00365631
GO:0010498	proteasomal protein catabolic process	BP	2	0.00365631
GO:0006099	tricarboxylic acid cycle	BP	2	0.00365631
GO:0007275	multicellular organismal development	BP	2	0.00365631
GO:0051301	cell division	BP	2	0.00365631
GO:0009826	unidimensional cell growth	BP	2	0.00365631
GO:0009825	multidimensional cell growth	BP	2	0.00365631
GO:0006486	protein glycosylation	BP	2	0.00365631
GO:0019748	secondary metabolic process	BP	2	0.00365631
GO:0010229	inflorescence development	BP	2	0.00365631
GO:0010227	floral organ abscission	BP	2	0.00365631
GO:0035196	production of miRNAs involved in gene silencing by miRNA	BP	2	0.00365631
GO:0009910	negative regulation of flower development	BP	2	0.00365631
GO:0030003	cellular cation homeostasis	BP	2	0.00365631
GO:0006414	translational elongation	BP	2	0.00365631
GO:0010256	endomembrane system organization	BP	2	0.00365631
GO:0009688	abscisic acid biosynthetic process	BP	2	0.00365631
GO:0009686	gibberellin biosynthetic process	BP	2	0.00365631
GO:0051707	response to other organism	BP	2	0.00365631
GO:0009072	aromatic amino acid family metabolic process	BP	2	0.00365631
GO:0000278	mitotic cell cycle	BP	2	0.00365631
GO:0006564	L-serine biosynthetic process	BP	2	0.00365631
GO:0006364	rRNA processing	BP	2	0.00365631
GO:0006914	autophagy	BP	2	0.00365631
GO:0015824	proline transport	BP	2	0.00365631
GO:0008652	cellular amino acid biosynthetic process	BP	2	0.00365631
GO:0042546	cell wall biogenesis	BP	2	0.00365631
GO:0009813	flavonoid biosynthetic process	BP	2	0.00365631
GO:0006635	fatty acid beta-oxidation	BP	2	0.00365631
GO:0006733	oxidoreduction coenzyme metabolic process	BP	2	0.00365631
GO:0019953	sexual reproduction	BP	2	0.00365631
GO:0010351	lithium ion transport	BP	2	0.00365631
GO:0048608	reproductive structure development	BP	2	0.00365631
GO:0070838	divalent metal ion transport	BP	2	0.00365631
GO:0009108	coenzyme biosynthetic process	BP	2	0.00365631
GO:0009106	lipoate metabolic process	BP	2	0.00365631
GO:0010100	negative regulation of photomorphogenesis	BP	2	0.00365631
GO:0018119	peptidyl-cysteine S-nitrosylation	BP	2	0.00365631
GO:0048527	lateral root development	BP	2	0.00365631
GO:0006972	hyperosmotic response	BP	2	0.00365631
GO:0010193	response to ozone	BP	2	0.00365631
GO:0006396	RNA processing	BP	2	0.00365631
GO:0006546	glycine catabolic process	BP	2	0.00365631
GO:0051568	histone H3-K4 methylation	BP	2	0.00365631
GO:2000037	regulation of stomatal complex patterning	BP	2	0.00365631
GO:0009846	pollen germination	BP	2	0.00365631
GO:0048765	root hair cell differentiation	BP	2	0.00365631
GO:0000096	sulfur amino acid metabolic process	BP	2	0.00365631
GO:0000394	RNA splicing, via endonucleolytic cleavage and ligation	BP	2	0.00365631
GO:0006121	mitochondrial electron transport, succinate to ubiquinone	BP	2	0.00365631
GO:0016579	protein deubiquitination	BP	2	0.00365631
GO:0006812	cation transport	BP	2	0.00365631
GO:0009789	positive regulation of abscisic acid mediated signaling pathway	BP	2	0.00365631
GO:0009086	methionine biosynthetic process	BP	2	0.00365631
GO:0044272	sulfur compound biosynthetic process	BP	2	0.00365631
GO:0001708	cell fate specification	BP	2	0.00365631
GO:0071493	cellular response to UV-B	BP	2	0.00365631
GO:0009664	plant-type cell wall organization	BP	2	0.00365631
GO:0006661	phosphatidylinositol biosynthetic process	BP	2	0.00365631
GO:0051607	defense response to virus	BP	2	0.00365631
GO:0019725	cellular homeostasis	BP	2	0.00365631
GO:0043269	regulation of ion transport	BP	2	0.00365631
GO:0007389	pattern specification process	BP	2	0.00365631
GO:0010332	response to gamma radiation	BP	2	0.00365631
GO:0015696	ammonium transport	BP	2	0.00365631
GO:0006351	transcription, DNA-dependent	BP	2	0.00365631
GO:0009058	biosynthetic process	BP	2	0.00365631
GO:0009117	nucleotide metabolic process	BP	2	0.00365631
GO:0006310	DNA recombination	BP	2	0.00365631
GO:0006312	mitotic recombination	BP	2	0.00365631
GO:0010050	vegetative phase change	BP	2	0.00365631
GO:0010051	xylem and phloem pattern formation	BP	2	0.00365631
GO:0006820	anion transport	BP	2	0.00365631
GO:0015979	photosynthesis	BP	2	0.00365631
GO:0009616	virus induced gene silencing	BP	2	0.00365631
GO:0006265	DNA topological change	BP	2	0.00365631
GO:0006261	DNA-dependent DNA replication	BP	2	0.00365631
GO:0007010	cytoskeleton organization	BP	2	0.00365631
GO:0006766	vitamin metabolic process	BP	2	0.00365631
GO:0000910	cytokinesis	BP	2	0.00365631
GO:0000911	cytokinesis by cell plate formation	BP	2	0.00365631
GO:0048439	flower morphogenesis	BP	2	0.00365631
GO:0007062	sister chromatid cohesion	BP	2	0.00365631
GO:0007346	regulation of mitotic cell cycle	BP	2	0.00365631
GO:0071452	cellular response to singlet oxygen	BP	2	0.00365631
GO:0010019	chloroplast-nucleus signaling pathway	BP	2	0.00365631
GO:0015931	nucleobase-containing compound transport	BP	2	0.00365631
GO:0016311	dephosphorylation	BP	2	0.00365631
GO:0006862	nucleotide transport	BP	2	0.00365631
GO:0001666	response to hypoxia	BP	2	0.00365631
GO:0043085	positive regulation of catalytic activity	BP	2	0.00365631
GO:0080129	proteasome core complex assembly	BP	2	0.00365631
GO:0006342	chromatin silencing	BP	2	0.00365631
GO:0015802	basic amino acid transport	BP	2	0.00365631
GO:0009742	brassinosteroid mediated signaling pathway	BP	2	0.00365631
GO:0045454	cell redox homeostasis	BP	2	0.00365631
GO:0009832	plant-type cell wall biogenesis	BP	2	0.00365631
GO:0032204	regulation of telomere maintenance	BP	2	0.00365631
GO:0048441	petal development	BP	2	0.00365631
GO:0044237	cellular metabolic process	BP	2	0.00365631
GO:0019684	photosynthesis, light reaction	BP	2	0.00365631
GO:0071555	cell wall organization	BP	2	0.00365631
GO:0019375	galactolipid biosynthetic process	BP	2	0.00365631
GO:0015996	chlorophyll catabolic process	BP	2	0.00365631
GO:0007154	cell communication	BP	2	0.00365631
GO:0002238	response to molecule of fungal origin	BP	1	0.00182815
GO:0010016	shoot system morphogenesis	BP	1	0.00182815
GO:0048268	clathrin coat assembly	BP	1	0.00182815
GO:0009693	ethylene biosynthetic process	BP	1	0.00182815
GO:0010043	response to zinc ion	BP	1	0.00182815
GO:0000245	spliceosomal complex assembly	BP	1	0.00182815
GO:0006302	double-strand break repair	BP	1	0.00182815
GO:0006301	postreplication repair	BP	1	0.00182815
GO:0006572	tyrosine catabolic process	BP	1	0.00182815
GO:0006278	RNA-dependent DNA replication	BP	1	0.00182815
GO:0006338	chromatin remodeling	BP	1	0.00182815
GO:0000712	resolution of meiotic recombination intermediates	BP	1	0.00182815
GO:0009734	auxin mediated signaling pathway	BP	1	0.00182815
GO:0009735	response to cytokinin stimulus	BP	1	0.00182815
GO:0006424	glutamyl-tRNA aminoacylation	BP	1	0.00182815
GO:0017004	cytochrome complex assembly	BP	1	0.00182815
GO:0000302	response to reactive oxygen species	BP	1	0.00182815
GO:0032259	methylation	BP	1	0.00182815
GO:0019408	dolichol biosynthetic process	BP	1	0.00182815
GO:0007623	circadian rhythm	BP	1	0.00182815
GO:0010264	myo-inositol hexakisphosphate biosynthetic process	BP	1	0.00182815
GO:0048366	leaf development	BP	1	0.00182815
GO:0006694	steroid biosynthetic process	BP	1	0.00182815
GO:0019827	stem cell maintenance	BP	1	0.00182815
GO:0048544	recognition of pollen	BP	1	0.00182815
GO:0010413	glucuronoxylan metabolic process	BP	1	0.00182815
GO:0010452	histone H3-K36 methylation	BP	1	0.00182815
GO:0048255	mRNA stabilization	BP	1	0.00182815
GO:0010017	red or far-red light signaling pathway	BP	1	0.00182815
GO:0009415	response to water stimulus	BP	1	0.00182815
GO:0007129	synapsis	BP	1	0.00182815
GO:0043481	anthocyanin accumulation in tissues in response to UV light	BP	1	0.00182815
GO:0009098	leucine biosynthetic process	BP	1	0.00182815
GO:0006879	cellular iron ion homeostasis	BP	1	0.00182815
GO:0006970	response to osmotic stress	BP	1	0.00182815
GO:0048519	negative regulation of biological process	BP	1	0.00182815
GO:0010074	maintenance of meristem identity	BP	1	0.00182815
GO:0015780	nucleotide-sugar transport	BP	1	0.00182815
GO:0042794	rRNA transcription from plastid promoter	BP	1	0.00182815
GO:0042793	transcription from plastid promoter	BP	1	0.00182815
GO:0019415	acetate biosynthetic process from carbon monoxide	BP	1	0.00182815
GO:0009639	response to red or far red light	BP	1	0.00182815
GO:0009736	cytokinin mediated signaling pathway	BP	1	0.00182815
GO:0009739	response to gibberellin stimulus	BP	1	0.00182815
GO:0042218	1-aminocyclopropane-1-carboxylate biosynthetic process	BP	1	0.00182815
GO:0010187	negative regulation of seed germination	BP	1	0.00182815
GO:0007140	male meiosis	BP	1	0.00182815
GO:0009225	nucleotide-sugar metabolic process	BP	1	0.00182815
GO:0045087	innate immune response	BP	1	0.00182815
GO:0000271	polysaccharide biosynthetic process	BP	1	0.00182815
GO:0015937	coenzyme A biosynthetic process	BP	1	0.00182815
GO:0031048	chromatin silencing by small RNA	BP	1	0.00182815
GO:0009821	alkaloid biosynthetic process	BP	1	0.00182815
GO:0043039	tRNA aminoacylation	BP	1	0.00182815
GO:0033044	regulation of chromosome organization	BP	1	0.00182815
GO:0009631	cold acclimation	BP	1	0.00182815
GO:0007169	transmembrane receptor protein tyrosine kinase signaling pathway	BP	1	0.00182815
GO:0042138	meiotic DNA double-strand break formation	BP	1	0.00182815
GO:0009451	RNA modification	BP	1	0.00182815
GO:0046777	protein autophosphorylation	BP	1	0.00182815
GO:0009294	DNA mediated transformation	BP	1	0.00182815
GO:0031347	regulation of defense response	BP	1	0.00182815
GO:0043433	negative regulation of sequence-specific DNA binding transcription factor activity	BP	1	0.00182815
GO:0044036	cell wall macromolecule metabolic process	BP	1	0.00182815
GO:0009682	induced systemic resistance	BP	1	0.00182815
GO:0070734	histone H3-K27 methylation	BP	1	0.00182815
GO:0042991	transcription factor import into nucleus	BP	1	0.00182815
GO:0016114	terpenoid biosynthetic process	BP	1	0.00182815
GO:0080188	RNA-directed DNA methylation	BP	1	0.00182815
GO:0006805	xenobiotic metabolic process	BP	1	0.00182815
GO:0034660	ncRNA metabolic process	BP	1	0.00182815
GO:0080022	primary root development	BP	1	0.00182815
GO:0006561	proline biosynthetic process	BP	1	0.00182815
GO:0080027	response to herbivore	BP	1	0.00182815
GO:0080141	regulation of jasmonic acid biosynthetic process	BP	1	0.00182815
GO:0006366	transcription from RNA polymerase II promoter	BP	1	0.00182815
GO:0007186	G-protein coupled receptor signaling pathway	BP	1	0.00182815
GO:0009887	organ morphogenesis	BP	1	0.00182815
GO:0050793	regulation of developmental process	BP	1	0.00182815
GO:0045492	xylan biosynthetic process	BP	1	0.00182815
GO:0009816	defense response to bacterium, incompatible interaction	BP	1	0.00182815
GO:0009959	negative gravitropism	BP	1	0.00182815
GO:0043157	response to cation stress	BP	1	0.00182815
GO:0045962	positive regulation of development, heterochronic	BP	1	0.00182815
GO:0031047	gene silencing by RNA	BP	1	0.00182815
GO:0043407	negative regulation of MAP kinase activity	BP	1	0.00182815
GO:0009052	pentose-phosphate shunt, non-oxidative branch	BP	1	0.00182815
GO:0010026	trichome differentiation	BP	1	0.00182815
GO:0010359	regulation of anion channel activity	BP	1	0.00182815
GO:0010358	leaf shaping	BP	1	0.00182815
GO:0010225	response to UV-C	BP	1	0.00182815
GO:0051645	Golgi localization	BP	1	0.00182815
GO:0048825	cotyledon development	BP	1	0.00182815
GO:0009920	cell plate formation involved in plant-type cell wall biogenesis	BP	1	0.00182815
GO:0006749	glutathione metabolic process	BP	1	0.00182815
GO:0019253	reductive pentose-phosphate cycle	BP	1	0.00182815
GO:0072593	reactive oxygen species metabolic process	BP	1	0.00182815
GO:0007131	reciprocal meiotic recombination	BP	1	0.00182815
GO:0019464	glycine decarboxylation via glycine cleavage system	BP	1	0.00182815
GO:0006413	translational initiation	BP	1	0.00182815
GO:0007033	vacuole organization	BP	1	0.00182815
GO:0010053	root epidermal cell differentiation	BP	1	0.00182815
GO:0009913	epidermal cell differentiation	BP	1	0.00182815
GO:0002237	response to molecule of bacterial origin	BP	1	0.00182815
GO:0009911	positive regulation of flower development	BP	1	0.00182815
GO:0030243	cellulose metabolic process	BP	1	0.00182815
GO:0001522	pseudouridine synthesis	BP	1	0.00182815
GO:0009069	serine family amino acid metabolic process	BP	1	0.00182815
GO:0006796	phosphate-containing compound metabolic process	BP	1	0.00182815
GO:0042787	protein ubiquitination involved in ubiquitin-dependent protein catabolic process	BP	1	0.00182815
GO:0051603	proteolysis involved in cellular protein catabolic process	BP	1	0.00182815
GO:0006790	sulfur compound metabolic process	BP	1	0.00182815
GO:0009957	epidermal cell fate specification	BP	1	0.00182815
GO:0052544	defense response by callose deposition in cell wall	BP	1	0.00182815
GO:0006418	tRNA aminoacylation for protein translation	BP	1	0.00182815
GO:0010817	regulation of hormone levels	BP	1	0.00182815
GO:0009943	adaxial/abaxial axis specification	BP	1	0.00182815
GO:0015946	methanol oxidation	BP	1	0.00182815
GO:0007267	cell-cell signaling	BP	1	0.00182815
GO:0006997	nucleus organization	BP	1	0.00182815
GO:0009740	gibberellic acid mediated signaling pathway	BP	1	0.00182815
GO:0042344	indole glucosinolate catabolic process	BP	1	0.00182815
GO:0006555	methionine metabolic process	BP	1	0.00182815
GO:0009625	response to insect	BP	1	0.00182815
GO:0009624	response to nematode	BP	1	0.00182815
GO:0009626	plant-type hypersensitive response	BP	1	0.00182815
GO:0006399	tRNA metabolic process	BP	1	0.00182815
GO:0008299	isoprenoid biosynthetic process	BP	1	0.00182815
GO:0048523	negative regulation of cellular process	BP	1	0.00182815
GO:0006259	DNA metabolic process	BP	1	0.00182815
GO:0006397	mRNA processing	BP	1	0.00182815
GO:0010150	leaf senescence	BP	1	0.00182815
GO:0051205	protein insertion into membrane	BP	1	0.00182815
GO:0009968	negative regulation of signal transduction	BP	1	0.00182815
GO:0009960	endosperm development	BP	1	0.00182815
GO:0048510	regulation of timing of transition from vegetative to reproductive phase	BP	1	0.00182815
GO:2000030	regulation of response to red or far red light	BP	1	0.00182815
GO:2000038	regulation of stomatal complex development	BP	1	0.00182815
GO:0007264	small GTPase mediated signal transduction	BP	1	0.00182815
GO:0006605	protein targeting	BP	1	0.00182815
GO:0016554	cytidine to uridine editing	BP	1	0.00182815
GO:0051512	positive regulation of unidimensional cell growth	BP	1	0.00182815
GO:0051510	regulation of unidimensional cell growth	BP	1	0.00182815
GO:0016051	carbohydrate biosynthetic process	BP	1	0.00182815
GO:0010431	seed maturation	BP	1	0.00182815
GO:1902000	homogentisate catabolic process	BP	1	0.00182815
GO:0060151	peroxisome localization	BP	1	0.00182815
GO:0009062	fatty acid catabolic process	BP	1	0.00182815
GO:0009060	aerobic respiration	BP	1	0.00182815
GO:0010020	chloroplast fission	BP	1	0.00182815
GO:0010022	meristem determinacy	BP	1	0.00182815
GO:0048645	organ formation	BP	1	0.00182815
GO:0002213	defense response to insect	BP	1	0.00182815
GO:0006817	phosphate ion transport	BP	1	0.00182815
GO:0006816	calcium ion transport	BP	1	0.00182815
GO:0006814	sodium ion transport	BP	1	0.00182815
GO:0001676	long-chain fatty acid metabolic process	BP	1	0.00182815
GO:0019419	sulfate reduction	BP	1	0.00182815
GO:0048015	phosphatidylinositol-mediated signaling	BP	1	0.00182815
GO:0010099	regulation of photomorphogenesis	BP	1	0.00182815
GO:0051604	protein maturation	BP	1	0.00182815
GO:0010090	trichome morphogenesis	BP	1	0.00182815
GO:0012502	induction of programmed cell death	BP	1	0.00182815
GO:0006357	regulation of transcription from RNA polymerase II promoter	BP	1	0.00182815
GO:0006352	DNA-dependent transcription, initiation	BP	1	0.00182815
GO:0006544	glycine metabolic process	BP	1	0.00182815
GO:0031930	mitochondria-nucleus signaling pathway	BP	1	0.00182815
GO:0010483	pollen tube reception	BP	1	0.00182815
GO:0009809	lignin biosynthetic process	BP	1	0.00182815
GO:0006729	tetrahydrobiopterin biosynthetic process	BP	1	0.00182815
GO:0019762	glucosinolate catabolic process	BP	1	0.00182815
GO:0032876	negative regulation of DNA endoreduplication	BP	1	0.00182815
GO:0048831	regulation of shoot system development	BP	1	0.00182815
GO:0009932	cell tip growth	BP	1	0.00182815
GO:0019303	D-ribose catabolic process	BP	1	0.00182815
GO:0006005	L-fucose biosynthetic process	BP	1	0.00182815
GO:0016132	brassinosteroid biosynthetic process	BP	1	0.00182815
GO:0000103	sulfate assimilation	BP	1	0.00182815
GO:0045010	actin nucleation	BP	1	0.00182815
GO:0010102	lateral root morphogenesis	BP	1	0.00182815
GO:0010103	stomatal complex morphogenesis	BP	1	0.00182815
GO:0007585	respiratory gaseous exchange	BP	1	0.00182815
GO:0009113	purine nucleobase biosynthetic process	BP	1	0.00182815
GO:0042023	DNA endoreduplication	BP	1	0.00182815
GO:0006751	glutathione catabolic process	BP	1	0.00182815
GO:0010115	regulation of abscisic acid biosynthetic process	BP	1	0.00182815
GO:0000079	regulation of cyclin-dependent protein serine/threonine kinase activity	BP	1	0.00182815
GO:0006559	L-phenylalanine catabolic process	BP	1	0.00182815
GO:0009834	secondary cell wall biogenesis	BP	1	0.00182815
GO:0010039	response to iron ion	BP	1	0.00182815
GO:0055072	iron ion homeostasis	BP	1	0.00182815
GO:0055075	potassium ion homeostasis	BP	1	0.00182815
GO:0006783	heme biosynthetic process	BP	1	0.00182815
GO:0006260	DNA replication	BP	1	0.00182815
GO:0006268	DNA unwinding involved in replication	BP	1	0.00182815
GO:0030048	actin filament-based movement	BP	1	0.00182815
GO:1900871	chloroplast mRNA modification	BP	1	0.00182815
GO:0000918	barrier septum site selection	BP	1	0.00182815
GO:0009873	ethylene mediated signaling pathway	BP	1	0.00182815
GO:0042744	hydrogen peroxide catabolic process	BP	1	0.00182815
GO:0019932	second-messenger-mediated signaling	BP	1	0.00182815
GO:0007067	mitosis	BP	1	0.00182815
GO:0010374	stomatal complex development	BP	1	0.00182815
GO:0045165	cell fate commitment	BP	1	0.00182815
GO:0016444	somatic cell DNA recombination	BP	1	0.00182815
GO:0045736	negative regulation of cyclin-dependent protein serine/threonine kinase activity	BP	1	0.00182815
GO:0016556	mRNA modification	BP	1	0.00182815
GO:0010054	trichoblast differentiation	BP	1	0.00182815
GO:0006869	lipid transport	BP	1	0.00182815
GO:0016310	phosphorylation	BP	1	0.00182815
GO:0009650	UV protection	BP	1	0.00182815
GO:0010161	red light signaling pathway	BP	1	0.00182815
GO:0000724	double-strand break repair via homologous recombination	BP	1	0.00182815
GO:0080040	positive regulation of cellular response to phosphate starvation	BP	1	0.00182815
GO:0043622	cortical microtubule organization	BP	1	0.00182815
GO:0009859	pollen hydration	BP	1	0.00182815
GO:0051646	mitochondrion localization	BP	1	0.00182815
GO:0055069	zinc ion homeostasis	BP	1	0.00182815
GO:0007568	aging	BP	1	0.00182815
GO:0007243	intracellular protein kinase cascade	BP	1	0.00182815
GO:0005992	trehalose biosynthetic process	BP	1	0.00182815
GO:0006556	S-adenosylmethionine biosynthetic process	BP	1	0.00182815
GO:0051302	regulation of cell division	BP	1	0.00182815
GO:0032502	developmental process	BP	1	0.00182815
GO:0009749	response to glucose stimulus	BP	1	0.00182815
GO:0010587	miRNA catabolic process	BP	1	0.00182815
GO:0010584	pollen exine formation	BP	1	0.00182815
GO:0051260	protein homooligomerization	BP	1	0.00182815
GO:0010197	polar nucleus fusion	BP	1	0.00182815
GO:0009902	chloroplast relocation	BP	1	0.00182815
GO:0006014	D-ribose metabolic process	BP	1	0.00182815
GO:0006401	RNA catabolic process	BP	1	0.00182815
GO:0006406	mRNA export from nucleus	BP	1	0.00182815
GO:0048438	floral whorl development	BP	1	0.00182815
GO:0042549	photosystem II stabilization	BP	1	0.00182815
GO:0006529	asparagine biosynthetic process	BP	1	0.00182815
GO:0007155	cell adhesion	BP	1	0.00182815
GO:0010304	PSII associated light-harvesting complex II catabolic process	BP	1	0.00182815
GO:0010305	leaf vascular tissue pattern formation	BP	1	0.00182815
GO:0006200	ATP catabolic process	BP	1	0.00182815

## Sheet: GO slim frequencies
other cellular processes	P	340	62.1572
other metabolic processes	P	298	54.479
unknown biological processes	P	196	35.8318
protein metabolism	P	139	25.4113
response to stress	P	110	20.1097
developmental processes	P	99	18.0987
response to abiotic or biotic stimulus	P	95	17.3675
cell organization and biogenesis	P	92	16.819
other biological processes	P	87	15.9049
transport	P	79	14.4424
transcription,DNA-dependent	P	69	12.6143
signal transduction	P	52	9.5064
DNA or RNA metabolism	P	22	4.02194
electron transport or energy pathways	P	10	1.82815
unknown molecular functions	F	190	53.5211
other binding	F	136	38.3099
protein binding	F	79	22.2535
hydrolase activity	F	76	21.4085
DNA or RNA binding	F	71	20
transferase activity	F	71	20
other enzyme activity	F	70	19.7183
nucleotide binding	F	62	17.4648
transcription factor activity	F	39	10.9859
kinase activity	F	29	8.16901
structural molecule activity	F	26	7.32394
transporter activity	F	23	6.47887
nucleic acid binding	F	18	5.07042
other molecular functions	F	14	3.94366
receptor binding or activity	F	6	1.69014
nucleus	C	276	49.4624
other cytoplasmic components	C	164	29.3907
other intracellular components	C	155	27.7778
other membranes	C	97	17.3835
chloroplast	C	90	16.129
plasma membrane	C	80	14.3369
mitochondria	C	65	11.6487
cytosol	C	63	11.2903
extracellular	C	52	9.319
other cellular components	C	33	5.91398
plastid	C	32	5.73477
ribosome	C	26	4.6595
Golgi apparatus	C	25	4.48029
unknown cellular components	C	22	3.94265
cell wall	C	17	3.04659
ER	C	17	3.04659
