# Supplementary material for: Functional innovations of three chronological mesohexaploid Brassica rapa genomes
Source: BMC Genomics. 2014 Jul 18;15(1):606. doi: 10.1186/1471-2164-15-606 (PMC4117954; doi:10.1186/1471-2164-15-606)
Supplement: Supplementary file 4 — Additional file 4: GO enrichment according to retention patterns of collinear gene pairs. (XLSX 77 KB) [file 12864_2014_6302_MOESM4_ESM.xlsx]

## Sheet: idx1
Additional file 4. GO enrichment according to retention patterns of collinear gene pairs
GO accession	description	p-value	x-fold	aspect
GO:0005834	heterotrimeric G-protein complex	1.7e-07	3.28	C
GO:0006281	DNA repair	2.3e-12	3.42	P
GO:0050832	defense response to fungus	4.4e-06	1.49	P
GO:0040029	regulation of gene expression, epigenetic	9.1e-05	15.95	P
GO:0051788	response to misfolded protein	2.9e-05	1.57	P
GO:0005484	SNAP receptor activity	0.00015	3.21	F
GO:0015996	chlorophyll catabolic process	1.5e-05	2.83	P
GO:0015994	chlorophyll metabolic process	9.1e-05	5.04	P
GO:0015995	chlorophyll biosynthetic process	1.6e-10	2.98	P
GO:0009863	salicylic acid mediated signaling pathway	0.00085	1.48	P
GO:0009862	systemic acquired resistance, salicylic acid mediated signaling pathway	2.5e-05	1.5	P
GO:0009867	jasmonic acid mediated signaling pathway	0.00011	1.41	P
GO:0006629	lipid metabolic process	1.9e-22	3.75	P
GO:0006626	protein targeting to mitochondrion	1.7e-06	2.21	P
GO:0006623	protein targeting to vacuole	2.2e-07	2.08	P
GO:0004842	ubiquitin-protein ligase activity	6e-11	2	F
GO:0048367	shoot system development	0.00014	2.24	P
GO:0048366	leaf development	1.1e-05	1.86	P
GO:0048364	root development	0.00039	1.57	P
GO:0008026	ATP-dependent helicase activity	1.4e-15	5.84	F
GO:0009396	folic acid-containing compound biosynthetic process	0.0002	1.4	P
GO:0000287	magnesium ion binding	9.1e-09	2.89	F
GO:0008284	positive regulation of cell proliferation	9.3e-06	2.67	P
GO:0008283	cell proliferation	0.0008	1.52	P
GO:0008289	lipid binding	2.5e-07	2.83	F
GO:0006974	response to DNA damage stimulus	8.7e-05	7	P
GO:0048038	quinone binding	0.0002	1.85	F
GO:0006979	response to oxidative stress	1.9e-09	1.9	P
GO:0009640	photomorphogenesis	1.2e-14	2.41	P
GO:0004190	aspartic-type endopeptidase activity	2.9e-14	6.96	F
GO:0003899	DNA-directed RNA polymerase activity	3e-10	6.73	F
GO:0051301	cell division	5e-05	2.07	P
GO:0009737	response to abscisic acid stimulus	2.8e-08	1.47	P
GO:0019745	pentacyclic triterpenoid biosynthetic process	1.1e-08	11.76	P
GO:0019216	regulation of lipid metabolic process	0.00056	4.37	P
GO:0000956	nuclear-transcribed mRNA catabolic process	4.7e-07	2.34	P
GO:0010333	terpene synthase activity	0.0002	1.68	F
GO:0007165	signal transduction	2.2e-17	1.97	P
GO:0007169	transmembrane receptor protein tyrosine kinase signaling pathway	6.7e-06	2.1	P
GO:0016740	transferase activity	3.8e-13	3.35	F
GO:0016746	transferase activity, transferring acyl groups	5.1e-07	3.32	F
GO:0016747	transferase activity, transferring acyl groups other than amino-acyl groups	1.9e-08	3.16	F
GO:0047134	protein-disulfide reductase activity	1.9e-05	7.84	F
GO:0005829	cytosol	2.5e-43	1.86	C
GO:0016567	protein ubiquitination	2.2e-09	1.93	P
GO:0016298	lipase activity	2e-05	3.59	F
GO:0016569	covalent chromatin modification	1.9e-05	10.49	P
GO:0006298	mismatch repair	5.8e-05	0.84	P
GO:0050826	response to freezing	0.00026	1.82	P
GO:0006364	rRNA processing	1.5e-28	3.69	P
GO:0006367	transcription initiation from RNA polymerase II promoter	0.00046	7.97	P
GO:0006366	transcription from RNA polymerase II promoter	3.7e-08	4.48	P
GO:0016491	oxidoreductase activity	2.2e-37	2.73	F
GO:0020037	heme binding	8.7e-24	3.25	F
GO:0050790	regulation of catalytic activity	0.00016	8.81	P
GO:0022891	substrate-specific transmembrane transporter activity	4.7e-05	2.89	F
GO:0009817	defense response to fungus, incompatible interaction	0.0001	3.28	P
GO:0006633	fatty acid biosynthetic process	4.5e-06	2.23	P
GO:0006631	fatty acid metabolic process	0.00022	3.01	P
GO:0006636	unsaturated fatty acid biosynthetic process	1.1e-06	2.79	P
GO:0006635	fatty acid beta-oxidation	6.3e-16	3.08	P
GO:0010351	lithium ion transport	0.00028	2.62	P
GO:0016874	ligase activity	3.4e-09	4.19	F
GO:0048825	cotyledon development	2.4e-05	2.22	P
GO:0009926	auxin polar transport	8.6e-05	2.03	P
GO:0016876	ligase activity, forming aminoacyl-tRNA and related compounds	0.00067	2.03	F
GO:0031072	heat shock protein binding	5.2e-09	2.65	F
GO:0006744	ubiquinone biosynthetic process	1.6e-06	5.74	P
GO:0005102	receptor binding	0.00012	4.08	F
GO:0048046	apoplast	6.9e-16	1.96	C
GO:0010103	stomatal complex morphogenesis	5.9e-11	2.64	P
GO:0004674	protein serine/threonine kinase activity	9.4e-24	1.87	F
GO:0004672	protein kinase activity	1.1e-27	1.9	F
GO:0009744	response to sucrose stimulus	0.00056	1.41	P
GO:0005654	nucleoplasm	1.7e-05	5.04	C
GO:0016627	oxidoreductase activity, acting on the CH-CH group of donors	0.00012	5.67	F
GO:0046872	metal ion binding	1.3e-15	2.64	F
GO:0016192	vesicle-mediated transport	1e-08	1.81	P
GO:0016757	transferase activity, transferring glycosyl groups	3e-15	2.01	F
GO:0016758	transferase activity, transferring hexosyl groups	2e-09	2.43	F
GO:0003674	molecular_function	3.5e-315	2.8	F
GO:0003676	nucleic acid binding	8.6e-46	2.64	F
GO:0003677	DNA binding	8.7e-58	1.99	F
GO:0016571	histone methylation	7.6e-07	3.19	P
GO:0016570	histone modification	2.2e-06	2.72	P
GO:0016579	protein deubiquitination	2.1e-06	3.54	P
GO:0006354	DNA-dependent transcription, elongation	5.5e-16	15.99	P
GO:0006355	regulation of transcription, DNA-dependent	3.5e-50	1.82	P
GO:0006357	regulation of transcription from RNA polymerase II promoter	9.6e-05	9.23	P
GO:0006351	transcription, DNA-dependent	4e-06	2.58	P
GO:0006352	DNA-dependent transcription, initiation	3.7e-05	4.09	P
GO:0005737	cytoplasm	2.6e-114	2.13	C
GO:0006139	nucleobase-containing compound metabolic process	2.1e-06	5.16	P
GO:0009809	lignin biosynthetic process	0.00079	2.27	P
GO:0005739	mitochondrion	5.9e-128	2.62	C
GO:0004867	serine-type endopeptidase inhibitor activity	0.0002	5.87	F
GO:0004869	cysteine-type endopeptidase inhibitor activity	5.8e-05	5.87	F
GO:0004519	endonuclease activity	5.2e-05	16.79	F
GO:0009933	meristem structural organization	8.9e-06	2.08	P
GO:0048544	recognition of pollen	9.5e-08	26.03	P
GO:0045010	actin nucleation	3.9e-06	2.09	P
GO:0006913	nucleocytoplasmic transport	2.1e-08	9.24	P
GO:0009117	nucleotide metabolic process	0.00036	2.29	P
GO:0008194	UDP-glycosyltransferase activity	0.00014	2.24	F
GO:0000175	3'-5'-exoribonuclease activity	0.00011	1.68	F
GO:0006825	copper ion transport	5.7e-05	9.65	P
GO:0045261	proton-transporting ATP synthase complex, catalytic core F(1)	0.00067	1.99	C
GO:0015238	drug transmembrane transporter activity	7.1e-06	3.25	F
GO:0004089	carbonate dehydratase activity	0.00063	5.88	F
GO:0016246	RNA interference	9.1e-05	2.15	P
GO:0016614	oxidoreductase activity, acting on CH-OH group of donors	3.7e-07	3.94	F
GO:0016616	oxidoreductase activity, acting on the CH-OH group of donors, NAD or NADP as acceptor	3.4e-06	3.08	F
GO:0015706	nitrate transport	0.00086	1.41	P
GO:0016765	transferase activity, transferring alkyl or aryl (other than methyl) groups	0.00016	8.81	F
GO:0015145	monosaccharide transmembrane transporter activity	0.00028	14.27	F
GO:0015144	carbohydrate transmembrane transporter activity	3.4e-07	2.73	F
GO:0005840	ribosome	5.8e-10	1.82	C
GO:0043085	positive regulation of catalytic activity	1.5e-10	3.18	P
GO:0006342	chromatin silencing	9.8e-07	2.14	P
GO:0010287	plastoglobule	1.6e-06	3.1	C
GO:0001104	RNA polymerase II transcription cofactor activity	0.00067	1.68	F
GO:0030001	metal ion transport	5e-05	1.98	P
GO:0009834	secondary cell wall biogenesis	6.7e-05	2.83	P
GO:0003682	chromatin binding	0.00099	3.48	F
GO:0003684	damaged DNA binding	4.8e-07	9.8	F
GO:0006655	phosphatidylglycerol biosynthetic process	1.8e-12	5.7	P
GO:0048443	stamen development	1.2e-07	2.81	P
GO:0048440	carpel development	1.3e-05	2.19	P
GO:0048449	floral organ formation	9.5e-07	2.64	P
GO:0004871	signal transducer activity	5e-05	2.02	F
GO:0050662	coenzyme binding	1.5e-06	2.76	F
GO:0050660	flavin adenine dinucleotide binding	2.5e-07	2.23	F
GO:0050665	hydrogen peroxide biosynthetic process	8.6e-05	2.03	P
GO:0009902	chloroplast relocation	1.1e-20	7.42	P
GO:0009909	regulation of flower development	2.6e-20	2.5	P
GO:0048037	cofactor binding	0.00036	2.52	F
GO:0004252	serine-type endopeptidase activity	6.4e-10	3.77	F
GO:0006904	vesicle docking involved in exocytosis	8.8e-08	6.58	P
GO:0009644	response to high light intensity	5.1e-05	1.55	P
GO:0000162	tryptophan biosynthetic process	8.7e-05	7	P
GO:0000165	MAPK cascade	9.6e-05	1.5	P
GO:0000166	nucleotide binding	1.8e-75	2.98	F
GO:0010072	primary shoot apical meristem specification	2.3e-06	3.21	P
GO:0010073	meristem maintenance	0.00026	1.98	P
GO:0006839	mitochondrial transport	1.6e-06	4.05	P
GO:0009765	photosynthesis, light harvesting	0.00066	3.6	P
GO:0009560	embryo sac egg cell differentiation	1.7e-09	2.39	P
GO:0010638	positive regulation of organelle organization	0.00018	2.57	P
GO:0004091	carboxylesterase activity	6.4e-11	3.4	F
GO:0044036	cell wall macromolecule metabolic process	2.1e-07	2.63	P
GO:0008565	protein transporter activity	2.7e-09	3.33	F
GO:0032259	methylation	5.8e-05	2.21	P
GO:0019408	dolichol biosynthetic process	5.2e-05	16.79	P
GO:0016779	nucleotidyltransferase activity	2e-05	3.59	F
GO:0016773	phosphotransferase activity, alcohol group as acceptor	0.00017	2.31	F
GO:0016772	transferase activity, transferring phosphorus-containing groups	2e-29	1.92	F
GO:0051536	iron-sulfur cluster binding	4.7e-05	2.89	F
GO:0010417	glucuronoxylan biosynthetic process	2.9e-05	17.63	P
GO:0015171	amino acid transmembrane transporter activity	0.00077	2.13	F
GO:0010413	glucuronoxylan metabolic process	2.7e-06	1.79	P
GO:0033612	receptor serine/threonine kinase binding	2.2e-06	7.35	F
GO:0043565	sequence-specific DNA binding	2.5e-11	1.74	F
GO:0016558	protein import into peroxisome matrix	1.4e-10	3.34	P
GO:0016556	mRNA modification	5.3e-16	7.58	P
GO:0006486	protein glycosylation	3.3e-07	2.02	P
GO:0006487	protein N-linked glycosylation	5.1e-05	1.89	P
GO:0006468	protein phosphorylation	9e-27	1.89	P
GO:0009220	pyrimidine ribonucleotide biosynthetic process	3.3e-10	2.45	P
GO:0006464	cellular protein modification process	1e-06	5.88	P
GO:0010388	cullin deneddylation	3.4e-10	2.97	P
GO:0010389	regulation of G2/M transition of mitotic cell cycle	0.00017	2.31	P
GO:0035196	production of miRNAs involved in gene silencing by miRNA	2.3e-05	1.91	P
GO:0009910	negative regulation of flower development	2.4e-06	3.13	P
GO:0031348	negative regulation of defense response	4.6e-06	1.52	P
GO:0006662	glycerol ether metabolic process	0.00021	2.91	P
GO:0005315	inorganic phosphate transmembrane transporter activity	0.00063	5.88	F
GO:0008173	RNA methyltransferase activity	0.00067	0.95	F
GO:0006807	nitrogen compound metabolic process	0.00067	2.9	P
GO:0008312	7S RNA binding	0.0002	2.9	F
GO:0009773	photosynthetic electron transport in photosystem I	0.00011	2.48	P
GO:0009579	thylakoid	2.1e-16	2.91	C
GO:0008081	phosphoric diester hydrolase activity	1.4e-05	3.5	F
GO:0009570	chloroplast stroma	2.7e-32	2.64	C
GO:0033044	regulation of chromosome organization	0.00023	1.93	P
GO:0019899	enzyme binding	0.0002	5.03	F
GO:0000413	protein peptidyl-prolyl isomerization	9.4e-06	19.31	P
GO:0008429	phosphatidylethanolamine binding	0.00067	4.19	F
GO:0016706	oxidoreductase activity, acting on paired donors, with incorporation or reduction of molecular oxygen, 2-oxoglutarate as one donor, and incorporation of one atom each of oxygen into both donors	3.3e-06	2.34	F
GO:0016705	oxidoreductase activity, acting on paired donors, with incorporation or reduction of molecular oxygen	5.2e-14	2.97	F
GO:0019252	starch biosynthetic process	1e-10	2.32	P
GO:0016126	sterol biosynthetic process	0.00013	1.62	P
GO:0010598	NAD(P)H dehydrogenase complex (plastoquinone)	0.0002	1.47	C
GO:0030246	carbohydrate binding	1.2e-16	4.5	F
GO:0000023	maltose metabolic process	6.1e-11	2.66	P
GO:0006325	chromatin organization	0.00036	4.53	P
GO:0006499	N-terminal protein myristoylation	3.9e-05	1.36	P
GO:0006259	DNA metabolic process	0.00085	2.58	P
GO:0005786	signal recognition particle, endoplasmic reticulum targeting	0.00011	5.03	C
GO:0005783	endoplasmic reticulum	2.5e-22	2.05	C
GO:0006470	protein dephosphorylation	0.00025	1.94	P
GO:0005789	endoplasmic reticulum membrane	1.6e-06	2.85	C
GO:0009965	leaf morphogenesis	1.5e-08	1.91	P
GO:0042752	regulation of circadian rhythm	2.2e-05	3.3	P
GO:0004784	superoxide dismutase activity	0.00067	1.68	F
GO:0008168	methyltransferase activity	3.9e-15	3.48	F
GO:0042626	ATPase activity, coupled to transmembrane movement of substances	5.7e-08	3.18	F
GO:0000145	exocyst	1e-06	5.88	C
GO:0005528	FK506 binding	1.9e-05	10.49	F
GO:0005524	ATP binding	6e-77	2.25	F
GO:0005525	GTP binding	1.2e-10	2.1	F
GO:0006810	transport	1e-22	2.48	P
GO:0006817	phosphate ion transport	9.2e-05	3.64	P
GO:0003824	catalytic activity	6.7e-82	2.89	F
GO:0010090	trichome morphogenesis	2.5e-07	2.06	P
GO:0016831	carboxy-lyase activity	0.00028	14.27	F
GO:0030076	light-harvesting complex	0.00048	5.04	C
GO:0051082	unfolded protein binding	1.1e-10	3.04	F
GO:0042802	identical protein binding	6.3e-08	2.34	F
GO:0042803	protein homodimerization activity	2.5e-07	2.38	F
GO:0008094	DNA-dependent ATPase activity	3.7e-06	7.14	F
GO:0010152	pollen maturation	0.00077	7.55	P
GO:0019288	isopentenyl diphosphate biosynthetic process, mevalonate-independent pathway	3.9e-26	3.7	P
GO:0030833	regulation of actin filament polymerization	0.00067	1.45	P
GO:0016226	iron-sulfur cluster assembly	2.4e-07	2.5	P
GO:0042023	DNA endoreduplication	4.2e-05	1.88	P
GO:0006310	DNA recombination	3.2e-06	3.36	P
GO:0006312	mitotic recombination	3e-09	5.79	P
GO:0051726	regulation of cell cycle	9.5e-06	1.92	P
GO:0019843	rRNA binding	0.00063	5.88	F
GO:0005198	structural molecule activity	3.2e-05	2.45	F
GO:0015979	photosynthesis	2.7e-10	2.51	P
GO:0006260	DNA replication	1.8e-05	2.06	P
GO:0006261	DNA-dependent DNA replication	8.3e-08	2.88	P
GO:0006268	DNA unwinding involved in replication	0.00067	0.42	P
GO:0005794	Golgi apparatus	1.3e-20	1.67	C
GO:0006446	regulation of translational initiation	0.00084	12.59	P
GO:0043039	tRNA aminoacylation	0.00077	7.55	P
GO:0048500	signal recognition particle	0.0002	5.87	C
GO:0000226	microtubule cytoskeleton organization	0.00022	1.61	P
GO:0042742	defense response to bacterium	3.8e-13	1.85	P
GO:0008234	cysteine-type peptidase activity	4.4e-07	4.28	F
GO:0008150	biological_process	0	2.8	P
GO:0008152	metabolic process	4.4e-64	3.14	P
GO:0042631	cellular response to water deprivation	2.3e-05	2.33	P
GO:0002213	defense response to insect	0.00067	2.9	P
GO:0006869	lipid transport	1.8e-11	2.95	P
GO:0009791	post-embryonic development	0.00022	3.01	P
GO:0009790	embryo development	2.2e-13	3.52	P
GO:0009793	embryo development ending in seed dormancy	5.2e-26	2.28	P
GO:0009553	embryo sac development	3.2e-06	2.73	P
GO:0080129	proteasome core complex assembly	1.7e-06	1.84	P
GO:0016829	lyase activity	6.1e-05	2.65	F
GO:0015297	antiporter activity	3.1e-07	3.57	F
GO:0016926	protein desumoylation	0.00035	1.89	P
GO:0055085	transmembrane transport	2.3e-20	2.12	P
GO:0071555	cell wall organization	5.6e-07	1.86	P
GO:0005885	Arp2/3 protein complex	0.00067	0.84	C
GO:0005887	integral to plasma membrane	3.3e-05	3.02	C
GO:0005886	plasma membrane	2.7e-66	1.74	C
GO:0015035	protein disulfide oxidoreductase activity	2.9e-06	2.3	F
GO:0006306	DNA methylation	1.9e-09	2.34	P
GO:0006302	double-strand break repair	9.9e-06	3.42	P
GO:0006270	DNA replication initiation	2.4e-06	3.13	P
GO:0006275	regulation of DNA replication	8.6e-08	2.55	P
GO:0006457	protein folding	1e-21	2.65	P
GO:0030170	pyridoxal phosphate binding	1.3e-07	2.57	F
GO:0009941	chloroplast envelope	1.2e-25	2.4	C
GO:0042254	ribosome biogenesis	3.4e-06	2.04	P
GO:0003779	actin binding	0.00017	2.31	F
GO:0035304	regulation of protein dephosphorylation	9.5e-09	2.19	P
GO:0010267	production of ta-siRNAs involved in RNA interference	8.2e-05	1.91	P
GO:0045132	meiotic chromosome segregation	1.1e-05	2.16	P
GO:0007140	male meiosis	1.5e-06	2.16	P
GO:0009416	response to light stimulus	0.00041	1.5	P
GO:0031225	anchored to membrane	2e-05	1.59	C
GO:0005509	calcium ion binding	4.3e-05	1.56	F
GO:0005506	iron ion binding	7.8e-16	2.46	F
GO:0005507	copper ion binding	1.6e-08	1.85	F
GO:0008327	methyl-CpG binding	5.8e-05	1.32	F
GO:0043687	post-translational protein modification	2.2e-07	2.65	P
GO:0010074	maintenance of meristem identity	3.7e-05	4.09	P
GO:0042542	response to hydrogen peroxide	1.7e-07	1.88	P
GO:0042793	transcription from plastid promoter	4.8e-16	9.47	P
GO:0008219	cell death	3.3e-07	3.46	P
GO:0007275	multicellular organismal development	7.3e-05	1.72	P
GO:0009630	gravitropism	1.6e-06	1.97	P
GO:0009637	response to blue light	1.3e-05	1.93	P
GO:0010182	sugar mediated signaling pathway	6.5e-05	1.83	P
GO:0010188	response to microbial phytotoxin	0.00067	0.84	P
GO:0000932	cytoplasmic mRNA processing body	0.00049	13.43	C
GO:0042138	meiotic DNA double-strand break formation	7.5e-07	2.82	P
GO:0019915	lipid storage	3.4e-07	2.36	P
GO:0016592	mediator complex	3.2e-05	4.44	C
GO:0016597	amino acid binding	1.1e-05	5.18	F
GO:0052716	hydroquinone:oxygen oxidoreductase activity	9.4e-06	19.31	F
GO:0016021	integral to membrane	6e-32	2.17	C
GO:0016020	membrane	5.9e-49	1.82	C
GO:0051707	response to other organism	3.8e-06	2.55	P
GO:0043234	protein complex	9.7e-05	3.44	C
GO:0019825	oxygen binding	9.4e-13	3.11	F
GO:0043231	intracellular membrane-bounded organelle	1.9e-05	3.78	C
GO:0016117	carotenoid biosynthetic process	3.5e-17	5.8	P
GO:0016810	hydrolase activity, acting on carbon-nitrogen (but not peptide) bonds	0.00084	12.59	F
GO:0009561	megagametogenesis	2.2e-06	12.18	P
GO:0016817	hydrolase activity, acting on acid anhydrides	0.0002	1.21	F
GO:0034660	ncRNA metabolic process	4e-17	7.51	P
GO:0006200	ATP catabolic process	5.8e-06	3.82	P
GO:0009880	embryonic pattern specification	4.7e-05	2.97	P
GO:0030145	manganese ion binding	1.6e-06	5.74	F
GO:0005643	nuclear pore	0.00097	2.82	C
GO:0050897	cobalt ion binding	3.7e-07	3.94	F
GO:0006511	ubiquitin-dependent protein catabolic process	8.9e-11	1.88	P
GO:0003746	translation elongation factor activity	4.3e-05	4.76	F
GO:0003743	translation initiation factor activity	0.00031	1.95	F
GO:0010212	response to ionizing radiation	9.4e-06	19.31	P
GO:0010218	response to far red light	0.00053	1.67	P
GO:0005351	sugar:hydrogen symporter activity	2.7e-08	2.85	F
GO:0008138	protein tyrosine/serine/threonine phosphatase activity	1.7e-05	18.47	F
GO:0009407	toxin catabolic process	0.00024	1.48	P
GO:0009409	response to cold	6.5e-10	1.6	P
GO:0009408	response to heat	3e-10	2	P
GO:0042651	thylakoid membrane	8.7e-05	7	C
GO:0002237	response to molecule of bacterial origin	2.7e-10	3.46	P
GO:0005516	calmodulin binding	3.2e-09	2.08	F
GO:0005515	protein binding	3.8e-33	1.63	F
GO:0004177	aminopeptidase activity	0.00014	6.72	F
GO:0008033	tRNA processing	0.0002	3.67	P
GO:0001522	pseudouridine synthesis	0.00046	7.97	P
GO:0009535	chloroplast thylakoid membrane	5.6e-26	3.19	C
GO:0009534	chloroplast thylakoid	3.5e-12	2.71	C
GO:0009536	plastid	2.7e-20	2.51	C
GO:0005215	transporter activity	1.2e-24	2.58	F
GO:0044237	cellular metabolic process	0.00064	2.1	P
GO:0009626	plant-type hypersensitive response	1.3e-06	5.28	P
GO:0009642	response to light intensity	0.00049	13.43	P
GO:0051567	histone H3-K9 methylation	6.3e-06	1.77	P
GO:0043531	ADP binding	4.8e-06	3.3	F
GO:0055114	oxidation-reduction process	5.3e-59	2.75	P
GO:0016051	carbohydrate biosynthetic process	7e-06	2.8	P
GO:0016272	prefoldin complex	0.0002	0.28	C
GO:0016301	kinase activity	5.9e-24	1.85	F
GO:0051604	protein maturation	1.5e-13	7.67	P
GO:0007059	chromosome segregation	0.00047	3.11	P
GO:0046777	protein autophosphorylation	2.4e-07	1.94	P
GO:0042274	ribosomal small subunit biogenesis	0.00036	0.42	P
GO:0005634	nucleus	0	2.52	C
GO:0005983	starch catabolic process	4.5e-07	2.52	P
GO:0003755	peptidyl-prolyl cis-trans isomerase activity	2e-10	8.27	F
GO:0006508	proteolysis	5.2e-28	3.13	P
GO:0090333	regulation of stomatal closure	0.00011	1.26	P
GO:0010204	defense response signaling pathway, resistance gene-independent	0.00016	15.11	P
GO:0010207	photosystem II assembly	1.1e-15	3.28	P
GO:0005743	mitochondrial inner membrane	6.2e-09	3.15	C
GO:0016776	phosphotransferase activity, phosphate group as acceptor	0.00049	13.43	F
GO:0010332	response to gamma radiation	0.00018	2.21	P
GO:0006855	drug transmembrane transport	3.5e-06	3.01	P
GO:0009058	biosynthetic process	6.6e-13	2.9	P
GO:0009505	plant-type cell wall	3.7e-07	1.67	C
GO:0009506	plasmodesma	3e-06	1.3	C
GO:0009055	electron carrier activity	1e-20	2.35	F
GO:0019243	methylglyoxal catabolic process to D-lactate	3.7e-13	4.59	P
GO:0055072	iron ion homeostasis	0.00026	4.2	P
GO:0008270	zinc ion binding	1.7e-43	1.97	F
GO:0080008	CUL4-RING ubiquitin ligase complex	7e-10	3.04	C
GO:0016444	somatic cell DNA recombination	9.1e-05	5.04	P
GO:0000910	cytokinesis	1.9e-05	3.78	P
GO:0000911	cytokinesis by cell plate formation	9.4e-06	1.68	P
GO:0007067	mitosis	1.1e-07	3.96	P
GO:0007062	sister chromatid cohesion	7.3e-11	2.79	P
GO:0032544	plastid translation	1.7e-05	0.5	P
GO:0045893	positive regulation of transcription, DNA-dependent	5.6e-19	1.98	P
GO:0005622	intracellular	1.2e-27	1.95	C
GO:0003723	RNA binding	1.7e-41	3.2	F
GO:0009627	systemic acquired resistance	0.00034	1.42	P
GO:0005753	mitochondrial proton-transporting ATP synthase complex	0.0003	5.25	C
GO:0006406	mRNA export from nucleus	5.4e-08	3.32	P
GO:0004806	triglyceride lipase activity	1.2e-05	3.86	F
GO:0010305	leaf vascular tissue pattern formation	5.6e-05	3.99	P
GO:0005575	cellular_component	1.2e-10	1.48	C
GO:0005576	extracellular region	5.2e-72	2.24	C
GO:0010048	vernalization response	6e-07	2.31	P
GO:0008061	chitin binding	0.00028	14.27	F
GO:0000003	reproduction	0.00016	8.81	P
GO:0004028	3-chloroallyl aldehyde dehydrogenase activity	8.2e-07	6.71	F
GO:0004029	aldehyde dehydrogenase (NAD) activity	0.00036	6.71	F
GO:0003924	GTPase activity	6.6e-12	3.45	F
GO:0008483	transaminase activity	2.1e-05	4.56	F
GO:0006888	ER to Golgi vesicle-mediated transport	9.5e-05	1.75	P
GO:0006886	intracellular protein transport	3.2e-10	2.19	P
GO:0006887	exocytosis	0.00017	4.34	P
GO:0016787	hydrolase activity	1.3e-25	3.04	F
GO:0016788	hydrolase activity, acting on ester bonds	5.4e-19	5.09	F
GO:0007126	meiosis	6.8e-06	2.75	P
GO:0007129	synapsis	9.6e-05	2.41	P
GO:0043481	anthocyanin accumulation in tissues in response to UV light	0.00014	1.67	P
GO:0030036	actin cytoskeleton organization	0.0003	2.76	P
GO:0006098	pentose-phosphate shunt	4.5e-12	2.32	P
GO:0006094	gluconeogenesis	0.0004	1.49	P
GO:0005618	cell wall	3.3e-10	1.63	C
GO:0006520	cellular amino acid metabolic process	6.5e-07	3.59	P
GO:0003735	structural constituent of ribosome	6e-12	1.92	F
GO:0046686	response to cadmium ion	2.5e-06	1.38	P
GO:0000272	polysaccharide catabolic process	0.00015	2.88	P
GO:0031047	gene silencing by RNA	4.2e-05	2.05	P
GO:0010228	vegetative to reproductive phase transition of meristem	3.5e-14	2.05	P
GO:0031048	chromatin silencing by small RNA	0.00022	1.79	P
GO:0009853	photorespiration	4.6e-07	1.8	P
GO:0022857	transmembrane transporter activity	1.1e-05	2.34	F
GO:0009855	determination of bilateral symmetry	0.00032	1.66	P
GO:0006412	translation	1.9e-14	2.06	P
GO:0009295	nucleoid	0.00046	3.27	C
GO:0010310	regulation of hydrogen peroxide metabolic process	6.3e-06	1.68	P
GO:0004568	chitinase activity	0.00077	7.55	F
GO:0051119	sugar transmembrane transporter activity	0.00099	3.48	F
GO:0004386	helicase activity	1.7e-17	4.95	F
GO:0001510	RNA methylation	1.6e-06	1.75	P
GO:0009073	aromatic amino acid family biosynthetic process	1.6e-07	3.36	P
GO:0018208	peptidyl-proline modification	1.9e-05	10.49	P
GO:0051026	chiasma assembly	1.7e-05	1.47	P
GO:0046520	sphingoid biosynthetic process	0.00046	3.27	P
GO:0000278	mitotic cell cycle	2.3e-09	2.26	P
GO:0044265	cellular macromolecule catabolic process	0.00016	15.11	P
GO:0004144	diacylglycerol O-acyltransferase activity	9.4e-06	1.54	F
GO:0046939	nucleotide phosphorylation	5.8e-05	2.52	P
GO:0045492	xylan biosynthetic process	4.4e-06	1.76	P
GO:0006891	intra-Golgi vesicle-mediated transport	2.5e-05	2.35	P
GO:0010089	xylem development	1.3e-08	2.87	P
GO:0009706	chloroplast inner membrane	1.5e-11	15.13	C
GO:0009707	chloroplast outer membrane	1.7e-06	21.83	C
GO:0046983	protein dimerization activity	1.4e-07	1.89	F
GO:0016791	phosphatase activity	1.5e-05	3.05	F
GO:0010564	regulation of cell cycle process	8.2e-05	2.56	P
GO:0007131	reciprocal meiotic recombination	1.9e-09	2.74	P
GO:0006418	tRNA aminoacylation for protein translation	6.8e-11	9.75	P
GO:0017111	nucleoside-triphosphatase activity	5.5e-17	2.7	F
GO:0005975	carbohydrate metabolic process	2.3e-27	2.74	P
GO:0003700	sequence-specific DNA binding transcription factor activity	2.4e-53	1.9	F
GO:0005768	endosome	6.6e-10	1.89	C
GO:0006399	tRNA metabolic process	2e-13	0.42	P
GO:0006396	RNA processing	1.9e-17	3.81	P
GO:0006397	mRNA processing	1.9e-06	4.48	P
GO:0006777	Mo-molybdopterin cofactor biosynthetic process	0.0002	4.48	P
GO:0005778	peroxisomal membrane	2.2e-06	12.18	C
GO:0005773	vacuole	9e-05	1.32	C
GO:0005777	peroxisome	1.4e-09	2.25	C
GO:0005774	vacuolar membrane	0.00044	1.29	C
GO:0009845	seed germination	5.2e-07	1.9	P
GO:0048765	root hair cell differentiation	0.00016	1.61	P
GO:0006606	protein import into nucleus	2.7e-18	4.86	P
GO:0006605	protein targeting	0.0003	3.57	P
GO:0009451	RNA modification	9.2e-05	3.64	P
GO:0000394	RNA splicing, via endonucleolytic cleavage and ligation	3.7e-06	1.89	P
GO:0010363	regulation of plant-type hypersensitive response	0.00068	1.29	P
GO:0000398	mRNA splicing, via spliceosome	6.4e-10	3.28	P
GO:0004553	hydrolase activity, hydrolyzing O-glycosyl compounds	8.6e-15	2.66	F
GO:0016881	acid-amino acid ligase activity	1.9e-08	3.81	F
GO:0016887	ATPase activity	1.5e-08	1.94	F
GO:0010025	wax biosynthetic process	0.00063	5.88	P
GO:0010027	thylakoid membrane organization	1.6e-23	3.84	P
GO:0010020	chloroplast fission	0.00024	6.44	P
GO:0045036	protein targeting to chloroplast	1.1e-06	4.12	P
GO:0045037	protein import into chloroplast stroma	5.2e-05	16.79	P
GO:0006952	defense response	3.8e-10	2.14	P
GO:0004364	glutathione transferase activity	1.2e-05	3.86	F
GO:0001676	long-chain fatty acid metabolic process	0.00036	4.53	P
GO:0010155	regulation of proton transport	3.3e-05	2.14	P
GO:0010158	abaxial cell fate specification	0.00036	1.8	P
GO:0004601	peroxidase activity	3.7e-06	2.37	F
GO:0001708	cell fate specification	9.7e-05	3.44	P
GO:0034968	histone lysine methylation	1.4e-05	2.08	P
GO:0006400	tRNA modification	0.00011	1.42	P
GO:0008536	Ran GTPase binding	0.0004	4.06	F
GO:0005802	trans-Golgi network	1e-07	1.74	C
GO:0019684	photosynthesis, light reaction	5.6e-07	2.05	P
GO:0055062	phosphate ion homeostasis	0.00067	0.56	P
GO:0030422	production of siRNA involved in RNA interference	3.7e-05	4.09	P
GO:0006546	glycine catabolic process	0.00057	2.17	P
GO:0048573	photoperiodism, flowering	5.2e-06	1.97	P
GO:0030154	cell differentiation	1.9e-07	2.07	P
GO:0048574	long-day photoperiodism, flowering	3.8e-06	11.75	P
GO:0006614	SRP-dependent cotranslational protein targeting to membrane	1.7e-05	1.27	P
GO:0048481	ovule development	3.1e-10	2.31	P
GO:0043169	cation binding	5.4e-11	2.95	F
GO:0010014	meristem initiation	7.6e-06	1.89	P
GO:0010019	chloroplast-nucleus signaling pathway	0.00067	0.24	P
GO:0004722	protein serine/threonine phosphatase activity	3.3e-06	1.95	F
GO:0005982	starch metabolic process	4.3e-05	2.7	P
GO:0009658	chloroplast organization	1.2e-17	3.83	P
GO:0006944	cellular membrane fusion	0.00013	1.41	P
GO:0009651	response to salt stress	1.6e-11	1.49	P
GO:0001666	response to hypoxia	0.0001	2.27	P
GO:0009657	plastid organization	2.7e-07	2.4	P
GO:0009507	chloroplast	3.1e-188	2.66	C
GO:0000724	double-strand break repair via homologous recombination	1.1e-07	3.96	P
GO:0008380	RNA splicing	8.8e-06	3.74	P
GO:0045454	cell redox homeostasis	0.00054	1.62	P
GO:0007568	aging	1.7e-07	3.9	P
GO:0034976	response to endoplasmic reticulum stress	3.3e-05	1.63	P
GO:0019201	nucleotide kinase activity	0.00011	1.63	F
GO:0019205	nucleobase-containing compound kinase activity	0.00011	4.19	F
GO:0010584	pollen exine formation	0.00027	2.33	P
GO:0044267	cellular protein metabolic process	0.00045	3.46	P
GO:0007155	cell adhesion	5.5e-05	1.99	P
GO:0008080	N-acetyltransferase activity	0.0002	3.67	F
GO:0004812	aminoacyl-tRNA ligase activity	8.1e-12	10.43	F

## Sheet: idx2
Additional file 4. GO enrichment according to retention patterns of collinear gene pairs
GO accession	description	p-value	x-fold	aspect
GO:0005839	proteasome core complex	7.2e-05	4.08	C
GO:0046658	anchored to plasma membrane	9.8e-07	2.91	C
GO:0010005	cortical microtubule, transverse to long axis	5.3e-08	10.2	C
GO:0008287	protein serine/threonine phosphatase complex	6.6e-07	4.12	C
GO:0005829	cytosol	4.4e-54	2.2	C
GO:0048046	apoplast	4.4e-09	1.75	C
GO:0012505	endomembrane system	0.00011	3.89	C
GO:0012506	vesicle membrane	0.00073	3.89	C
GO:0005737	cytoplasm	3.9e-84	2.1	C
GO:0005730	nucleolus	2.5e-24	2.84	C
GO:0005739	mitochondrion	1.5e-28	1.66	C
GO:0000502	proteasome complex	3.6e-07	3.28	C
GO:0005840	ribosome	2.9e-06	1.68	C
GO:0005871	kinesin complex	0.00038	4.37	C
GO:0005874	microtubule	1.5e-06	3.49	C
GO:0009360	DNA polymerase III complex	0.0004	15.28	C
GO:0000159	protein phosphatase type 2A complex	0.00029	3.64	C
GO:0009570	chloroplast stroma	5.3e-05	1.45	C
GO:0090406	pollen tube	4.4e-09	4.66	C
GO:0005787	signal peptidase complex	0.00012	30.57	C
GO:0005783	endoplasmic reticulum	2.4e-14	1.88	C
GO:0031977	thylakoid lumen	1.4e-05	3.45	C
GO:0030118	clathrin coat	1.7e-09	14.46	C
GO:0000786	nucleosome	3.1e-05	3.04	C
GO:0042807	central vacuole	6.8e-07	25.49	C
GO:0005794	Golgi apparatus	6e-39	2.26	C
GO:0000138	Golgi trans cisterna	0.00012	10.18	C
GO:0005886	plasma membrane	1.5e-145	2.59	C
GO:0016459	myosin complex	0.00028	5.1	C
GO:0009941	chloroplast envelope	2e-05	1.49	C
GO:0031225	anchored to membrane	2.1e-12	2.37	C
GO:0009524	phragmoplast	2.3e-08	3.57	C
GO:0016021	integral to membrane	3e-15	1.8	C
GO:0016020	membrane	6.5e-68	2.25	C
GO:0031307	integral to mitochondrial outer membrane	0.00071	4.31	C
GO:0009536	plastid	0.00021	1.51	C
GO:0033179	proton-transporting V-type ATPase, V0 domain	0.00017	7.64	C
GO:0033177	proton-transporting two-sector ATPase complex, proton-transporting domain	1.3e-05	7.65	C
GO:0000326	protein storage vacuole	0.00028	5.1	C
GO:0005634	nucleus	6.1e-305	2.82	C
GO:0005742	mitochondrial outer membrane translocase complex	0.00057	8.92	C
GO:0005747	mitochondrial respiratory chain complex I	0.00056	2.21	C
GO:0010330	cellulose synthase complex	0.00073	10.18	C
GO:0009504	cell plate	0.00028	2.91	C
GO:0009505	plant-type cell wall	1.6e-13	2.3	C
GO:0009506	plasmodesma	1.1e-66	3.02	C
GO:0009507	chloroplast	1.3e-43	1.71	C
GO:0015934	large ribosomal subunit	0.00054	2.3	C
GO:0005622	intracellular	2.6e-17	1.81	C
GO:0005575	cellular_component	1.1e-49	2.74	C
GO:0005576	extracellular region	7.4e-33	1.84	C
GO:0022626	cytosolic ribosome	6.1e-18	2.93	C
GO:0022625	cytosolic large ribosomal subunit	1.7e-08	2.65	C
GO:0016328	lateral plasma membrane	0.00024	11.89	C
GO:0016324	apical plasma membrane	1.1e-06	6.8	C
GO:0005618	cell wall	3.5e-25	2.47	C
GO:0005768	endosome	3.5e-08	1.9	C
GO:0009705	plant-type vacuole membrane	1.5e-13	4.31	C
GO:0019005	SCF ubiquitin ligase complex	4.2e-05	3.52	C
GO:0005819	spindle	5e-05	3.21	C
GO:0005773	vacuole	3.9e-40	2.89	C
GO:0005777	peroxisome	0.0002	1.73	C
GO:0005774	vacuolar membrane	2.5e-39	2.97	C
GO:0005802	trans-Golgi network	2.1e-09	2.03	C
GO:0030659	cytoplasmic vesicle membrane	0.00073	4.25	C
GO:0004842	ubiquitin-protein ligase activity	1.2e-08	1.96	F
GO:0051015	actin filament binding	1e-05	4.82	F
GO:0008514	organic anion transmembrane transporter activity	5.4e-06	4.83	F
GO:0016491	oxidoreductase activity	7.9e-05	1.41	F
GO:0004857	enzyme inhibitor activity	7.5e-10	2.98	F
GO:0009922	fatty acid elongase activity	1.2e-05	15.29	F
GO:0005215	transporter activity	4.2e-05	1.52	F
GO:0004298	threonine-type endopeptidase activity	0.00011	3.89	F
GO:0005459	UDP-galactose transmembrane transporter activity	1.2e-05	15.29	F
GO:0005457	GDP-fucose transmembrane transporter activity	2e-05	3.01	F
GO:0004674	protein serine/threonine kinase activity	1.1e-25	2.09	F
GO:0004672	protein kinase activity	4.1e-27	2.05	F
GO:0046873	metal ion transmembrane transporter activity	1.4e-05	3.45	F
GO:0016757	transferase activity, transferring glycosyl groups	1.7e-10	1.89	F
GO:0008270	zinc ion binding	1.6e-40	2.1	F
GO:0003674	molecular_function	9.3e-86	1.87	F
GO:0003676	nucleic acid binding	3.7e-07	1.48	F
GO:0003677	DNA binding	1.8e-55	2.14	F
GO:0030276	clathrin binding	4.1e-09	5.52	F
GO:0003983	UTP:glucose-1-phosphate uridylyltransferase activity	0.00073	0.46	F
GO:0008928	mannose-1-phosphate guanylyltransferase (GDP) activity	0.00073	3.16	F
GO:0052631	sphingolipid delta-8 desaturase activity	0.00073	10.18	F
GO:0010474	glucose-1-phosphate guanylyltransferase (GDP) activity	0.00073	0.73	F
GO:0009055	electron carrier activity	5.3e-07	1.67	F
GO:0045735	nutrient reservoir activity	4.1e-05	2.97	F
GO:0034722	gamma-glutamyl-peptidase activity	0.00073	5.09	F
GO:0004872	receptor activity	0.00021	3	F
GO:0050661	NADP binding	7.1e-05	2.76	F
GO:0005275	amine transmembrane transporter activity	0.00057	8.92	F
GO:0000166	nucleotide binding	0.00032	1.27	F
GO:0016772	transferase activity, transferring phosphorus-containing groups	2.4e-27	2.04	F
GO:0000976	transcription regulatory region sequence-specific DNA binding	1.9e-09	8.02	F
GO:0043565	sequence-specific DNA binding	2e-16	2.15	F
GO:0005460	UDP-glucose transmembrane transporter activity	7.4e-07	45.87	F
GO:0000156	phosphorelay response regulator activity	4e-05	3.06	F
GO:0046910	pectinesterase inhibitor activity	0.00019	2.55	F
GO:0015385	sodium:hydrogen antiporter activity	0.00034	3.21	F
GO:0051739	ammonia transmembrane transporter activity	2e-05	0.94	F
GO:0005524	ATP binding	2.8e-32	1.81	F
GO:0005525	GTP binding	0.00036	1.59	F
GO:0003824	catalytic activity	5.3e-06	1.33	F
GO:0008233	peptidase activity	1.8e-08	3.53	F
GO:0080048	GDP-D-glucose phosphorylase activity	0.00073	10.18	F
GO:0010475	galactose-1-phosphate guanylyltransferase (GDP) activity	0.00073	1.77	F
GO:0010473	GDP-galactose:myoinositol-1-phosphate guanylyltransferase activity	0.00073	2.04	F
GO:0010471	GDP-galactose:mannose-1-phosphate guanylyltransferase activity	0.00073	2.04	F
GO:0035064	methylated histone residue binding	9.1e-05	6.23	F
GO:0004683	calmodulin-dependent protein kinase activity	0.00082	2.69	F
GO:0015103	inorganic anion transmembrane transporter activity	0.00014	10.19	F
GO:0030599	pectinesterase activity	4.1e-08	2.52	F
GO:0010472	GDP-galactose:glucose-1-phosphate guanylyltransferase activity	0.00073	0.34	F
GO:0003774	motor activity	0.00071	4.31	F
GO:0003777	microtubule motor activity	0.00017	2.43	F
GO:0008143	poly(A) RNA binding	0.00017	6.37	F
GO:0005509	calcium ion binding	1.1e-15	2.66	F
GO:0005506	iron ion binding	0.00016	1.59	F
GO:0005507	copper ion binding	8.1e-09	2.02	F
GO:0008324	cation transmembrane transporter activity	0.00064	2.87	F
GO:0008320	protein transmembrane transporter activity	0.00053	5.1	F
GO:0008134	transcription factor binding	4.1e-05	5.1	F
GO:0005516	calmodulin binding	4.7e-06	1.87	F
GO:0005515	protein binding	1.6e-96	2.61	F
GO:0004176	ATP-dependent peptidase activity	0.00031	4.14	F
GO:0004175	endopeptidase activity	4.1e-06	4.01	F
GO:0005353	fructose transmembrane transporter activity	0.00073	2.55	F
GO:0045140	inositol phosphoceramide synthase activity	0.00073	1.45	F
GO:0019901	protein kinase binding	2.5e-13	6.53	F
GO:0016308	1-phosphatidylinositol-4-phosphate 5-kinase activity	0.00016	5.61	F
GO:0016301	kinase activity	1.3e-27	2.11	F
GO:0016307	phosphatidylinositol phosphate kinase activity	0.00016	5.61	F
GO:0003756	protein disulfide isomerase activity	0.00068	3.68	F
GO:0005199	structural constituent of cell wall	5.7e-05	4.5	F
GO:0004489	methylenetetrahydrofolate reductase (NADPH) activity	0.00073	3.39	F
GO:0004802	transketolase activity	0.00062	25.47	F
GO:0004396	hexokinase activity	0.00024	11.89	F
GO:0004712	protein serine/threonine/tyrosine kinase activity	5.4e-06	3.28	F
GO:0004713	protein tyrosine kinase activity	6e-25	3	F
GO:0004021	L-alanine:2-oxoglutarate aminotransferase activity	1.7e-05	20.38	F
GO:0015250	water channel activity	1.8e-05	3.51	F
GO:0015078	hydrogen ion transmembrane transporter activity	0.00045	4.67	F
GO:0016620	oxidoreductase activity, acting on the aldehyde or oxo group of donors, NAD or NADP as acceptor	0.00086	3.82	F
GO:0015086	cadmium ion transmembrane transporter activity	0.00014	10.19	F
GO:0003735	structural constituent of ribosome	1.2e-05	1.61	F
GO:0004497	monooxygenase activity	0.00016	2.79	F
GO:0004499	N,N-dimethylaniline monooxygenase activity	0.00046	3.9	F
GO:0005543	phospholipid binding	2.9e-14	5.12	F
GO:0005545	1-phosphatidylinositol binding	2.4e-10	13.85	F
GO:0005385	zinc ion transmembrane transporter activity	0.00046	3.9	F
GO:0046983	protein dimerization activity	1.4e-07	2.04	F
GO:0016538	cyclin-dependent protein serine/threonine kinase regulator activity	1.9e-05	4.8	F
GO:0003700	sequence-specific DNA binding transcription factor activity	9.3e-68	2.27	F
GO:0016887	ATPase activity	9.4e-07	1.91	F
GO:0015450	P-P-bond-hydrolysis-driven protein transmembrane transporter activity	2.2e-05	3.22	F
GO:0030515	snoRNA binding	0.0004	15.28	F
GO:0008017	microtubule binding	1.3e-07	4	F
GO:0004722	protein serine/threonine phosphatase activity	5.8e-06	2.06	F
GO:0015198	oligopeptide transporter activity	8.6e-05	5.56	F
GO:0015200	methylammonium transmembrane transporter activity	2e-05	5.09	F
GO:0008526	phosphatidylinositol transporter activity	4.2e-09	61.19	F
GO:0046345	abscisic acid catabolic process	8.5e-05	17.83	P
GO:0050832	defense response to fungus	4.2e-28	2.87	P
GO:0002679	respiratory burst involved in defense response	5.9e-21	3.84	P
GO:0051788	response to misfolded protein	3.7e-14	2.52	P
GO:0006598	polyamine catabolic process	6.4e-06	2.87	P
GO:0035556	intracellular signal transduction	1.4e-23	3.39	P
GO:0015992	proton transport	0.00061	3.14	P
GO:0009863	salicylic acid mediated signaling pathway	9.9e-15	2.79	P
GO:0009862	systemic acquired resistance, salicylic acid mediated signaling pathway	1.6e-23	2.91	P
GO:0009860	pollen tube growth	8.6e-43	3.96	P
GO:0009867	jasmonic acid mediated signaling pathway	2.4e-29	3.05	P
GO:0009864	induced systemic resistance, jasmonic acid mediated signaling pathway	0.00024	4.71	P
GO:0007623	circadian rhythm	1.4e-15	3.04	P
GO:0006623	protein targeting to vacuole	0.00036	1.76	P
GO:0048497	maintenance of floral organ identity	1.9e-06	7.93	P
GO:0009266	response to temperature stimulus	2.2e-14	3.11	P
GO:0048366	leaf development	2.1e-06	2.11	P
GO:0048364	root development	2.9e-10	2.47	P
GO:0000280	nuclear division	5.4e-05	2.76	P
GO:0008283	cell proliferation	2.6e-11	2.56	P
GO:0051017	actin filament bundle assembly	0.00053	5.1	P
GO:0006970	response to osmotic stress	7.3e-16	3.1	P
GO:0006972	hyperosmotic response	3.2e-13	3.09	P
GO:0009647	skotomorphogenesis	0.0004	15.28	P
GO:0009644	response to high light intensity	8.8e-15	2.56	P
GO:0006979	response to oxidative stress	4.5e-10	2.11	P
GO:0009640	photomorphogenesis	2.7e-05	1.69	P
GO:0009733	response to auxin stimulus	9.5e-49	3.47	P
GO:0009737	response to abscisic acid stimulus	5.6e-37	2.7	P
GO:0009736	cytokinin mediated signaling pathway	2.6e-20	5.29	P
GO:0009735	response to cytokinin stimulus	8.7e-10	3.12	P
GO:0009734	auxin mediated signaling pathway	3.6e-08	3.65	P
GO:0009739	response to gibberellin stimulus	1.3e-18	3.89	P
GO:0009738	abscisic acid mediated signaling pathway	9.6e-32	3.39	P
GO:0080184	response to phenylpropanoid	0.00012	2.18	P
GO:0071421	manganese ion transmembrane transport	0.00073	1.07	P
GO:0007164	establishment of tissue polarity	0.00012	5.09	P
GO:0007165	signal transduction	2.5e-12	1.88	P
GO:0016567	protein ubiquitination	8.1e-10	2.12	P
GO:0046244	salicylic acid catabolic process	0.00073	0.41	P
GO:0050826	response to freezing	5.2e-06	2.29	P
GO:0006569	tryptophan catabolic process	7.7e-11	3.53	P
GO:0050792	regulation of viral reproduction	0.00062	25.47	P
GO:0042546	cell wall biogenesis	7e-05	2.3	P
GO:0009819	drought recovery	0.00017	7.64	P
GO:0009814	defense response, incompatible interaction	2.1e-07	2.53	P
GO:0009813	flavonoid biosynthetic process	6.3e-06	2.71	P
GO:0043157	response to cation stress	0.0004	15.28	P
GO:0010359	regulation of anion channel activity	0.00076	2.55	P
GO:0048608	reproductive structure development	3e-05	4.53	P
GO:0072334	UDP-galactose transmembrane transport	0.0004	15.28	P
GO:0010106	cellular response to iron ion starvation	9.5e-11	2.89	P
GO:0031537	regulation of anthocyanin metabolic process	4.9e-07	8.5	P
GO:0080086	stamen filament development	2.5e-08	30.6	P
GO:0009744	response to sucrose stimulus	1.6e-19	2.77	P
GO:0009743	response to carbohydrate stimulus	9.6e-07	4.35	P
GO:0009740	gibberellic acid mediated signaling pathway	6.1e-14	3.94	P
GO:0009741	response to brassinosteroid stimulus	2.9e-11	3.06	P
GO:0009749	response to glucose stimulus	1.8e-08	2.71	P
GO:2000033	regulation of seed dormancy process	8.6e-08	8.49	P
GO:0016192	vesicle-mediated transport	1.1e-09	2.04	P
GO:0051513	regulation of monopolar cell growth	0.00073	2.55	P
GO:0051510	regulation of unidimensional cell growth	1.5e-08	3.23	P
GO:0042398	cellular modified amino acid biosynthetic process	2.2e-06	2.94	P
GO:0071215	cellular response to abscisic acid stimulus	0.00031	4.14	P
GO:0043090	amino acid import	8.4e-09	2.76	P
GO:0006355	regulation of transcription, DNA-dependent	2.8e-83	2.41	P
GO:0061062	regulation of nematode larval development	0.00012	6.79	P
GO:0009805	coumarin biosynthetic process	2.8e-05	2.55	P
GO:0043161	proteasomal ubiquitin-dependent protein catabolic process	6.6e-12	2.95	P
GO:0010345	suberin biosynthetic process	0.00045	4.67	P
GO:0080167	response to karrikin	2.5e-18	3.29	P
GO:0048838	release of seed from dormancy	0.00012	30.57	P
GO:0048831	regulation of shoot system development	1.9e-06	5.4	P
GO:0009933	meristem structural organization	6.5e-05	2.06	P
GO:0009932	cell tip growth	3.6e-07	2.4	P
GO:0009938	negative regulation of gibberellic acid mediated signaling pathway	7.4e-06	12.74	P
GO:0006007	glucose catabolic process	4.8e-15	3.07	P
GO:0048610	cellular process involved in reproduction	0.00027	2.67	P
GO:0045010	actin nucleation	0.00067	1.82	P
GO:0006914	autophagy	0.0004	2.08	P
GO:0010119	regulation of stomatal movement	2.4e-07	3.44	P
GO:0010118	stomatal movement	1.7e-07	3.51	P
GO:0010114	response to red light	3.6e-10	2.83	P
GO:0006820	anion transport	0.00013	2.47	P
GO:0006829	zinc ion transport	2.6e-05	6.03	P
GO:0009751	response to salicylic acid stimulus	3.8e-13	2.73	P
GO:0009750	response to fructose stimulus	9.4e-13	2.62	P
GO:0009753	response to jasmonic acid stimulus	8.8e-39	3.49	P
GO:0042964	thioredoxin biosynthetic process	0.00073	7.64	P
GO:0019722	calcium-mediated signaling	1e-07	3.16	P
GO:0007204	elevation of cytosolic calcium ion concentration	0.00073	1.85	P
GO:0015706	nitrate transport	4.8e-18	2.79	P
GO:0019650	glucose catabolic process to butanediol	0.00012	30.57	P
GO:0019344	cysteine biosynthetic process	1.2e-19	2.86	P
GO:0010421	hydrogen peroxide-mediated programmed cell death	0.00073	1.35	P
GO:0045736	negative regulation of cyclin-dependent protein serine/threonine kinase activity	4.2e-05	3.52	P
GO:0006342	chromatin silencing	0.00015	1.91	P
GO:0006346	methylation-dependent chromatin silencing	5e-08	2.48	P
GO:0010286	heat acclimation	1e-16	4.13	P
GO:0030003	cellular cation homeostasis	6.1e-09	2.67	P
GO:0009832	plant-type cell wall biogenesis	4e-07	2.29	P
GO:0009833	primary cell wall biogenesis	0.00024	11.89	P
GO:0050665	hydrogen peroxide biosynthetic process	0.00064	1.97	P
GO:0009901	anther dehiscence	7.7e-05	5.1	P
GO:0009908	flower development	2.3e-08	2.65	P
GO:0009909	regulation of flower development	3.7e-06	1.66	P
GO:0048193	Golgi vesicle transport	3.1e-20	3.24	P
GO:0090393	sepal giant cell development	0.00073	2.18	P
GO:0009694	jasmonic acid metabolic process	3.2e-09	4.44	P
GO:0009695	jasmonic acid biosynthetic process	6.6e-16	3.16	P
GO:0009697	salicylic acid biosynthetic process	4.5e-19	2.9	P
GO:0009693	ethylene biosynthetic process	1.1e-20	3.98	P
GO:0009698	phenylpropanoid metabolic process	0.00021	2.27	P
GO:0000160	phosphorelay signal transduction system	0.00027	2.67	P
GO:0000165	MAPK cascade	5.6e-20	2.89	P
GO:0006833	water transport	3.6e-21	3.34	P
GO:0009560	embryo sac egg cell differentiation	0.0002	1.8	P
GO:0009567	double fertilization forming a zygote and endosperm	0.00082	2.69	P
GO:0051225	spindle assembly	6.2e-06	3	P
GO:0046855	inositol phosphate dephosphorylation	0.0008	3.19	P
GO:0010413	glucuronoxylan metabolic process	2.1e-07	2.06	P
GO:0042176	regulation of protein catabolic process	5.4e-05	13.59	P
GO:0006334	nucleosome assembly	9.4e-05	2.77	P
GO:0006333	chromatin assembly or disassembly	0.0004	2.45	P
GO:0042593	glucose homeostasis	0.00012	1.55	P
GO:0009827	plant-type cell wall modification	9.6e-39	4.62	P
GO:0009826	unidimensional cell growth	2.8e-08	2.46	P
GO:0009825	multidimensional cell growth	1.4e-07	2.45	P
GO:0043181	vacuolar sequestering	0.00073	2.45	P
GO:0006486	protein glycosylation	4e-05	1.88	P
GO:0006487	protein N-linked glycosylation	4.7e-06	2.22	P
GO:0048451	petal formation	2.3e-05	2.64	P
GO:0006468	protein phosphorylation	1e-27	2.08	P
GO:0006465	signal peptide processing	1e-06	12.24	P
GO:0010380	regulation of chlorophyll biosynthetic process	1.4e-05	5.95	P
GO:0035196	production of miRNAs involved in gene silencing by miRNA	7e-06	2.14	P
GO:0048527	lateral root development	1.7e-13	3.6	P
GO:0009595	detection of biotic stimulus	7.9e-10	2.78	P
GO:0031348	negative regulation of defense response	7.1e-24	2.79	P
GO:0031347	regulation of defense response	2.7e-10	2.91	P
GO:0010252	auxin homeostasis	4.7e-05	4.29	P
GO:0010254	nectary development	0.00062	25.47	P
GO:0010255	glucose mediated signaling pathway	2.5e-06	16.99	P
GO:0009682	induced systemic resistance	0.00053	5.1	P
GO:0009687	abscisic acid metabolic process	0.0004	15.28	P
GO:0009686	gibberellin biosynthetic process	1e-05	3.04	P
GO:0009684	indoleacetic acid biosynthetic process	1e-16	3.92	P
GO:0080147	root hair cell development	3.8e-11	10.68	P
GO:0080144	amino acid homeostasis	0.00012	30.57	P
GO:0033044	regulation of chromosome organization	0.00026	2.06	P
GO:0032880	regulation of protein localization	2.4e-05	2.93	P
GO:0070574	cadmium ion transmembrane transport	0.00073	1.27	P
GO:0019252	starch biosynthetic process	0.00045	1.65	P
GO:0016126	sterol biosynthetic process	4e-08	2.21	P
GO:0007033	vacuole organization	0.0004	2.2	P
GO:0007030	Golgi organization	2.8e-21	3	P
GO:0030243	cellulose metabolic process	5.2e-07	3.76	P
GO:0030244	cellulose biosynthetic process	1.2e-06	2.35	P
GO:0035725	sodium ion transmembrane transport	0.00058	2.55	P
GO:0006499	N-terminal protein myristoylation	8.4e-34	2.79	P
GO:0048467	gynoecium development	1.3e-05	5.46	P
GO:0006470	protein dephosphorylation	0.00033	2.05	P
GO:0006473	protein acetylation	2.3e-08	8.08	P
GO:0009965	leaf morphogenesis	4.4e-09	2.11	P
GO:0009963	positive regulation of flavonoid biosynthetic process	3.1e-19	3.81	P
GO:0048519	negative regulation of biological process	4.1e-05	2.69	P
GO:0000096	sulfur amino acid metabolic process	0.00015	2.6	P
GO:0006812	cation transport	3.6e-06	2.22	P
GO:0006810	transport	4.1e-06	1.61	P
GO:0010090	trichome morphogenesis	0.0002	1.79	P
GO:0010091	trichome branching	2.1e-10	6.17	P
GO:0009789	positive regulation of abscisic acid mediated signaling pathway	3.2e-07	5.67	P
GO:0071491	cellular response to red light	0.00073	2.55	P
GO:0071490	cellular response to far red light	0.00073	2.55	P
GO:0010150	leaf senescence	4.1e-05	2.31	P
GO:0032508	DNA duplex unwinding	5.3e-07	2.31	P
GO:0032877	positive regulation of DNA endoreduplication	1.7e-05	20.38	P
GO:0016132	brassinosteroid biosynthetic process	1.2e-09	2.62	P
GO:0007020	microtubule nucleation	2.2e-06	2.73	P
GO:0030834	regulation of actin filament depolymerization	0.00073	2.73	P
GO:0015758	glucose transport	0.00073	15.28	P
GO:0010501	RNA secondary structure unwinding	2e-05	1.17	P
GO:0051726	regulation of cell cycle	1.6e-06	2.19	P
GO:0035265	organ growth	6.1e-06	8.74	P
GO:0030163	protein catabolic process	8.8e-08	4.11	P
GO:0009970	cellular response to sulfate starvation	0.0002	4.42	P
GO:0048507	meristem development	0.00096	2.19	P
GO:0048439	flower morphogenesis	1.7e-08	3.06	P
GO:0042744	hydrogen peroxide catabolic process	5.5e-07	2.64	P
GO:0000226	microtubule cytoskeleton organization	9.9e-10	2.44	P
GO:0042742	defense response to bacterium	1.6e-17	2.24	P
GO:0048479	style development	0.00012	30.57	P
GO:0008150	biological_process	1.5e-102	1.95	P
GO:0048653	anther development	4e-05	2.41	P
GO:0006865	amino acid transport	3e-13	2.79	P
GO:0006862	nucleotide transport	0.00079	2.62	P
GO:0006863	purine nucleobase transport	2.6e-08	3.2	P
GO:0009793	embryo development ending in seed dormancy	2.3e-10	1.75	P
GO:0080129	proteasome core complex assembly	7e-08	2.15	P
GO:0080127	fruit septum development	0.00073	2.26	P
GO:0000041	transition metal ion transport	1.7e-17	3.86	P
GO:0010080	regulation of floral meristem growth	2e-05	2.55	P
GO:0016926	protein desumoylation	0.00014	2.12	P
GO:0055085	transmembrane transport	3.3e-12	1.89	P
GO:0006816	calcium ion transport	1.3e-18	3.53	P
GO:0071555	cell wall organization	9.2e-08	2.1	P
GO:0007010	cytoskeleton organization	5.5e-07	2.3	P
GO:0016036	cellular response to phosphate starvation	4e-11	2.65	P
GO:0015031	protein transport	3.5e-15	3.12	P
GO:0050848	regulation of calcium-mediated signaling	0.00073	5.09	P
GO:0006306	DNA methylation	0.00052	1.71	P
GO:0046488	phosphatidylinositol metabolic process	0.00045	4.67	P
GO:0048268	clathrin coat assembly	1.7e-09	14.46	P
GO:0009165	nucleotide biosynthetic process	1.7e-09	2.85	P
GO:0006457	protein folding	0.00059	1.47	P
GO:0000303	response to superoxide	1.6e-05	3.31	P
GO:0000302	response to reactive oxygen species	0.00028	2.82	P
GO:0009944	polarity specification of adaxial/abaxial axis	1.6e-06	2.45	P
GO:0048316	seed development	4.1e-05	2.31	P
GO:0035304	regulation of protein dephosphorylation	1.2e-05	1.93	P
GO:0010267	production of ta-siRNAs involved in RNA interference	1.8e-05	2.18	P
GO:0010264	myo-inositol hexakisphosphate biosynthetic process	3.6e-09	3.52	P
GO:0016572	histone phosphorylation	9.7e-10	3.67	P
GO:0009410	response to xenobiotic stimulus	5.1e-06	2.49	P
GO:0009411	response to UV	2.2e-06	3.75	P
GO:0009416	response to light stimulus	7.6e-11	2.36	P
GO:0009414	response to water deprivation	4.8e-40	3.29	P
GO:0042545	cell wall modification	2.6e-13	3.05	P
GO:0010075	regulation of meristem growth	6.3e-17	2.96	P
GO:0042542	response to hydrogen peroxide	9e-08	2.05	P
GO:0007275	multicellular organismal development	7.8e-09	2.41	P
GO:0009639	response to red or far red light	0.00015	2.6	P
GO:0009630	gravitropism	1e-05	2	P
GO:0009631	cold acclimation	0.00063	2.99	P
GO:0009637	response to blue light	7e-05	1.95	P
GO:0010187	negative regulation of seed germination	2.1e-06	6.28	P
GO:0010182	sugar mediated signaling pathway	7.2e-07	2.3	P
GO:0010183	pollen tube guidance	0.00071	4.31	P
GO:0008361	regulation of cell size	1.4e-07	3.05	P
GO:0045787	positive regulation of cell cycle	0.00045	4.67	P
GO:0030968	endoplasmic reticulum unfolded protein response	2.1e-23	3.18	P
GO:0015755	fructose transport	0.00073	3.18	P
GO:0050850	positive regulation of calcium-mediated signaling	0.00073	0.85	P
GO:0009887	organ morphogenesis	1.4e-06	2.32	P
GO:0015824	proline transport	3.2e-10	3.29	P
GO:0042023	DNA endoreduplication	2.8e-06	2.23	P
GO:0009958	positive gravitropism	5.2e-07	4.38	P
GO:0006511	ubiquitin-dependent protein catabolic process	2.5e-10	2	P
GO:0010218	response to far red light	3.7e-07	2.34	P
GO:0009407	toxin catabolic process	4.2e-15	2.58	P
GO:0009409	response to cold	5.1e-27	2.49	P
GO:0009408	response to heat	3.3e-08	1.97	P
GO:0070838	divalent metal ion transport	1.8e-07	2.58	P
GO:0005513	detection of calcium ion	0.00031	8.15	P
GO:0002238	response to molecule of fungal origin	5.4e-05	2.99	P
GO:0052541	plant-type cell wall cellulose metabolic process	0.0002	3.13	P
GO:0052542	defense response by callose deposition	2.2e-06	2.94	P
GO:0052544	defense response by callose deposition in cell wall	0.00011	4.46	P
GO:0052546	cell wall pectin metabolic process	3.9e-06	3.71	P
GO:0007267	cell-cell signaling	0.0002	2.12	P
GO:0007264	small GTPase mediated signal transduction	2.5e-11	3.19	P
GO:0009620	response to fungus	2.9e-14	3.4	P
GO:0009625	response to insect	3.4e-06	3.13	P
GO:0009624	response to nematode	2.6e-09	3.07	P
GO:0009627	systemic acquired resistance	2.8e-22	2.93	P
GO:0010193	response to ozone	0.00047	2.68	P
GO:0010192	mucilage biosynthetic process	2.2e-05	35.67	P
GO:0051567	histone H3-K9 methylation	3.5e-09	2.31	P
GO:0010440	stomatal lineage progression	5.2e-08	3.58	P
GO:0042127	regulation of cell proliferation	2e-08	3.68	P
GO:0055114	oxidation-reduction process	1.8e-07	1.45	P
GO:0009089	lysine biosynthetic process via diaminopimelate	0.00016	5.61	P
GO:0051603	proteolysis involved in cellular protein catabolic process	1.1e-05	4.21	P
GO:0009086	methionine biosynthetic process	2.3e-07	2.45	P
GO:0030154	cell differentiation	1.7e-05	1.94	P
GO:0046777	protein autophosphorylation	6.8e-07	2.03	P
GO:0010205	photoinhibition	2.6e-06	10.2	P
GO:0010200	response to chitin	3.2e-77	4.01	P
GO:0006857	oligopeptide transport	2.5e-07	2.37	P
GO:0051171	regulation of nitrogen compound metabolic process	0.0004	15.28	P
GO:0010054	trichoblast differentiation	5.1e-10	4.49	P
GO:0010050	vegetative phase change	9.9e-07	2.86	P
GO:0010051	xylem and phloem pattern formation	1.7e-08	3.06	P
GO:0010053	root epidermal cell differentiation	2.1e-10	6.5	P
GO:0000079	regulation of cyclin-dependent protein serine/threonine kinase activity	2.2e-09	7.34	P
GO:2000652	regulation of secondary cell wall biogenesis	8.8e-05	4.25	P
GO:0009616	virus induced gene silencing	1e-07	2.58	P
GO:0009617	response to bacterium	1.5e-17	3.06	P
GO:0009610	response to symbiotic fungus	0.00016	2.79	P
GO:0009611	response to wounding	1.5e-47	3.65	P
GO:0009612	response to mechanical stimulus	2.5e-14	4.6	P
GO:0000911	cytokinesis by cell plate formation	8e-12	2.45	P
GO:1901183	positive regulation of camalexin biosynthetic process	0.00073	10.18	P
GO:0071294	cellular response to zinc ion	0.00073	1.32	P
GO:0016049	cell growth	2.3e-20	3.77	P
GO:0071456	cellular response to hypoxia	8.6e-05	3.77	P
GO:0030308	negative regulation of cell growth	8.5e-05	17.83	P
GO:0043622	cortical microtubule organization	1.7e-06	5.1	P
GO:0045892	negative regulation of transcription, DNA-dependent	3.4e-25	3.59	P
GO:0045893	positive regulation of transcription, DNA-dependent	3.1e-19	2.14	P
GO:0006084	acetyl-CoA metabolic process	2.6e-07	2.78	P
GO:0005992	trehalose biosynthetic process	0.00075	3.4	P
GO:0009623	response to parasitic fungus	0.00073	3.6	P
GO:0006826	iron ion transport	4.4e-12	3.11	P
GO:0048438	floral whorl development	0.0002	3.82	P
GO:0010043	response to zinc ion	9.2e-11	3.76	P
GO:0071486	cellular response to high light intensity	0.00014	10.19	P
GO:0009606	tropism	0.00073	1.45	P
GO:0000904	cell morphogenesis involved in differentiation	0.00073	1.16	P
GO:0006888	ER to Golgi vesicle-mediated transport	2e-05	2	P
GO:0000902	cell morphogenesis	2.4e-13	3.95	P
GO:0006886	intracellular protein transport	0.00082	1.59	P
GO:0006882	cellular zinc ion homeostasis	0.00013	4.03	P
GO:2000377	regulation of reactive oxygen species metabolic process	0.00045	4.67	P
GO:0015783	GDP-fucose transport	2e-05	0.51	P
GO:0015786	UDP-glucose transport	0.00012	30.57	P
GO:0019684	photosynthesis, light reaction	2.3e-05	1.96	P
GO:0043248	proteasome assembly	1.9e-12	3.62	P
GO:0043481	anthocyanin accumulation in tissues in response to UV light	2.8e-08	2.33	P
GO:0006099	tricarboxylic acid cycle	5.8e-05	3.94	P
GO:0006098	pentose-phosphate shunt	0.00022	1.65	P
GO:0006096	glycolysis	1.7e-22	2.84	P
GO:0006094	gluconeogenesis	2.9e-12	2.47	P
GO:0046686	response to cadmium ion	2.9e-42	2.83	P
GO:0043069	negative regulation of programmed cell death	1.1e-18	3.06	P
GO:0000278	mitotic cell cycle	5.7e-05	1.83	P
GO:0045087	innate immune response	1.5e-11	3.21	P
GO:0000271	polysaccharide biosynthetic process	5.1e-07	2.35	P
GO:0031047	gene silencing by RNA	0.00052	1.95	P
GO:0010228	vegetative to reproductive phase transition of meristem	1.7e-11	2.03	P
GO:0010227	floral organ abscission	3.5e-06	3.49	P
GO:0031048	chromatin silencing by small RNA	8e-06	2.2	P
GO:0010224	response to UV-B	1.8e-12	3.2	P
GO:0009853	photorespiration	2.2e-08	2.09	P
GO:0009855	determination of bilateral symmetry	1.1e-07	2.32	P
GO:0006417	regulation of translation	0.00011	3.19	P
GO:0048510	regulation of timing of transition from vegetative to reproductive phase	2e-05	3.35	P
GO:0010310	regulation of hydrogen peroxide metabolic process	1.7e-13	2.57	P
GO:0010038	response to metal ion	6.1e-06	8.74	P
GO:0031669	cellular response to nutrient levels	0.00073	1.11	P
GO:0048453	sepal formation	2.3e-05	2.64	P
GO:0045088	regulation of innate immune response	3.9e-06	3.36	P
GO:0080022	primary root development	9.3e-07	5.1	P
GO:0045492	xylan biosynthetic process	3.5e-07	2.03	P
GO:0009555	pollen development	4.4e-20	3.2	P
GO:0010492	maintenance of shoot apical meristem identity	2.1e-06	6.95	P
GO:0010498	proteasomal protein catabolic process	0.00014	2.07	P
GO:0009911	positive regulation of flower development	0.00012	2.71	P
GO:0010817	regulation of hormone levels	2e-06	2.43	P
GO:0005975	carbohydrate metabolic process	0.00095	1.4	P
GO:0006412	translation	0.00012	1.52	P
GO:0048589	developmental growth	8.2e-06	2.95	P
GO:0048868	pollen tube development	1.6e-05	2.55	P
GO:0042538	hyperosmotic salinity response	1.2e-28	3.72	P
GO:0009845	seed germination	4.1e-08	2.18	P
GO:0009846	pollen germination	1.9e-05	2.78	P
GO:0048767	root hair elongation	1.4e-27	3.42	P
GO:0048765	root hair cell differentiation	2.6e-09	2.35	P
GO:0048768	root hair cell tip growth	2.2e-07	9.56	P
GO:0000394	RNA splicing, via endonucleolytic cleavage and ligation	5.6e-06	2.01	P
GO:0010363	regulation of plant-type hypersensitive response	7.2e-47	3.35	P
GO:0071669	plant-type cell wall organization or biogenesis	0.00012	1.36	P
GO:0009062	fatty acid catabolic process	0.00048	2.17	P
GO:0010029	regulation of seed germination	6.8e-15	6.29	P
GO:0009069	serine family amino acid metabolic process	8.9e-05	7.28	P
GO:0010026	trichome differentiation	2.9e-06	4.85	P
GO:0010022	meristem determinacy	0.00014	10.19	P
GO:0043900	regulation of multi-organism process	6.5e-11	3.05	P
GO:0080037	negative regulation of cytokinin mediated signaling pathway	2e-05	3.39	P
GO:0009664	plant-type cell wall organization	2.3e-13	2.82	P
GO:0009718	anthocyanin-containing compound biosynthetic process	2.4e-06	3.29	P
GO:0034968	histone lysine methylation	0.00039	1.93	P
GO:0019761	glucosinolate biosynthetic process	3.4e-15	2.92	P
GO:0032119	sequestering of zinc ion	0.00073	2.55	P
GO:0006661	phosphatidylinositol biosynthetic process	1.9e-06	2.56	P
GO:0007142	male meiosis II	0.00073	0.85	P
GO:0007389	pattern specification process	2.3e-11	3.76	P
GO:0015691	cadmium ion transport	4.8e-05	7.01	P
GO:0001510	RNA methylation	3.7e-06	1.86	P
GO:0010030	positive regulation of seed germination	6.7e-05	4.76	P
GO:0042991	transcription factor import into nucleus	1.5e-06	3.87	P
GO:0048573	photoperiodism, flowering	9.8e-06	2.07	P
GO:0030048	actin filament-based movement	6.1e-09	3.01	P
GO:0009873	ethylene mediated signaling pathway	3.5e-20	3.81	P
GO:0006612	protein targeting to membrane	2e-47	3.38	P
GO:0048480	stigma development	5.3e-07	5.09	P
GO:0048481	ovule development	6.2e-05	1.79	P
GO:0010014	meristem initiation	1.8e-06	2.13	P
GO:0010015	root morphogenesis	2.2e-06	2.94	P
GO:0010018	far-red light signaling pathway	8.5e-05	17.83	P
GO:0042732	D-xylose metabolic process	2.2e-06	3.4	P
GO:0006944	cellular membrane fusion	8.9e-25	2.83	P
GO:0009651	response to salt stress	1e-50	2.7	P
GO:0010167	response to nitrate	2.7e-19	2.91	P
GO:0010162	seed dormancy process	5.7e-21	3.53	P
GO:0045454	cell redox homeostasis	1.2e-09	2.6	P
GO:0070072	vacuolar proton-transporting V-type ATPase complex assembly	0.00073	1.36	P
GO:0009723	response to ethylene stimulus	4.1e-35	3.33	P
GO:0034976	response to endoplasmic reticulum stress	8.3e-13	2.57	P
GO:0010582	floral meristem determinacy	8.8e-05	4.25	P
GO:0010583	response to cyclopentenone	1.2e-31	4.58	P
GO:0040007	growth	4.6e-06	2.62	P
GO:0010588	cotyledon vascular tissue pattern formation	0.00028	5.1	P
GO:0070417	cellular response to cold	0.00016	4.2	P
GO:0019375	galactolipid biosynthetic process	5.9e-10	2.93	P
GO:0007155	cell adhesion	0.00074	1.89	P
GO:0007154	cell communication	2e-07	2.9	P

## Sheet: idx3
Additional file 4. GO enrichment according to retention patterns of collinear gene pairs
GO accession	description	p-value	x-fold	aspect
GO:0005795	Golgi stack	0.00012	35.22	C
GO:0005886	plasma membrane	5.8e-08	3.99	C
GO:0009506	plasmodesma	0.00025	4.3	C
GO:0015662	ATPase activity, coupled to transmembrane movement of ions, phosphorylative mechanism	0.00043	22.26	F
GO:0003824	catalytic activity	0.00047	3.68	F
GO:0043169	cation binding	0.00053	11.58	F
GO:0046872	metal ion binding	0.00054	8.11	F
GO:0006865	amino acid transport	0.00018	10.38	P
GO:0006754	ATP biosynthetic process	0.00024	27.53	P
GO:0070588	calcium ion transmembrane transport	0.00069	58.71	P
GO:0006812	cation transport	3.1e-05	15.18	P
GO:0048281	inflorescence morphogenesis	0.00012	166.38	P
GO:0042128	nitrate assimilation	0.00037	83.18	P
GO:0006857	oligopeptide transport	0.00056	11.38	P
GO:0010583	response to cyclopentenone	0.00023	9.79	P
GO:0048767	root hair elongation	0.00013	8.41	P
GO:0009407	toxin catabolic process	0.00078	7.45	P

## Sheet: idx4
Additional file 4. GO enrichment according to retention patterns of collinear gene pairs
GO accession	description	p-value	x-fold	aspect
GO:0022627	cytosolic small ribosomal subunit	0.00098	49.57	C
GO:0005886	plasma membrane	0.00023	7.07	C
GO:0003755	peptidyl-prolyl cis-trans isomerase activity	0.00033	86.64	F
GO:0009785	blue light signaling pathway	8e-05	182.1	P
GO:0009704	de-etiolation	2.5e-05	341.55	P
GO:0009416	response to light stimulus	0.00024	29.57	P
GO:0009585	red, far-red light phototransduction	8e-05	182.1	P
GO:0009742	brassinosteroid mediated signaling pathway	0.0005	69.96	P
GO:0001932	regulation of protein phosphorylation	1.6e-07	2.19	P

## Sheet: idx6
Additional file 4. GO enrichment according to retention patterns of collinear gene pairs
GO accession	description	p-value	x-fold	aspect
GO:0022626	cytosolic ribosome	1.2e-07	4.69	C
GO:0022627	cytosolic small ribosomal subunit	2.4e-05	6.4	C
GO:0022625	cytosolic large ribosomal subunit	5.8e-07	6.22	C
GO:0009941	chloroplast envelope	0.00016	2.52	C
GO:0005764	lysosome	0.00055	145.01	C
GO:0016020	membrane	5.1e-09	2.21	C
GO:0005829	cytosol	0.00038	1.73	C
GO:0000786	nucleosome	0.00031	7.17	C
GO:0048046	apoplast	7.6e-05	2.66	C
GO:0005971	ribonucleoside-diphosphate reductase complex	0.00055	145.01	C
GO:0005622	intracellular	1.1e-11	3.3	C
GO:0005737	cytoplasm	3.9e-05	1.63	C
GO:0005730	nucleolus	1.3e-05	3.22	C
GO:0005634	nucleus	2.7e-06	1.51	C
GO:0005819	spindle	0.00013	8.58	C
GO:0030427	site of polarized growth	0.00055	145.01	C
GO:0005794	Golgi apparatus	4.3e-05	2.1	C
GO:0005840	ribosome	1.4e-11	5.06	C
GO:0005886	plasma membrane	2.2e-08	1.9	C
GO:0050311	sulfite reductase (ferredoxin) activity	0.00055	145.01	F
GO:0003735	structural constituent of ribosome	4.7e-11	4.79	F
GO:0004672	protein kinase activity	0.00058	1.93	F
GO:0005524	ATP binding	0.00062	1.66	F
GO:0005525	GTP binding	5.1e-06	3.91	F
GO:0016002	sulfite reductase activity	0.00055	145.01	F
GO:0016004	phospholipase activator activity	0.00038	27.23	F
GO:0004729	oxygen-dependent protoporphyrinogen oxidase activity	0.00055	145.01	F
GO:0006334	nucleosome assembly	0.00043	6.73	P
GO:0006414	translational elongation	8.4e-05	9.31	P
GO:0006412	translation	1.9e-09	4.29	P
GO:0001510	RNA methylation	6.4e-06	4.05	P
GO:0007264	small GTPase mediated signal transduction	3.3e-07	6.56	P
GO:0043433	negative regulation of sequence-specific DNA binding transcription factor activity	0.00082	19.8	P
GO:0006952	defense response	5.4e-06	4.1	P
GO:0009202	deoxyribonucleoside triphosphate biosynthetic process	0.00019	2.37	P
GO:0015031	protein transport	2.2e-05	4.35	P

## Sheet: go2goslim
			index1	index2	index3	index4	index 6-8	Index1	Index 2	Index 3	Index 4	Index 6-8
transcription,DNA-dependent	12	41	11	6			1	0.268293	0.146341	0	0	0.0243902
DNA or RNA metabolism	23	100	17	5			1	0.17	0.05	0	0	0.01
response to abiotic or biotic stimulus	64	183	27	52		4		0.147541	0.284153	0	0.0218579	0
response to stress	61	185	27	44			1	0.145946	0.237838	0	0	0.00540541
protein metabolism	42	207	29	26		1	2	0.140097	0.125604	0	0.00483092	0.00966184
developmental processes	101	303	36	74	2	1		0.118812	0.244224	0.00660066	0.00330033	0
other cellular processes	378	1811	190	210	5	4	6	0.104914	0.115958	0.00276091	0.00220872	0.00331309
other metabolic processes	232	1247	130	108	3	1	5	0.10425	0.0866079	0.00240577	0.000801925	0.00400962
cell organization and biogenesis	72	312	32	42			1	0.102564	0.134615	0	0	0.00320513
electron transport or energy pathways	8	40	4	5				0.1	0.125	0	0	0
transport	63	283	28	37	4		1	0.0989399	0.130742	0.0141343	0	0.00353357
signal transduction	29	94	9	24		3	1	0.0957447	0.255319	0	0.0319149	0.0106383
other biological processes	49	205	14	37	1			0.0682927	0.180488	0.00487805	0	0
Total	1134	5011	554	670	15	14	19	0.110557	0.133706	0.00299341	0.00279385	0.00379166
