# Supplementary material for: Functional innovations of three chronological mesohexaploid Brassica rapa genomes
Source: BMC Genomics. 2014 Jul 18;15(1):606. doi: 10.1186/1471-2164-15-606 (PMC4117954; doi:10.1186/1471-2164-15-606)
Supplement: Supplementary file 5 — Additional file 5: Subfunctionalization and neofunctionalization patterns of B. rapa homoeologues. (XLSX 2 MB) [file 12864_2014_6302_MOESM5_ESM.xlsx]

## Sheet: overAll_tissue
Additional file 5. sub-functionalization and neo-functionalization patterns of B. rapa homoeologues
						RPKM *				p-value for Audic's test
A. thaliana	B. rapa	expect	Ks	Ka	Ka/Ks	leaf	root	stem	pool	pleaf	proot	pstem	ppool	annotation
AT3G50330.1	Bra030002	0	0.4156	0.0527	0.126805	0	0	0.05	0	1	1	1	1	basic helix-loop-helix (bHLH) DNA-binding superfamily protein
AT3G50330.1	Bra036071	0	0.5119	0.078	0.152374	n/a	n/a	n/a	n/a	n/a	n/a	n/a	n/a	basic helix-loop-helix (bHLH) DNA-binding superfamily protein
AT2G22795.1	Bra030202	0	0.7554	0.2206	0.292031	50.76	67.12	67.23	7.97	0.3	0.00043	0.00022	1	unknown protein; BEST Arabidopsis thaliana protein match is: unknown protein (TAIR:AT4G37820.1); Has 799854 Blast hits to 188815 proteins in 4452 species: Archae - 4529; Bacteria - 144236; Metazoa - 287749; Fungi - 87083; Plants - 43826; Viruses - 3662; Other Eukaryotes - 228769 (source: NCBI BLink).
AT2G22795.1	Bra039935	0	0.5806	0.2168	0.373407	58.49	85.35	77.2	10.44	0.38	9e-06	0.00041	1	unknown protein; BEST Arabidopsis thaliana protein match is: unknown protein (TAIR:AT4G37820.1); Has 799854 Blast hits to 188815 proteins in 4452 species: Archae - 4529; Bacteria - 144236; Metazoa - 287749; Fungi - 87083; Plants - 43826; Viruses - 3662; Other Eukaryotes - 228769 (source: NCBI BLink).
AT3G11130.1	Bra034166	0	0.3007	0.0099	0.0329232	40.62	52.17	53.29	21.25	0.54	0.021	0.0088	1	Clathrin, heavy chain
AT3G11130.1	Bra034864	0	0.3104	0.0076	0.0244845	59.44	98.31	84.09	35.76	0.89	1.3e-05	0.0051	1	Clathrin, heavy chain
AT5G13090.1	Bra006179	0	0.9421	0.1448	0.153699	37.34	27.4	26.69	46.62	0.25	0.9	0.91	0.11	unknown protein; BEST Arabidopsis thaliana protein match is: unknown protein (TAIR:AT1G24270.1); Has 30201 Blast hits to 17322 proteins in 780 species: Archae - 12; Bacteria - 1396; Metazoa - 17338; Fungi - 3422; Plants - 5037; Viruses - 0; Other Eukaryotes - 2996 (source: NCBI BLink).
AT5G13090.1	Bra008857	0	0.9325	0.1792	0.192172	41.57	59.23	63.17	56.48	0.98	0.18	0.043	0.84	unknown protein; BEST Arabidopsis thaliana protein match is: unknown protein (TAIR:AT1G24270.1); Has 30201 Blast hits to 17322 proteins in 780 species: Archae - 12; Bacteria - 1396; Metazoa - 17338; Fungi - 3422; Plants - 5037; Viruses - 0; Other Eukaryotes - 2996 (source: NCBI BLink).
AT5G46930.1	Bra022076	0	0.5407	0.2682	0.496024	0	0.19	0.13	0	1	1	1	1	Plant invertase/pectin methylesterase inhibitor superfamily protein
AT5G46930.1	Bra024978	2e-37	0.4128	0.3959	0.95906	1.12	0.55	2.58	4.47	0.89	1	0.59	0.17	Plant invertase/pectin methylesterase inhibitor superfamily protein
AT5G46930.1	Bra017515	6e-35	0.4646	0.4753	1.02303	0	0	0	0	1	1	1	1	Plant invertase/pectin methylesterase inhibitor superfamily protein
AT4G30810.1	Bra011224	0	0.5186	0.1277	0.24624	0.12	0	0.2	0.19	1	1	1	1	serine carboxypeptidase-like 29
AT4G30810.1	Bra024042	0	0.3538	0.1109	0.313454	1.88	11.38	4.56	1.84	0.99	0.0016	0.68	1	serine carboxypeptidase-like 29
AT4G30810.1	Bra010272	0	0.3909	0.0672	0.171911	9.6	3.27	9.44	9.72	0.33	0.99	0.29	0.54	serine carboxypeptidase-like 29
AT1G64590.1	Bra027725	0	0.512	0.0452	0.0882812	0	9.66	0	0.13	1	2.6e-06	1	1	NAD(P)-binding Rossmann-fold superfamily protein
AT1G64590.1	Bra027706	0	0.5906	0.0553	0.0936336	0	7.77	1.14	4.68	1	0.011	0.97	0.46	NAD(P)-binding Rossmann-fold superfamily protein
AT3G10680.1	Bra034137	0	0.5252	0.2793	0.531797	1.06	5.6	1.82	0.47	0.89	0.023	0.88	1	HSP20-like chaperones superfamily protein
AT3G10680.1	Bra029860	0	0.3897	0.2526	0.648191	5.42	18.38	4.79	3.51	0.9	5.1e-05	0.95	1	HSP20-like chaperones superfamily protein
AT1G03360.1	Bra030531	5e-36	0.4779	0.1734	0.362837	n/a	n/a	n/a	n/a	n/a	n/a	n/a	n/a	ribosomal RNA processing 4
AT1G03360.1	Bra033392	0	0.4645	0.0393	0.0846071	13.72	9.48	14.75	6.04	0.22	0.73	0.11	0.99	ribosomal RNA processing 4
AT5G22360.1	Bra020187	0	0.4412	0.0346	0.0784225	5.82	13.5	7.96	41.51	1	0.86	1	4.2e-08	vesicle-associated membrane protein 714
AT5G22360.1	Bra006623	0	0.4537	0.0339	0.074719	9.09	24.3	18.64	45.19	1	0.45	0.89	0.00012	vesicle-associated membrane protein 714
AT1G06850.2	Bra030663	0	0.7605	0.0663	0.0871795	20.48	25.52	36.97	7.1	0.69	0.21	0.00027	1	basic leucine-zipper 52
AT1G06850.2	Bra031541	0	0.8291	0.0802	0.0967314	21.05	21.72	30.7	13.83	0.55	0.5	0.011	1	basic leucine-zipper 52
AT1G24440.1	Bra012512	0	0.4444	0.0458	0.10306	2.11	3.93	2.45	14.64	0.99	0.93	0.98	0.00061	RING/U-box superfamily protein
AT1G24440.1	Bra010963	0	0.5276	0.035	0.0663381	3.52	3.05	2.27	10.85	0.87	0.87	0.96	0.014	RING/U-box superfamily protein
AT1G24440.1	Bra032804	0	0.4335	0.0427	0.0985006	2.92	1.32	3	14.23	0.97	1	0.9	0.0003	RING/U-box superfamily protein
AT5G64690.1	Bra031908	0	0.4151	0.2427	0.584678	0.07	9.13	0.05	0	1	2.6e-06	1	1	neurofilament triplet H protein-related
AT5G64690.1	Bra024321	0	0.5753	0.4842	0.841648	0.68	0.61	0.74	0.14	1	1	1	1	neurofilament triplet H protein-related
AT5G64690.1	Bra037790	0	0.3706	0.1771	0.477874	0	0	0	0	1	1	1	1	neurofilament triplet H protein-related
AT1G72370.1	Bra008030	0	0.5806	0.0554	0.0954185	349.93	251.26	322.94	183.59	1.8e-08	0.85	7.8e-06	1	40s ribosomal protein SA
AT1G72370.1	Bra003882	0	0.4612	0.0416	0.0901995	458.42	276.3	413.77	298.75	7.5e-11	1	3.9e-06	1	40s ribosomal protein SA
AT5G19550.1	Bra020047	0	0.2974	0.0356	0.119704	33.86	48.8	41.28	18.63	0.62	0.0045	0.079	1	aspartate aminotransferase 2
AT5G19550.1	Bra002245	0	0.3291	0.0368	0.11182	77.36	145.34	153.43	69.41	1	2.4e-05	1.2e-07	1	aspartate aminotransferase 2
AT4G23740.1	Bra013728	0	1.0504	0.0993	0.0945354	39.1	38.35	58.41	18.54	0.4	0.45	4.3e-05	1	Leucine-rich repeat protein kinase family protein
AT4G23740.1	Bra019271	0	0.7556	0.0385	0.0509529	13.71	4.54	14.44	9.52	0.17	0.99	0.08	0.86	Leucine-rich repeat protein kinase family protein
AT1G67750.1	Bra033980	0	0.5285	0.0326	0.061684	7.71	49.58	27.29	5.93	1	3.1e-10	0.092	1	Pectate lyase family protein
AT1G67750.1	Bra004254	0	0.4406	0.0442	0.100318	4.22	79.28	3.43	3.95	1	2.1e-37	1	1	Pectate lyase family protein
AT1G67750.1	Bra004073	0	0.4943	0.0337	0.0681772	27.75	72.23	63.2	26.63	1	1.1e-05	0.0013	1	Pectate lyase family protein
AT1G73940.1	Bra015953	0	0.6489	0.0924	0.142395	48.19	41.21	51.32	30.61	0.14	0.53	0.032	1	unknown protein; BEST Arabidopsis thaliana protein match is: unknown protein (TAIR:AT5G49410.2); Has 54 Blast hits to 54 proteins in 11 species: Archae - 0; Bacteria - 0; Metazoa - 0; Fungi - 0; Plants - 54; Viruses - 0; Other Eukaryotes - 0 (source: NCBI BLink).
AT1G73940.1	Bra003821	0	0.3936	0.0762	0.193598	n/a	n/a	n/a	n/a	n/a	n/a	n/a	n/a	unknown protein; BEST Arabidopsis thaliana protein match is: unknown protein (TAIR:AT5G49410.2); Has 54 Blast hits to 54 proteins in 11 species: Archae - 0; Bacteria - 0; Metazoa - 0; Fungi - 0; Plants - 54; Viruses - 0; Other Eukaryotes - 0 (source: NCBI BLink).
AT5G47540.1	Bra022139	0	0.4566	0.0244	0.0534385	34.92	44.24	51.98	31.11	0.84	0.19	0.01	1	Mo25 family protein
AT5G47540.1	Bra024936	0	0.4076	0.0308	0.0755643	28.33	36.88	30.96	67.5	0.99	0.73	0.94	0.00033	Mo25 family protein
AT5G47540.1	Bra017480	0	0.5252	0.0689	0.131188	0.2	11.01	0.11	1.85	1	7.1e-06	1	0.98	Mo25 family protein
AT2G02370.2	Bra026602	0	0.5316	0.1166	0.219338	5.57	6.84	5.04	9.67	0.79	0.62	0.79	0.3	SNARE associated Golgi protein family
AT2G02370.2	Bra024821	0	0.418	0.0746	0.178469	3.14	5.31	2.86	3.7	0.7	0.23	0.87	0.81	SNARE associated Golgi protein family
AT5G51100.1	Bra029190	0	0.5681	0.0616	0.108432	74.76	5.28	41.48	38.45	7.4e-10	1	0.27	0.91	Fe superoxide dismutase 2
AT5G51100.1	Bra035724	0	0.907	0.3197	0.352481	0	0	0.45	0.2	1	1	1	1	Fe superoxide dismutase 2
AT1G17080.1	Bra016620	0	0.471	0.0565	0.119958	0	0.13	0.09	0.65	1	1	1	1	Ribosomal protein L18ae family
AT1G17080.1	Bra026690	0	0.4639	0.1101	0.237336	0	0.44	0	0.3	1	1	1	1	Ribosomal protein L18ae family
AT3G52220.1	Bra033445	4e-34	0.4412	0.2133	0.483454	0.9	0	0.54	1.1	1	1	1	0.49	CONTAINS InterPro DOMAIN/s: Kinase phosphorylation domain (InterPro:IPR019315); Has 8882 Blast hits to 4920 proteins in 346 species: Archae - 10; Bacteria - 184; Metazoa - 3955; Fungi - 1221; Plants - 712; Viruses - 24; Other Eukaryotes - 2776 (source: NCBI BLink).
AT3G52220.1	Bra006912	0	0.3976	0.088	0.221328	51.69	88.57	90.2	55.27	1	0.0047	0.001	1	CONTAINS InterPro DOMAIN/s: Kinase phosphorylation domain (InterPro:IPR019315); Has 8882 Blast hits to 4920 proteins in 346 species: Archae - 10; Bacteria - 184; Metazoa - 3955; Fungi - 1221; Plants - 712; Viruses - 24; Other Eukaryotes - 2776 (source: NCBI BLink).
AT2G01470.1	Bra026663	0	0.5032	0.1276	0.253577	25.49	31.05	32.63	27.35	0.78	0.28	0.16	0.91	SEC12P-like 2 protein
AT2G01470.1	Bra024885	0	0.4431	0.1812	0.408937	2.23	4.63	4.67	3.18	0.89	0.44	0.42	0.81	SEC12P-like 2 protein
AT5G58710.1	Bra006748	0	0.4569	0.0348	0.0761655	47.69	93.96	104.17	30.88	1	0.00015	8.3e-08	1	rotamase CYP 7
AT5G58710.1	Bra002623	0	0.4716	0.0637	0.135072	52.02	113.59	63.85	91.43	1	3.5e-06	0.95	0.51	rotamase CYP 7
AT5G13470.1	Bra023415	1.99965e-42	0.5866	0.1855	0.316229	4.92	5.09	9.09	14.79	0.97	0.92	0.36	0.059	unknown protein; Has 1807 Blast hits to 1807 proteins in 277 species: Archae - 0; Bacteria - 0; Metazoa - 736; Fungi - 347; Plants - 385; Viruses - 0; Other Eukaryotes - 339 (source: NCBI BLink).
AT5G13470.1	Bra008828	0	0.6962	0.182	0.261419	5.57	9.57	5.92	13.64	0.94	0.43	0.91	0.14	unknown protein; Has 1807 Blast hits to 1807 proteins in 277 species: Archae - 0; Bacteria - 0; Metazoa - 736; Fungi - 347; Plants - 385; Viruses - 0; Other Eukaryotes - 339 (source: NCBI BLink).
AT1G10280.1	Bra018450	0	0.4401	0.0678	0.154056	2.65	3.7	7.07	5.95	0.95	0.84	0.13	0.61	Core-2/I-branching beta-1,6-N-acetylglucosaminyltransferase family protein
AT1G10280.1	Bra019951	0	0.626	0.075	0.119808	1.18	3.13	3.02	1.15	0.89	0.3	0.28	0.93	Core-2/I-branching beta-1,6-N-acetylglucosaminyltransferase family protein
AT4G24760.1	Bra013831	0	0.3677	0.0289	0.0785967	3.44	9.98	7.42	7.34	0.97	0.18	0.45	0.68	alpha/beta-Hydrolases superfamily protein
AT4G24760.1	Bra019211	0	0.5063	0.052	0.102706	2.82	2.35	6.63	14.32	0.99	0.99	0.55	0.0034	alpha/beta-Hydrolases superfamily protein
AT1G22360.1	Bra031388	0	0.8847	0.13	0.146942	0	1.02	0.02	1.3	1	0.42	1	0.49	UDP-glucosyl transferase 85A2
AT1G22360.1	Bra012324	0	0.7609	0.1317	0.173084	10.56	0.14	0.34	6.18	0.0013	1	1	0.35	UDP-glucosyl transferase 85A2
AT1G22360.1	Bra016382	0	0.8218	0.1128	0.13726	26.75	0	16	14.24	0.00024	1	0.22	0.76	UDP-glucosyl transferase 85A2
AT5G53350.1	Bra029073	0	0.3974	0.0546	0.137393	33.18	26.16	29.12	31.49	0.21	0.74	0.44	0.74	CLP protease regulatory subunit X
AT5G53350.1	Bra003063	0	0.4108	0.046	0.111977	27.78	25.91	24.96	56.77	0.89	0.94	0.95	0.0006	CLP protease regulatory subunit X
AT5G22250.1	Bra020179	0	0.7961	0.0827	0.103881	140.67	449.11	163.52	377.81	1	8.8e-32	1	0.00014	Polynucleotidyl transferase, ribonuclease H-like superfamily protein
AT5G22250.1	Bra006616	0	0.911	0.1128	0.12382	3.42	13.16	7.75	4.01	0.97	0.0078	0.45	0.98	Polynucleotidyl transferase, ribonuclease H-like superfamily protein
AT5G22250.1	Bra002400	0	0.6237	0.0882	0.141414	98.79	518.5	143.83	202.28	1	5.4e-88	1	1	Polynucleotidyl transferase, ribonuclease H-like superfamily protein
AT1G32460.1	Bra010166	8e-26	0.5246	0.1831	0.349028	71.11	92.9	53.79	94.82	0.74	0.014	1	0.25	unknown protein; Has 19 Blast hits to 19 proteins in 8 species: Archae - 0; Bacteria - 0; Metazoa - 0; Fungi - 0; Plants - 19; Viruses - 0; Other Eukaryotes - 0 (source: NCBI BLink).
AT1G32460.1	Bra035485	2e-10	0.4128	0.3394	0.82219	9.28	4.44	32.08	9.92	0.94	1	3.5e-08	0.98	unknown protein; Has 19 Blast hits to 19 proteins in 8 species: Archae - 0; Bacteria - 0; Metazoa - 0; Fungi - 0; Plants - 19; Viruses - 0; Other Eukaryotes - 0 (source: NCBI BLink).
AT1G32460.1	Bra023269	1e-20	0.6701	0.1692	0.2525	63.64	99.49	48.86	83.87	0.89	0.00013	1	0.54	unknown protein; Has 19 Blast hits to 19 proteins in 8 species: Archae - 0; Bacteria - 0; Metazoa - 0; Fungi - 0; Plants - 19; Viruses - 0; Other Eukaryotes - 0 (source: NCBI BLink).
AT1G46480.1	Bra032212	0	0.3401	0.0961	0.282564	6.07	39.25	11.89	1.83	1	3.9e-12	0.83	1	WUSCHEL related homeobox 4
AT1G46480.1	Bra014055	0	0.3668	0.0704	0.19193	5.01	127.13	14.47	6.29	1	5.3e-54	1	1	WUSCHEL related homeobox 4
AT4G24275.1	Bra013785	1e-26	0.4243	0.1176	0.277162	32.39	13.62	33.93	34.24	0.18	1	0.093	0.38	Identified as a screen for stress-responsive genes.
AT4G24275.1	Bra019232	8e-28	0.3386	0.0981	0.289722	2.22	1.82	4.37	7.33	0.91	0.98	0.48	0.1	Identified as a screen for stress-responsive genes.
AT1G75800.1	Bra008224	0	0.571	0.0659	0.115412	54.15	157.29	103.9	439.92	1	0.98	1	2.2e-65	Pathogenesis-related thaumatin superfamily protein
AT1G75800.1	Bra015814	0	0.6115	0.0729	0.119215	122.26	83.04	88.92	31.64	6.1e-08	0.27	0.066	1	Pathogenesis-related thaumatin superfamily protein
AT4G33880.1	Bra011476	0	0.4079	0.1007	0.246874	0	0.1	0.06	0	1	1	1	1	ROOT HAIR DEFECTIVE 6-LIKE 2
AT4G33880.1	Bra036969	0	0.3777	0.0763	0.202012	n/a	n/a	n/a	n/a	n/a	n/a	n/a	n/a	ROOT HAIR DEFECTIVE 6-LIKE 2
AT4G33880.1	Bra034587	0	0.4245	0.0858	0.20212	0	0.77	0	0	1	1	1	1	ROOT HAIR DEFECTIVE 6-LIKE 2
AT5G47020.1	Bra024971	0	0.4058	0.0498	0.122721	11.26	19.84	20.68	18.04	0.96	0.26	0.17	0.71	unknown protein; FUNCTIONS IN: molecular_function unknown; INVOLVED IN: biological_process unknown; LOCATED IN: endomembrane system; EXPRESSED IN: 23 plant structures; EXPRESSED DURING: 13 growth stages; BEST Arabidopsis thaliana protein match is: unknown protein (TAIR:AT5G11700.2); Has 1807 Blast hits to 1807 proteins in 277 species: Archae - 0; Bacteria - 0; Metazoa - 736; Fungi - 347; Plants -…
AT5G47020.1	Bra017513	0	0.4425	0.0902	0.203842	2.91	3.46	4.76	4.07	0.89	0.69	0.42	0.65	unknown protein; FUNCTIONS IN: molecular_function unknown; INVOLVED IN: biological_process unknown; LOCATED IN: endomembrane system; EXPRESSED IN: 23 plant structures; EXPRESSED DURING: 13 growth stages; BEST Arabidopsis thaliana protein match is: unknown protein (TAIR:AT5G11700.2); Has 1807 Blast hits to 1807 proteins in 277 species: Archae - 0; Bacteria - 0; Metazoa - 736; Fungi - 347; Plants -…
AT4G14230.1	Bra032771	0	0.7363	0.1078	0.146408	33.9	20.62	23.42	21.04	0.022	0.83	0.54	0.95	CBS domain-containing protein with a domain of unknown function (DUF21)
AT4G14230.1	Bra010754	0	0.4887	0.0936	0.191529	21.61	24.69	25.09	13.5	0.47	0.19	0.11	1	CBS domain-containing protein with a domain of unknown function (DUF21)
AT4G32070.1	Bra011320	0	0.8241	0.0973	0.118068	25.1	25.75	13.71	12.99	0.063	0.049	0.93	1	Octicosapeptide/Phox/Bem1p (PB1) domain-containing protein / tetratricopeptide repeat (TPR)-containing protein
AT4G32070.1	Bra023964	0	0.5723	0.0969	0.169317	1.06	3.16	0.45	1.23	0.75	0.093	1	0.81	Octicosapeptide/Phox/Bem1p (PB1) domain-containing protein / tetratricopeptide repeat (TPR)-containing protein
AT1G16530.1	Bra026042	0	0.3212	0.0972	0.302615	0.67	22.54	8.03	4.81	1	1.1e-06	0.63	1	ASYMMETRIC LEAVES 2-like 9
AT1G16530.1	Bra026716	0	0.2468	0.1123	0.455024	0	0.4	0	0	1	1	1	1	ASYMMETRIC LEAVES 2-like 9
AT1G04440.1	Bra032511	0	0.3816	0.0585	0.153302	25.06	20.85	16.82	27.42	0.25	0.67	0.91	0.38	casein kinase like 13
AT1G04440.1	Bra015317	0	0.4301	0.0686	0.159498	34.69	74.65	45.89	40.38	0.99	7.8e-06	0.56	1	casein kinase like 13
AT1G06590.1	Bra032414	0	0.2506	0.0616	0.24581	1.07	1.61	2.06	0.77	0.75	0.67	0.33	1	unknown protein; Has 380 Blast hits to 268 proteins in 109 species: Archae - 0; Bacteria - 0; Metazoa - 245; Fungi - 73; Plants - 49; Viruses - 0; Other Eukaryotes - 13 (source: NCBI BLink).
AT1G06590.1	Bra015512	0	0.2756	0.0495	0.179608	3.27	4.62	5.64	4.18	0.82	0.61	0.37	0.75	unknown protein; Has 380 Blast hits to 268 proteins in 109 species: Archae - 0; Bacteria - 0; Metazoa - 245; Fungi - 73; Plants - 49; Viruses - 0; Other Eukaryotes - 13 (source: NCBI BLink).
AT4G36740.1	Bra017780	0	0.3745	0.0806	0.21522	0.65	0.76	0.25	1.37	1	1	1	0.49	homeobox protein 40
AT4G36740.1	Bra010573	0	0.4409	0.1163	0.263779	0	5.67	0	0.74	1	0.00079	1	1	homeobox protein 40
AT4G32915.1	Bra037036	0	0.5293	0.1658	0.313244	0.22	0.7	0.92	0.52	1	1	1	1	FUNCTIONS IN: molecular_function unknown; INVOLVED IN: regulation of translational fidelity; LOCATED IN: chloroplast; EXPRESSED IN: 22 plant structures; EXPRESSED DURING: 13 growth stages; CONTAINS InterPro DOMAIN/s: Glu-tRNAGln amidotransferase, C subunit (InterPro:IPR003837); Has 30201 Blast hits to 17322 proteins in 780 species: Archae - 12; Bacteria - 1396; Metazoa - 17338; Fungi - 3422; Plan…
AT4G32915.1	Bra034541	0	0.4678	0.1482	0.316802	32.72	13.68	19.32	58.73	0.35	1	0.99	7.8e-06	FUNCTIONS IN: molecular_function unknown; INVOLVED IN: regulation of translational fidelity; LOCATED IN: chloroplast; EXPRESSED IN: 22 plant structures; EXPRESSED DURING: 13 growth stages; CONTAINS InterPro DOMAIN/s: Glu-tRNAGln amidotransferase, C subunit (InterPro:IPR003837); Has 30201 Blast hits to 17322 proteins in 780 species: Archae - 12; Bacteria - 1396; Metazoa - 17338; Fungi - 3422; Plan…
AT3G13470.1	Bra001507	0	0.4015	0.02	0.0498132	20.01	4.39	29.85	20.7	0.33	1	0.0018	0.64	TCP-1/cpn60 chaperonin family protein
AT3G13470.1	Bra027431	0	0.7781	0.3722	0.478345	0	0	0	7.64	1	1	1	0.00015	TCP-1/cpn60 chaperonin family protein
AT1G75730.1	Bra008220	0	0.3601	0.1691	0.469592	11.65	5.9	8.31	9.92	0.21	0.94	0.6	0.66	unknown protein; Has 327 Blast hits to 272 proteins in 89 species: Archae - 0; Bacteria - 129; Metazoa - 68; Fungi - 14; Plants - 20; Viruses - 0; Other Eukaryotes - 96 (source: NCBI BLink).
AT1G75730.1	Bra015821	0	0.4121	0.212	0.514438	3.03	1.14	4.62	2.83	0.52	0.95	0.19	0.82	unknown protein; Has 327 Blast hits to 272 proteins in 89 species: Archae - 0; Bacteria - 129; Metazoa - 68; Fungi - 14; Plants - 20; Viruses - 0; Other Eukaryotes - 96 (source: NCBI BLink).
AT5G64810.1	Bra031900	0	0.3	0.0932	0.310667	1.67	0.67	3.88	15.11	1	1	0.88	5.3e-05	WRKY DNA-binding protein 51
AT5G64810.1	Bra024328	0	0.3221	0.0873	0.271034	0.38	15.12	2.33	2.52	1	2.2e-06	0.97	0.98	WRKY DNA-binding protein 51
AT5G64810.1	Bra037796	0	0.2452	0.132	0.538336	0	0.2	1.04	0.44	1	1	0.23	1	WRKY DNA-binding protein 51
AT3G48210.1	Bra018074	5e-29	1.9555	0.4818	0.246382	0	0	0	0	1	1	1	1	CONTAINS InterPro DOMAIN/s: Kinetochore-Ndc80 complex, subunit Spc25 (InterPro:IPR013255); Has 194 Blast hits to 194 proteins in 72 species: Archae - 0; Bacteria - 4; Metazoa - 72; Fungi - 39; Plants - 62; Viruses - 0; Other Eukaryotes - 17 (source: NCBI BLink).
AT3G48210.1	Bra019533	0	0.3651	0.1522	0.416872	26.88	35.03	35.18	13.77	0.57	0.038	0.028	1	CONTAINS InterPro DOMAIN/s: Kinetochore-Ndc80 complex, subunit Spc25 (InterPro:IPR013255); Has 194 Blast hits to 194 proteins in 72 species: Archae - 0; Bacteria - 4; Metazoa - 72; Fungi - 39; Plants - 62; Viruses - 0; Other Eukaryotes - 17 (source: NCBI BLink).
AT2G34200.1	Bra022967	0	0.3953	0.1531	0.387301	0	0	0	3.25	1	1	1	0.023	RING/FYVE/PHD zinc finger superfamily protein
AT2G34200.1	Bra005444	0	0.5549	0.28	0.504595	4.94	4.72	6.12	3.64	0.67	0.66	0.27	0.92	RING/FYVE/PHD zinc finger superfamily protein
AT4G18920.1	Bra013362	0	0.4199	0.0298	0.0709693	10.03	15.82	11.16	18.08	0.89	0.3	0.75	0.28	Protein of unknown function (DUF1264)
AT4G18920.1	Bra012566	0	0.6004	0.082	0.136576	0.07	0	0	0	1	1	1	1	Protein of unknown function (DUF1264)
AT3G60530.1	Bra003419	0	0.5031	0.0897	0.178295	50.76	65.52	24.45	43.33	0.18	0.0003	1	0.94	GATA transcription factor 4
AT3G60530.1	Bra007542	0	0.6203	0.0839	0.135257	8.82	10.86	14.84	12.93	0.9	0.69	0.17	0.69	GATA transcription factor 4
AT4G27657.1	Bra026323	1e-25	0.6226	0.0813	0.130581	0.25	1.59	3.48	11.11	1	0.98	0.72	0.00094	unknown protein; FUNCTIONS IN: molecular_function unknown; INVOLVED IN: biological_process unknown; LOCATED IN: endomembrane system; EXPRESSED IN: 15 plant structures; EXPRESSED DURING: 9 growth stages; BEST Arabidopsis thaliana protein match is: unknown protein (TAIR:AT5G54145.1); Has 30201 Blast hits to 17322 proteins in 780 species: Archae - 12; Bacteria - 1396; Metazoa - 17338; Fungi - 3422; …
AT4G27657.1	Bra010395	3e-23	0.6038	0.0946	0.156674	0.25	0.52	1.2	22.33	1	1	1	1.6e-11	unknown protein; FUNCTIONS IN: molecular_function unknown; INVOLVED IN: biological_process unknown; LOCATED IN: endomembrane system; EXPRESSED IN: 15 plant structures; EXPRESSED DURING: 9 growth stages; BEST Arabidopsis thaliana protein match is: unknown protein (TAIR:AT5G54145.1); Has 30201 Blast hits to 17322 proteins in 780 species: Archae - 12; Bacteria - 1396; Metazoa - 17338; Fungi - 3422; …
AT5G18450.1	Bra023674	0	0.5484	0.092	0.167761	n/a	n/a	n/a	n/a	n/a	n/a	n/a	n/a	Integrase-type DNA-binding superfamily protein
AT5G18450.1	Bra006460	0	0.3589	0.1099	0.306213	0	0.23	0	0	1	1	1	1	Integrase-type DNA-binding superfamily protein
AT5G18450.1	Bra002159	0	0.4304	0.11	0.255576	n/a	n/a	n/a	n/a	n/a	n/a	n/a	n/a	Integrase-type DNA-binding superfamily protein
AT5G51960.1	Bra028287	9.94922e-44	0.4823	0.0671	0.139125	23.33	24.31	22.28	71.01	0.99	0.98	0.99	2.1e-08	CONTAINS InterPro DOMAIN/s: Complex 1 LYR protein (InterPro:IPR008011); Has 45 Blast hits to 45 proteins in 14 species: Archae - 0; Bacteria - 0; Metazoa - 0; Fungi - 0; Plants - 45; Viruses - 0; Other Eukaryotes - 0 (source: NCBI BLink).
AT5G51960.1	Bra022572	1.4013e-45	0.6136	0.0637	0.103814	24.38	20.66	28.86	34.32	0.7	0.92	0.29	0.25	CONTAINS InterPro DOMAIN/s: Complex 1 LYR protein (InterPro:IPR008011); Has 45 Blast hits to 45 proteins in 14 species: Archae - 0; Bacteria - 0; Metazoa - 0; Fungi - 0; Plants - 45; Viruses - 0; Other Eukaryotes - 0 (source: NCBI BLink).
AT4G37840.1	Bra011789	0	0.3854	0.0823	0.213544	0	0	0.07	0	1	1	1	1	hexokinase-like 3
AT4G37840.1	Bra010616	0	0.4495	0.0975	0.216908	0	0.4	0	0	1	1	1	1	hexokinase-like 3
AT1G31930.1	Bra033865	0	0.5272	0.0544	0.103187	21.28	59.49	42.07	24.21	1	8.1e-06	0.08	1	extra-large GTP-binding protein 3
AT1G31930.1	Bra023220	0	0.5572	0.0466	0.0836324	8.18	26.06	17.9	14.49	1	0.0039	0.35	0.93	extra-large GTP-binding protein 3
AT4G22250.1	Bra013603	0	0.8298	0.2493	0.300434	0.15	1.14	0.75	0.22	1	0.42	1	1	RING/U-box superfamily protein
AT4G22250.1	Bra019391	0	0.5721	0.1199	0.209579	1.11	10.6	4.27	0.9	0.99	0.0012	0.54	1	RING/U-box superfamily protein
AT5G59890.1	Bra020276	0	0.4634	0.0189	0.0407855	89.99	166.28	103.57	172.93	1	8.9e-05	0.99	0.024	actin depolymerizing factor 4
AT5G59890.1	Bra006686	0	0.4698	0.0173	0.0368242	18.26	66.6	26.99	273.66	1	1	1	3.9e-67	actin depolymerizing factor 4
AT2G35840.3	Bra023033	0	0.7491	0.0547	0.073021	62.73	54.45	47.37	68.02	0.19	0.62	0.89	0.4	Sucrose-6F-phosphate phosphohydrolase family protein
AT2G35840.3	Bra017287	0	0.7506	0.0495	0.0659472	1.34	8.11	2.93	3.98	0.99	0.021	0.9	0.84	Sucrose-6F-phosphate phosphohydrolase family protein
AT2G33810.1	Bra022954	2e-29	0.1791	0.0659	0.367951	3.15	4.76	3.45	3.62	0.7	0.44	0.67	0.81	squamosa promoter binding protein-like 3
AT2G33810.1	Bra021880	1.4013e-45	0.2846	0.085	0.298665	2.44	5.63	4.41	1.89	0.86	0.18	0.36	0.99	squamosa promoter binding protein-like 3
AT2G33810.1	Bra005470	1.96182e-44	0.2437	0.0646	0.26508	7.39	5.59	9.83	34.25	0.99	1	0.93	4.6e-07	squamosa promoter binding protein-like 3
AT4G30260.1	Bra011178	0	1.4951	0.3175	0.21236	16.85	18.17	21.53	21.82	0.8	0.62	0.25	0.63	Integral membrane Yip1 family protein
AT4G30260.1	Bra024090	1.99965e-42	0.3606	0.0891	0.247088	0	1.27	0	0.16	1	0.24	1	1	Integral membrane Yip1 family protein
AT4G30260.1	Bra010293	0	0.5649	0.0481	0.0851478	83.02	93.05	125.73	45.87	0.57	0.12	7.5e-08	1	Integral membrane Yip1 family protein
AT4G16180.2	Bra033544	0	0.2968	0.0335	0.112871	18.01	20.48	26.81	14.74	0.68	0.43	0.035	0.99	unknown protein; FUNCTIONS IN: molecular_function unknown; INVOLVED IN: biological_process unknown; LOCATED IN: plasma membrane; BEST Arabidopsis thaliana protein match is: unknown protein (TAIR:AT3G28720.1); Has 5 Blast hits to 5 proteins in 3 species: Archae - 0; Bacteria - 0; Metazoa - 0; Fungi - 0; Plants - 4; Viruses - 0; Other Eukaryotes - 1 (source: NCBI BLink).
AT4G16180.2	Bra012734	0	0.2635	0.027	0.102467	9.89	13.06	14.91	7.2	0.77	0.27	0.13	0.98	unknown protein; FUNCTIONS IN: molecular_function unknown; INVOLVED IN: biological_process unknown; LOCATED IN: plasma membrane; BEST Arabidopsis thaliana protein match is: unknown protein (TAIR:AT3G28720.1); Has 5 Blast hits to 5 proteins in 3 species: Archae - 0; Bacteria - 0; Metazoa - 0; Fungi - 0; Plants - 4; Viruses - 0; Other Eukaryotes - 1 (source: NCBI BLink).
AT3G48080.1	Bra033775	0	0.5256	0.2688	0.511415	19.1	2.83	17.44	7.85	0.01	1	0.027	0.99	alpha/beta-Hydrolases superfamily protein
AT3G48080.1	Bra018085	0	0.519	0.2129	0.410212	105.46	68.59	83.19	73.81	0.001	0.93	0.25	1	alpha/beta-Hydrolases superfamily protein
AT2G36000.2	Bra023046	6e-32	0.8362	0.1593	0.190505	0	0	0	0.26	1	1	1	1	Mitochondrial transcription termination factor family protein
AT2G36000.2	Bra017269	0	1.581	0.1326	0.083871	44.45	6.52	39.51	12.38	2.1e-05	1	0.00059	1	Mitochondrial transcription termination factor family protein
AT1G06160.1	Bra032433	0	0.3819	0.1054	0.275988	10.95	9.16	16.87	13.85	0.78	0.88	0.091	0.67	octadecanoid-responsive Arabidopsis AP2/ERF 59
AT1G06160.1	Bra015478	0	0.3291	0.1475	0.448192	0.33	2.53	1.57	0.06	1	0.14	0.55	1	octadecanoid-responsive Arabidopsis AP2/ERF 59
AT5G20180.2	Bra020089	3e-37	0.4408	0.182	0.412886	8.56	6.98	6.69	33.74	0.97	0.99	0.99	1e-06	Ribosomal protein L36
AT5G20180.2	Bra006546	0	0.3728	0.1051	0.281921	60.94	58.27	74.94	137.27	1	1	0.69	2.7e-07	Ribosomal protein L36
AT2G23800.1	Bra032140	0	0.4887	0.0988	0.202169	0.03	1.85	0.16	0.19	1	0.24	1	1	geranylgeranyl pyrophosphate synthase 2
AT2G23800.1	Bra039216	0	0.535	0.0607	0.113458	0	0	0	0	1	1	1	1	geranylgeranyl pyrophosphate synthase 2
AT5G56520.1	Bra006869	7e-32	0.9924	0.1236	0.124547	0.69	1.83	1.33	9.81	1	0.96	0.97	0.0011	unknown protein; BEST Arabidopsis thaliana protein match is: unknown protein (TAIR:AT1G55365.1); Has 30201 Blast hits to 17322 proteins in 780 species: Archae - 12; Bacteria - 1396; Metazoa - 17338; Fungi - 3422; Plants - 5037; Viruses - 0; Other Eukaryotes - 2996 (source: NCBI BLink).
AT5G56520.1	Bra002811	1e-36	0.5749	0.0865	0.150461	0	0.67	0.11	0.89	1	1	1	1	unknown protein; BEST Arabidopsis thaliana protein match is: unknown protein (TAIR:AT1G55365.1); Has 30201 Blast hits to 17322 proteins in 780 species: Archae - 12; Bacteria - 1396; Metazoa - 17338; Fungi - 3422; Plants - 5037; Viruses - 0; Other Eukaryotes - 2996 (source: NCBI BLink).
AT5G65790.1	Bra031847	0	0.3667	0.061	0.166349	0.13	55.95	0.06	4.44	1	1.2e-29	1	1	myb domain protein 68
AT5G65790.1	Bra024419	0	0.3248	0.0594	0.182882	0.13	55.23	0.33	5.89	1	8.5e-28	1	1	myb domain protein 68
AT5G65790.1	Bra037828	0	0.3526	0.0526	0.149178	0	18.08	0.03	2.46	1	7.8e-10	1	0.99	myb domain protein 68
AT2G26480.1	Bra000542	0	0.5124	0.1487	0.290203	0	4.08	0.49	1.36	1	0.013	1	0.81	UDP-glucosyl transferase 76D1
AT2G26480.1	Bra000542	0	0.5124	0.1487	0.290203	0	4.08	0.49	1.36	1	0.013	1	0.81	UDP-glucosyl transferase 76D1
AT3G25585.4	Bra026519	0	0.3786	0.2144	0.566297	0.98	3.11	2.62	2.09	1	0.3	0.59	0.71	aminoalcoholphosphotransferase
AT3G25585.4	Bra025147	0	0.3346	0.0802	0.239689	13.52	15.27	12.48	18.4	0.7	0.45	0.76	0.41	aminoalcoholphosphotransferase
AT4G31990.3	Bra011314	0	0.5606	0.0205	0.036568	57.15	42.4	47.66	31.05	0.011	0.56	0.19	1	aspartate aminotransferase 5
AT4G31990.3	Bra023969	0	0.397	0.0312	0.0785894	26.32	34.91	30.73	28.49	0.77	0.14	0.36	0.9	aspartate aminotransferase 5
AT2G43820.1	Bra000329	0	0.2775	0.1036	0.373333	0.07	0	0.05	3.06	1	1	1	0.023	UDP-glucosyltransferase 74F2
AT2G43820.1	Bra004787	0	0.3087	0.083	0.268869	1.26	4.27	11.27	8.43	1	0.86	0.013	0.37	UDP-glucosyltransferase 74F2
AT4G37160.1	Bra011721	0	0.3962	0.0714	0.180212	1.05	1.01	2.18	0.56	0.67	0.67	0.24	1	SKU5 similar 15
AT4G37160.1	Bra017796	0	0.4183	0.0418	0.0999283	0	21.67	0	0	1	9.4e-14	1	1	SKU5 similar 15
AT3G17120.2	Bra021224	0	0.449	0.0981	0.218486	15.69	93.89	26.02	15.32	1	5.1e-23	0.97	1	unknown protein; BEST Arabidopsis thaliana protein match is: unknown protein (TAIR:AT1G02380.1); Has 35333 Blast hits to 34131 proteins in 2444 species: Archae - 798; Bacteria - 22429; Metazoa - 974; Fungi - 991; Plants - 531; Viruses - 0; Other Eukaryotes - 9610 (source: NCBI BLink).
AT3G17120.2	Bra001654	0	0.4353	0.1073	0.246497	20.45	56.23	57.68	8.78	1	3.1e-05	7.1e-06	1	unknown protein; BEST Arabidopsis thaliana protein match is: unknown protein (TAIR:AT1G02380.1); Has 35333 Blast hits to 34131 proteins in 2444 species: Archae - 798; Bacteria - 22429; Metazoa - 974; Fungi - 991; Plants - 531; Viruses - 0; Other Eukaryotes - 9610 (source: NCBI BLink).
AT3G17120.2	Bra022198	0	0.3475	0.0817	0.235108	9.59	9.3	22.2	6.24	0.82	0.83	0.00038	1	unknown protein; BEST Arabidopsis thaliana protein match is: unknown protein (TAIR:AT1G02380.1); Has 35333 Blast hits to 34131 proteins in 2444 species: Archae - 798; Bacteria - 22429; Metazoa - 974; Fungi - 991; Plants - 531; Viruses - 0; Other Eukaryotes - 9610 (source: NCBI BLink).
AT4G12030.2	Bra000760	0	0.3267	0.0555	0.169881	1.85	83.7	4.29	2.4	1	3.2e-42	1	1	bile acid transporter 5
AT4G12030.2	Bra029434	0	0.3698	0.096	0.2596	0.08	44.43	0.54	0.92	1	1.8e-26	1	1	bile acid transporter 5
AT3G07790.1	Bra040029	0	1.1962	0.0635	0.0530848	44.07	45.47	55.41	52.25	0.75	0.66	0.076	0.74	DGCR14-related
AT3G07790.1	Bra029679	0	1.6779	0.0837	0.0498838	13.12	7.65	11.98	10.85	0.22	0.91	0.39	0.79	DGCR14-related
AT5G40740.1	Bra028473	0	0.3554	0.0341	0.0959482	5.99	9.25	13.38	8.66	0.96	0.54	0.06	0.84	unknown protein; Has 30201 Blast hits to 17322 proteins in 780 species: Archae - 12; Bacteria - 1396; Metazoa - 17338; Fungi - 3422; Plants - 5037; Viruses - 0; Other Eukaryotes - 2996 (source: NCBI BLink).
AT5G40740.1	Bra025550	0	0.3425	0.0331	0.0966423	3.6	8.77	7.98	4.08	0.94	0.16	0.28	0.94	unknown protein; Has 30201 Blast hits to 17322 proteins in 780 species: Archae - 12; Bacteria - 1396; Metazoa - 17338; Fungi - 3422; Plants - 5037; Viruses - 0; Other Eukaryotes - 2996 (source: NCBI BLink).
AT5G57370.1	Bra020446	0	0.6941	0.1028	0.148105	70.13	80.05	131.77	41.72	0.87	0.39	5e-12	1	unknown protein; CONTAINS InterPro DOMAIN/s: Protein of unknown function DUF1777 (InterPro:IPR013957); Has 30201 Blast hits to 17322 proteins in 780 species: Archae - 12; Bacteria - 1396; Metazoa - 17338; Fungi - 3422; Plants - 5037; Viruses - 0; Other Eukaryotes - 2996 (source: NCBI BLink).
AT5G57370.1	Bra002732	1.96182e-44	0.7095	0.1198	0.168851	20.62	29.43	40.19	32.78	0.99	0.56	0.012	0.73	unknown protein; CONTAINS InterPro DOMAIN/s: Protein of unknown function DUF1777 (InterPro:IPR013957); Has 30201 Blast hits to 17322 proteins in 780 species: Archae - 12; Bacteria - 1396; Metazoa - 17338; Fungi - 3422; Plants - 5037; Viruses - 0; Other Eukaryotes - 2996 (source: NCBI BLink).
AT3G05880.1	Bra040247	2e-18	0.3755	0.1491	0.397071	139.08	94.55	84.87	154.97	0.0057	0.98	1	0.024	Low temperature and salt responsive protein family
AT3G05880.1	Bra001171	1e-18	0.4899	0.1245	0.254133	0.84	0	0	2.39	1	1	1	0.081	Low temperature and salt responsive protein family
AT3G10260.3	Bra034102	0	0.5621	0.1175	0.209038	24.76	30.9	53.82	27.45	0.97	0.73	3.8e-05	0.99	Reticulon family protein
AT3G10260.3	Bra029827	0	0.42	0.0739	0.175952	2.82	3.05	7	21.03	1	0.99	0.68	2.7e-05	Reticulon family protein
AT1G17455.1	Bra025974	0	0.4863	0.0159	0.0326959	28.65	43.43	28.35	66.4	0.99	0.31	0.98	0.0011	ELF4-like 4
AT1G17455.1	Bra030990	0	0.2034	0.0746	0.366765	3.35	5.89	3.3	16.47	0.98	0.84	0.97	0.0013	ELF4-like 4
AT2G34260.1	Bra021901	0	0.4894	0.0528	0.107887	0.45	1.33	0.16	2.42	1	0.67	1	0.2	transducin family protein / WD-40 repeat family protein
AT2G34260.1	Bra005439	0	0.4158	0.0507	0.121934	30.09	31.58	31.48	22.82	0.35	0.26	0.22	0.99	transducin family protein / WD-40 repeat family protein
AT1G11260.1	Bra019870	0	0.5114	0.0177	0.0346109	144.01	115.05	111.05	131.36	0.011	0.72	0.77	0.88	sugar transporter 1
AT1G11260.1	Bra031762	0	0.4488	0.0119	0.0265152	21.84	3.38	12.7	26.61	0.065	1	0.83	0.019	sugar transporter 1
AT5G59760.1	Bra020292	0	0.2791	0.1331	0.47689	2.06	0.3	0.94	0.34	0.15	1	1	1	Protein of unknown function (DUF1635)
AT5G59760.1	Bra002535	0	0.374	0.1373	0.367112	0.07	0.88	0.14	0	1	1	1	1	Protein of unknown function (DUF1635)
AT3G01160.1	Bra001018	5e-19	0.8611	0.328	0.380908	n/a	n/a	n/a	n/a	n/a	n/a	n/a	n/a	FUNCTIONS IN: molecular_function unknown; INVOLVED IN: biological_process unknown; LOCATED IN: cytosol, nucleus; EXPRESSED IN: 22 plant structures; EXPRESSED DURING: 13 growth stages; CONTAINS InterPro DOMAIN/s: NUC153 (InterPro:IPR012580); Has 36638 Blast hits to 21323 proteins in 1057 species: Archae - 109; Bacteria - 2369; Metazoa - 13796; Fungi - 4858; Plants - 1657; Viruses - 489; Other Euka…
AT3G01160.1	Bra039140	0	0.6717	0.2211	0.329165	44.42	26.6	40.42	14.32	0.0038	0.82	0.018	1	FUNCTIONS IN: molecular_function unknown; INVOLVED IN: biological_process unknown; LOCATED IN: cytosol, nucleus; EXPRESSED IN: 22 plant structures; EXPRESSED DURING: 13 growth stages; CONTAINS InterPro DOMAIN/s: NUC153 (InterPro:IPR012580); Has 36638 Blast hits to 21323 proteins in 1057 species: Archae - 109; Bacteria - 2369; Metazoa - 13796; Fungi - 4858; Plants - 1657; Viruses - 489; Other Euka…
AT2G42190.1	Bra016892	7.00649e-43	0.3652	0.1455	0.398412	62.19	1.15	31.72	29.46	4.8e-10	1	0.35	0.91	unknown protein; BEST Arabidopsis thaliana protein match is: unknown protein (TAIR:AT3G57930.2); Has 1381 Blast hits to 1230 proteins in 175 species: Archae - 3; Bacteria - 25; Metazoa - 672; Fungi - 135; Plants - 127; Viruses - 30; Other Eukaryotes - 389 (source: NCBI BLink).
AT2G42190.1	Bra004673	9.99995e-41	0.3823	0.0827	0.216322	72.57	0.24	39.55	28.51	3.6e-12	1	0.13	0.99	unknown protein; BEST Arabidopsis thaliana protein match is: unknown protein (TAIR:AT3G57930.2); Has 1381 Blast hits to 1230 proteins in 175 species: Archae - 3; Bacteria - 25; Metazoa - 672; Fungi - 135; Plants - 127; Viruses - 30; Other Eukaryotes - 389 (source: NCBI BLink).
AT5G01380.1	Bra028899	0	0.32	0.0816	0.255	0.13	0	0.04	0.36	1	1	1	1	Homeodomain-like superfamily protein
AT5G01380.1	Bra005688	0	0.3872	0.0749	0.19344	10.33	0.7	5.81	0.21	0.0013	1	0.31	1	Homeodomain-like superfamily protein
AT5G16680.1	Bra006365	0	0.3519	0.1523	0.432793	4.51	6.25	6.68	3.93	0.75	0.39	0.32	0.95	RING/FYVE/PHD zinc finger superfamily protein
AT5G16680.1	Bra008605	0	0.3816	0.1692	0.443396	7.89	13.11	11.24	6.03	0.83	0.1	0.26	0.98	RING/FYVE/PHD zinc finger superfamily protein
AT5G45330.1	Bra021964	0	0.3525	0.1425	0.404255	9.49	16.25	24.17	4.95	0.93	0.21	0.00054	1	decapping 5-like
AT5G45330.1	Bra027601	0	0.3248	0.1224	0.376847	7.67	15.3	18.2	2.17	0.91	0.071	0.0057	1	decapping 5-like
AT3G55120.1	Bra003209	0	0.7456	0.1506	0.201985	60.58	0.15	18.82	13.25	1e-16	1	0.83	1	Chalcone-flavanone isomerase family protein
AT3G55120.1	Bra007142	0	0.6703	0.0953	0.142175	331.53	51.53	80.19	41.94	4.8e-86	1	1	1	Chalcone-flavanone isomerase family protein
AT2G40095.1	Bra000167	0	0.4792	0.1141	0.238105	3.61	23.75	10.08	9.64	1	0.00012	0.69	0.94	Alpha/beta hydrolase related protein
AT2G40095.1	Bra017033	0	0.6252	0.1154	0.184581	11.53	12.38	13.97	3.94	0.41	0.26	0.12	1	Alpha/beta hydrolase related protein
AT5G17520.1	Bra023622	0	0.3912	0.0888	0.226994	15.49	3.83	12.82	11.05	0.063	1	0.27	0.71	root cap 1 (RCP1)
AT5G17520.1	Bra013970	0	0.4019	0.106	0.263747	38.63	7.12	17.09	24.96	5.3e-05	1	0.84	0.58	root cap 1 (RCP1)
AT1G55790.1	Bra038014	0	1.049	0.4544	0.433174	0	0	0.02	0.1	1	1	1	1	Domain of unknown function (DUF2431)
AT1G55790.1	Bra030834	0	1.2675	0.4436	0.34998	0.07	1.53	0.78	1.57	1	0.56	1	0.63	Domain of unknown function (DUF2431)
AT2G18960.1	Bra024452	0	0.3161	0.0447	0.141411	0.38	1.33	0.87	11.78	1	0.98	1	4.1e-05	H(+)-ATPase 1
AT2G18960.1	Bra038835	0	0.2813	0.0148	0.0526129	91.81	105.23	127.69	92.9	0.88	0.3	0.00054	1	H(+)-ATPase 1
AT3G02570.1	Bra021430	0	0.4199	0.0553	0.131698	35.06	14.53	23.42	13.06	0.00054	0.96	0.25	1	Mannose-6-phosphate isomerase, type I
AT3G02570.1	Bra039181	0	0.4332	0.0436	0.100646	54.42	11.51	23.14	14.78	6.7e-10	1	0.64	1	Mannose-6-phosphate isomerase, type I
AT5G45275.1	Bra021958	0	0.3789	0.0238	0.0628134	10.8	9.74	6.88	7.2	0.26	0.39	0.82	0.89	Major facilitator superfamily protein
AT5G45275.1	Bra025086	0	0.3459	0.0388	0.112171	2.04	2.85	4.54	1.32	0.74	0.67	0.19	0.96	Major facilitator superfamily protein
AT3G19360.1	Bra038204	0	1.0512	0.1207	0.114821	4.2	4.62	5.46	2.52	0.57	0.56	0.31	0.96	Zinc finger (CCCH-type) family protein
AT3G19360.1	Bra001745	0	0.7709	0.1276	0.165521	13.29	3.84	9.5	4.6	0.017	0.99	0.26	0.99	Zinc finger (CCCH-type) family protein
AT3G13690.1	Bra021501	0	0.4223	0.039	0.0923514	14.01	21.01	20.99	10.77	0.76	0.091	0.11	1	Protein kinase protein with adenine nucleotide alpha hydrolases-like domain
AT3G13690.1	Bra001520	0	0.4628	0.0378	0.0816767	2.29	1.59	5.35	2.65	0.79	0.95	0.091	0.86	Protein kinase protein with adenine nucleotide alpha hydrolases-like domain
AT3G13690.1	Bra027408	0	0.3462	0.0409	0.11814	8.58	12.06	31.77	3.02	0.97	0.7	8.7e-08	1	Protein kinase protein with adenine nucleotide alpha hydrolases-like domain
AT3G15890.1	Bra021143	0	0.6415	0.1236	0.192673	0.37	7.01	1.09	2.31	1	0.0027	0.93	0.82	Protein kinase superfamily protein
AT3G15890.1	Bra001614	0	0.7617	0.1312	0.172246	10.8	39.55	12.72	18.07	1	1.3e-06	0.98	0.91	Protein kinase superfamily protein
AT1G72170.1	Bra016083	6e-37	0.5869	0.1531	0.260862	43.27	43.57	50.33	45.61	0.6	0.57	0.12	0.88	Domain of unknown function (DUF543)
AT1G72170.1	Bra003890	1e-36	0.4518	0.1541	0.34108	20.86	24.97	26.76	53.65	0.99	0.92	0.79	0.00055	Domain of unknown function (DUF543)
AT5G56200.1	Bra035609	0	0.5183	0.1882	0.36311	0.07	0.47	0.03	2.05	1	1	1	0.081	C2H2 type zinc finger transcription factor family
AT5G56200.1	Bra028943	0	0.4234	0.1695	0.400331	0	0	0	0.08	1	1	1	1	C2H2 type zinc finger transcription factor family
AT5G56200.1	Bra002836	0	0.5054	0.1563	0.30926	0.07	0.57	0.26	0.61	1	1	1	1	C2H2 type zinc finger transcription factor family
AT1G73010.1	Bra008066	0	0.3156	0.0609	0.192966	6.35	27.62	30.38	14.63	1	0.022	0.0021	0.99	phosphate starvation-induced gene 2
AT1G73010.1	Bra016025	0	0.3597	0.0679	0.188768	0.49	25.89	9.85	3.62	1	5.7e-08	0.58	1	phosphate starvation-induced gene 2
AT1G53180.1	Bra038108	0	0.2363	0.1549	0.655523	0.14	8.16	1.9	2.7	1	0.0021	0.96	0.9	unknown protein; FUNCTIONS IN: molecular_function unknown; INVOLVED IN: biological_process unknown; LOCATED IN: cellular_component unknown; EXPRESSED IN: 13 plant structures; EXPRESSED DURING: 6 growth stages; BEST Arabidopsis thaliana protein match is: unknown protein (TAIR:AT3G15115.1); Has 58 Blast hits to 56 proteins in 22 species: Archae - 0; Bacteria - 0; Metazoa - 6; Fungi - 4; Plants - 29…
AT1G53180.1	Bra030955	0	0.286	0.1334	0.466434	0.14	5.44	0.22	4.56	1	0.041	1	0.23	unknown protein; FUNCTIONS IN: molecular_function unknown; INVOLVED IN: biological_process unknown; LOCATED IN: cellular_component unknown; EXPRESSED IN: 13 plant structures; EXPRESSED DURING: 6 growth stages; BEST Arabidopsis thaliana protein match is: unknown protein (TAIR:AT3G15115.1); Has 58 Blast hits to 56 proteins in 22 species: Archae - 0; Bacteria - 0; Metazoa - 6; Fungi - 4; Plants - 29…
AT1G07930.2	Bra030707	0	0.4697	0.0117	0.0249095	313.14	289.83	280.42	168.1	2.1e-05	0.0044	0.0085	1	GTP binding Elongation factor Tu family protein
AT1G07930.2	Bra031602	0	0.5053	0.005	0.00989511	129.74	108.78	113.45	44.96	0.0001	0.071	0.011	1	GTP binding Elongation factor Tu family protein
AT4G09030.1	Bra000670	2e-26	0.4907	0.1943	0.395965	571.93	668.34	938.46	176.64	0.49	5.4e-07	3.8e-70	1	arabinogalactan protein 10
AT4G09030.1	Bra038390	5e-16	0.3325	0.225	0.676692	n/a	n/a	n/a	n/a	n/a	n/a	n/a	n/a	arabinogalactan protein 10
AT3G19420.1	Bra038209	0	0.4013	0.0807	0.201096	17.34	38.03	35.99	15.89	0.98	0.0049	0.016	1	PTEN 2
AT3G19420.1	Bra022421	0	0.3898	0.066	0.169318	8.16	12.81	10.1	4.84	0.64	0.11	0.29	1	PTEN 2
AT1G74660.1	Bra015898	5e-37	0.3678	0.0594	0.161501	0	8.06	0.58	5.01	1	0.0043	1	0.3	mini zinc finger 1
AT1G74660.1	Bra003791	7e-37	0.5117	0.0493	0.0963455	0.16	23.11	0	7.14	1	1.8e-09	1	0.79	mini zinc finger 1
AT1G22040.1	Bra031360	0	1.5351	0.1364	0.0888541	7.53	11.15	8.69	23.33	0.97	0.68	0.93	0.006	Galactose oxidase/kelch repeat superfamily protein
AT1G22040.1	Bra012304	0	0.6657	0.1414	0.212408	0	0.5	0	0.22	1	1	1	1	Galactose oxidase/kelch repeat superfamily protein
AT3G51370.1	Bra038895	0	0.4824	0.0457	0.0947347	34.41	59.47	46.8	84.88	1	0.24	0.87	0.002	Protein phosphatase 2C family protein
AT3G51370.1	Bra012856	1e-13	2.2088	0.2695	0.122012	0.35	4.81	0.24	16.54	1	0.78	1	7.7e-06	Protein phosphatase 2C family protein
AT3G51370.1	Bra036813	0	0.5843	0.0657	0.112442	37.11	35.63	37.83	75.56	0.93	0.96	0.88	0.00025	Protein phosphatase 2C family protein
AT3G25860.1	Bra025167	0	0.6422	0.0456	0.0710059	47.5	34.97	60.53	28.84	0.18	0.91	0.00039	1	2-oxoacid dehydrogenases acyltransferase family protein
AT3G25860.1	Bra017345	0	0.5125	0.0438	0.0854634	17.28	25.67	38.44	8.96	0.91	0.21	4.6e-05	1	2-oxoacid dehydrogenases acyltransferase family protein
AT1G73030.1	Bra008067	0	0.7359	0.0231	0.0313901	40.27	57.85	51.18	81.4	0.99	0.4	0.7	0.014	SNF7 family protein
AT1G73030.1	Bra016022	0	0.513	0.0197	0.0384016	32.31	63.33	40.62	165.57	1	0.91	1	7.4e-22	SNF7 family protein
AT1G73030.1	Bra003859	0	0.5436	0.0237	0.0435982	77.9	65.46	65	99.24	0.37	0.89	0.84	0.076	SNF7 family protein
AT1G21630.1	Bra017933	0	0.4348	0.1358	0.312328	19.87	32.65	29.37	13.72	0.85	0.018	0.068	1	Calcium-binding EF hand family protein
AT1G21630.1	Bra012288	0	0.3784	0.0822	0.21723	14.28	26.93	25.38	11.38	0.92	0.034	0.045	1	Calcium-binding EF hand family protein
AT1G21630.1	Bra016413	0	0.3587	0.0948	0.264288	13.73	22.5	20.69	10.7	0.84	0.063	0.12	1	Calcium-binding EF hand family protein
AT2G21060.1	Bra030325	0	0.429	0.1031	0.240326	6.12	68.54	42.31	88.3	1	0.0016	0.85	4.8e-06	glycine-rich protein 2B
AT2G21060.1	Bra031159	0	0.4496	0.163	0.362544	21.52	94.57	76.62	181.31	1	0.31	0.93	1.7e-16	glycine-rich protein 2B
AT1G13700.1	Bra026893	0	0.3488	0.0495	0.141915	2.93	11.02	4.53	16.77	1	0.2	0.97	0.016	6-phosphogluconolactonase 1
AT1G13700.1	Bra040721	0	0.3788	0.1547	0.408395	0	0	0	0.06	1	1	1	1	6-phosphogluconolactonase 1
AT1G27420.1	Bra030046	0	0.4543	0.2456	0.540612	0	0.19	0	0.5	1	1	1	1	Galactose oxidase/kelch repeat superfamily protein
AT1G27420.1	Bra010942	0	0.5636	0.0781	0.138573	0.77	0.38	1.3	2.19	1	1	0.66	0.32	Galactose oxidase/kelch repeat superfamily protein
AT4G30020.1	Bra011160	0	0.3803	0.0364	0.0957139	33.96	38.5	40.79	25.67	0.55	0.19	0.077	1	PA-domain containing subtilase family protein
AT4G30020.1	Bra024112	0	0.5418	0.0312	0.0575858	37.75	44.22	58.55	23.98	0.7	0.22	0.00032	1	PA-domain containing subtilase family protein
AT3G20720.2	Bra023935	0	0.2977	0.0499	0.167618	10.51	14.14	14.77	8.99	0.73	0.25	0.19	0.98	unknown protein; FUNCTIONS IN: molecular_function unknown; INVOLVED IN: biological_process unknown; EXPRESSED IN: 22 plant structures; EXPRESSED DURING: 13 growth stages.
AT3G20720.2	Bra035753	0	0.4616	0.1753	0.379766	0.05	0.4	0.15	0.82	1	1	1	1	unknown protein; FUNCTIONS IN: molecular_function unknown; INVOLVED IN: biological_process unknown; EXPRESSED IN: 22 plant structures; EXPRESSED DURING: 13 growth stages.
AT4G15760.2	Bra012767	0	0.3626	0.0941	0.259515	31.61	32.63	9.22	11.71	0.0064	0.0027	1	1	monooxygenase 1
AT4G15760.2	Bra038068	0	1.6693	0.3064	0.18355	1.22	21.95	3.85	1.53	1	5.9e-09	0.97	1	monooxygenase 1
AT2G02820.2	Bra026578	0	0.4202	0.0941	0.223941	3.87	7.4	8.42	2.09	0.9	0.22	0.096	0.99	myb domain protein 88
AT2G02820.2	Bra024804	0	0.3594	0.1002	0.278798	14.05	9.48	8.04	12.14	0.14	0.73	0.82	0.58	myb domain protein 88
AT3G55500.1	Bra014739	0	0.3687	0.0564	0.15297	7.07	2.3	0.38	3.02	0.012	0.82	1	0.71	expansin A16
AT3G55500.1	Bra007170	0	0.4057	0.0457	0.112645	21.26	4.59	0.67	5.13	3.7e-07	0.96	1	0.96	expansin A16
AT1G13710.1	Bra026892	0	0.3682	0.0616	0.1673	0.31	14	4.62	0.23	1	6.8e-06	0.64	1	cytochrome P450, family 78, subfamily A, polypeptide 5
AT1G13710.1	Bra040720	0	0.3812	0.0521	0.136674	0.61	16.42	42.87	1.12	1	0.36	3e-14	1	cytochrome P450, family 78, subfamily A, polypeptide 5
AT1G76160.1	Bra008241	0	0.4568	0.0613	0.134194	88.48	161.83	125.66	24.46	0.86	3.5e-13	0.00019	1	SKU5 similar 5
AT1G76160.1	Bra015781	0	0.44	0.0495	0.1125	167.67	89.39	138.44	54.41	6.1e-10	0.98	0.00024	1	SKU5 similar 5
AT3G52090.2	Bra012821	9e-15	0.3404	0.2187	0.642479	0	1.11	0.37	1.74	1	0.56	1	0.49	DNA-directed RNA polymerase, RBP11-like
AT3G52090.2	Bra033459	0	1.1608	0.4007	0.345193	3.04	7.82	8.73	10.58	0.99	0.56	0.37	0.29	DNA-directed RNA polymerase, RBP11-like
AT3G52090.2	Bra006896	0	0.834	0.0841	0.100839	58.74	64.38	92.04	51.49	0.83	0.51	2.6e-05	1	DNA-directed RNA polymerase, RBP11-like
AT4G11360.1	Bra000742	0	0.9472	0.1969	0.207876	1.73	6.68	2.95	16.04	1	0.62	0.99	0.00078	RING-H2 finger A1B
AT4G11360.1	Bra035230	7e-40	0.7341	0.2408	0.328021	14.5	34.51	15.86	169.61	1	1	1	4e-44	RING-H2 finger A1B
AT4G21190.1	Bra013511	0	0.3561	0.0883	0.247964	30.73	4.53	14.62	12.11	2.1e-05	1	0.58	0.96	Pentatricopeptide repeat (PPR) superfamily protein
AT4G21190.1	Bra038782	0	0.6003	0.0874	0.145594	4.66	0.5	2.58	1.41	0.1	1	0.59	0.93	Pentatricopeptide repeat (PPR) superfamily protein
AT5G62900.1	Bra010130	0	0.3485	0.0627	0.179914	3.33	40.33	3.41	34.86	1	6.3e-07	1	0.006	unknown protein; FUNCTIONS IN: molecular_function unknown; INVOLVED IN: N-terminal protein myristoylation; LOCATED IN: cellular_component unknown; EXPRESSED IN: 22 plant structures; EXPRESSED DURING: 12 growth stages; BEST Arabidopsis thaliana protein match is: unknown protein (TAIR:AT5G50090.1); Has 157 Blast hits to 157 proteins in 14 species: Archae - 0; Bacteria - 0; Metazoa - 0; Fungi - 0; P…
AT5G62900.1	Bra035874	0	0.4331	0.1201	0.277303	0	3.17	0	0	1	0.014	1	1	unknown protein; FUNCTIONS IN: molecular_function unknown; INVOLVED IN: N-terminal protein myristoylation; LOCATED IN: cellular_component unknown; EXPRESSED IN: 22 plant structures; EXPRESSED DURING: 12 growth stages; BEST Arabidopsis thaliana protein match is: unknown protein (TAIR:AT5G50090.1); Has 157 Blast hits to 157 proteins in 14 species: Archae - 0; Bacteria - 0; Metazoa - 0; Fungi - 0; P…
AT1G69880.1	Bra016258	0	0.5712	0.0964	0.168768	3.42	164.74	17.33	9.01	1	1.7e-71	1	1	thioredoxin H-type 8
AT1G69880.1	Bra003976	0	0.4425	0.1824	0.412203	0	0	1.24	0	1	1	0.23	1	thioredoxin H-type 8
AT1G76140.1	Bra008240	0	0.4124	0.0474	0.114937	28.33	12.84	13.97	15.27	0.0025	0.93	0.85	0.93	Prolyl oligopeptidase family protein
AT1G76140.1	Bra015783	0	0.3563	0.0461	0.129385	38.62	32.23	38.54	18.88	0.083	0.43	0.055	1	Prolyl oligopeptidase family protein
AT3G15390.2	Bra021108	0	0.3582	0.1356	0.378559	0.2	2.72	2.78	0.94	1	0.35	0.33	1	silencing defective 5
AT3G15390.2	Bra027247	0	0.2701	0.1489	0.551277	13.06	10.25	19.23	7.17	0.41	0.77	0.012	0.99	silencing defective 5
AT1G29470.2	Bra010830	0	0.4545	0.0414	0.0910891	28.85	41.54	45.75	31.43	0.94	0.15	0.025	0.98	S-adenosyl-L-methionine-dependent methyltransferases superfamily protein
AT1G29470.2	Bra032319	0	0.4055	0.0516	0.12725	118.12	168.39	161.3	54.65	0.66	1e-06	6.4e-06	1	S-adenosyl-L-methionine-dependent methyltransferases superfamily protein
AT1G19880.1	Bra025778	2e-31	0.5002	0.1826	0.365054	0	0.15	0.1	2.33	1	1	1	0.081	Regulator of chromosome condensation (RCC1) family protein
AT1G19880.1	Bra012191	0	0.4196	0.0553	0.131792	61.54	76.93	95.28	24.51	0.59	0.023	7.9e-07	1	Regulator of chromosome condensation (RCC1) family protein
AT1G53023.1	Bra019007	0	0.8219	0.2199	0.267551	3.36	11.9	6.15	10.16	0.99	0.083	0.77	0.38	Ubiquitin-conjugating enzyme family protein
AT1G53023.1	Bra030965	0	0.6067	0.2191	0.361134	5.46	8.13	3.85	6.92	0.69	0.2	0.93	0.67	Ubiquitin-conjugating enzyme family protein
AT3G10480.1	Bra034119	0	0.4878	0.0804	0.164822	18.77	49.84	53.79	47.09	1	0.071	0.01	0.59	NAC domain containing protein 50
AT3G10480.1	Bra001366	0	0.5138	0.1311	0.255158	4.33	9	10.27	8.32	0.96	0.32	0.17	0.69	NAC domain containing protein 50
AT5G03905.1	Bra028810	0	0.7704	0.0875	0.113577	12.83	10.13	6.68	12.39	0.28	0.54	0.94	0.51	Iron-sulphur cluster biosynthesis family protein
AT5G03905.1	Bra009501	0	0.6216	0.0975	0.156853	14.73	10.77	7.1	17.2	0.29	0.77	0.96	0.2	Iron-sulphur cluster biosynthesis family protein
AT3G18230.1	Bra037596	0	0.6028	0.1475	0.244691	2.84	2.48	1.4	0.12	0.45	0.44	0.8	1	Octicosapeptide/Phox/Bem1p family protein
AT3G18230.1	Bra022297	0	0.4522	0.1867	0.41287	n/a	n/a	n/a	n/a	n/a	n/a	n/a	n/a	Octicosapeptide/Phox/Bem1p family protein
AT5G24800.1	Bra020471	0	0.2684	0.089	0.331595	7.29	50.41	8.48	23.3	1	7.7e-11	1	0.74	basic leucine zipper 9
AT5G24800.1	Bra009793	0	0.2722	0.083	0.304923	1.57	13.23	2.82	6.68	1	0.0014	0.98	0.67	basic leucine zipper 9
AT5G47100.1	Bra022104	0	0.3841	0.0106	0.027597	2.14	6.85	9.9	10.64	1	0.69	0.19	0.25	calcineurin B-like protein 9
AT5G47100.1	Bra017504	0	0.4052	0.0186	0.0459033	12.67	24.12	24.62	22.61	0.99	0.18	0.15	0.69	calcineurin B-like protein 9
AT1G50930.1	Bra030466	0	0.2897	0.1707	0.58923	n/a	n/a	n/a	n/a	n/a	n/a	n/a	n/a	unknown protein; BEST Arabidopsis thaliana protein match is: unknown protein (TAIR:AT3G20557.1); Has 215 Blast hits to 213 proteins in 63 species: Archae - 0; Bacteria - 2; Metazoa - 83; Fungi - 10; Plants - 45; Viruses - 5; Other Eukaryotes - 70 (source: NCBI BLink).
AT1G50930.1	Bra018878	9.99967e-42	0.5067	0.2756	0.543912	0	0.23	0	0	1	1	1	1	unknown protein; BEST Arabidopsis thaliana protein match is: unknown protein (TAIR:AT3G20557.1); Has 215 Blast hits to 213 proteins in 63 species: Archae - 0; Bacteria - 2; Metazoa - 83; Fungi - 10; Plants - 45; Viruses - 5; Other Eukaryotes - 70 (source: NCBI BLink).
AT4G37130.1	Bra011723	0	0.7053	0.1211	0.1717	24.65	32.48	36.82	16.38	0.74	0.12	0.014	1	hydroxyproline-rich glycoprotein family protein
AT4G37130.1	Bra010582	0	0.5051	0.151	0.298951	1.42	2.77	3.01	2.55	0.92	0.61	0.36	0.77	hydroxyproline-rich glycoprotein family protein
AT1G30900.1	Bra039877	0	0.6522	0.0878	0.134621	0	0	0	0	1	1	1	1	VACUOLAR SORTING RECEPTOR 6
AT1G30900.1	Bra023151	0	0.3152	0.0302	0.0958122	5.08	18.82	4.58	3.9	0.92	5.1e-05	0.95	1	VACUOLAR SORTING RECEPTOR 6
AT1G17210.1	Bra025990	0	0.3384	0.0581	0.17169	28.46	47.64	48.94	42.38	0.99	0.11	0.06	0.84	IAP-like protein 1
AT1G17210.1	Bra016613	0	0.3098	0.0603	0.194642	3.38	7.98	4.77	6.39	0.93	0.22	0.76	0.63	IAP-like protein 1
AT3G24620.1	Bra013249	0	0.3531	0.0475	0.134523	0	0	0	0	1	1	1	1	RHO guanyl-nucleotide exchange factor 8
AT3G24620.1	Bra015068	0	0.3379	0.041	0.121338	0	0	0	0	1	1	1	1	RHO guanyl-nucleotide exchange factor 8
AT5G01540.1	Bra028907	0	0.735	0.1738	0.236463	0.79	1.24	0.02	1.85	1	0.56	1	0.63	lectin receptor kinase a4.1
AT5G01540.1	Bra005681	0	0.5389	0.1119	0.207645	3.25	0.91	2.02	2.83	0.3	1	0.59	0.71	lectin receptor kinase a4.1
AT1G15770.1	Bra026108	4.99983e-42	0.4806	0.2949	0.613608	11.34	36.14	18.2	7.36	0.98	1.5e-06	0.42	1	unknown protein; BEST Arabidopsis thaliana protein match is: unknown protein (TAIR:AT1G15780.1); Has 30201 Blast hits to 17322 proteins in 780 species: Archae - 12; Bacteria - 1396; Metazoa - 17338; Fungi - 3422; Plants - 5037; Viruses - 0; Other Eukaryotes - 2996 (source: NCBI BLink).
AT1G15770.1	Bra016651	1.96182e-44	0.4444	0.2381	0.535779	22.94	44.51	32.49	19.29	0.94	0.00085	0.2	1	unknown protein; BEST Arabidopsis thaliana protein match is: unknown protein (TAIR:AT1G15780.1); Has 30201 Blast hits to 17322 proteins in 780 species: Archae - 12; Bacteria - 1396; Metazoa - 17338; Fungi - 3422; Plants - 5037; Viruses - 0; Other Eukaryotes - 2996 (source: NCBI BLink).
AT1G15770.1	Bra026749	1.99993e-41	0.7813	0.3255	0.416613	10.67	16.38	21.76	5	0.86	0.18	0.0063	1	unknown protein; BEST Arabidopsis thaliana protein match is: unknown protein (TAIR:AT1G15780.1); Has 30201 Blast hits to 17322 proteins in 780 species: Archae - 12; Bacteria - 1396; Metazoa - 17338; Fungi - 3422; Plants - 5037; Viruses - 0; Other Eukaryotes - 2996 (source: NCBI BLink).
AT1G14010.1	Bra016715	0	0.7934	0.2413	0.304134	18.73	29.84	33.96	7.74	0.84	0.041	0.0027	1	emp24/gp25L/p24 family/GOLD family protein
AT1G14010.1	Bra026866	0	0.6493	0.0898	0.138303	4.59	18.6	16.34	5.45	1	0.0096	0.037	1	emp24/gp25L/p24 family/GOLD family protein
AT2G21740.1	Bra030278	0	0.3898	0.1032	0.264751	n/a	n/a	n/a	n/a	n/a	n/a	n/a	n/a	Protein of unknown function (DUF1278)
AT2G21740.1	Bra031217	0	0.5014	0.0736	0.146789	1.61	0	0	0.94	0.24	1	1	1	Protein of unknown function (DUF1278)
AT5G16110.1	Bra023552	0	0.51	0.1264	0.247843	0.78	1.03	0.14	5.15	1	0.85	1	0.0084	unknown protein; FUNCTIONS IN: molecular_function unknown; INVOLVED IN: biological_process unknown; LOCATED IN: chloroplast; EXPRESSED IN: 24 plant structures; EXPRESSED DURING: 15 growth stages; BEST Arabidopsis thaliana protein match is: unknown protein (TAIR:AT3G02555.1); Has 133 Blast hits to 133 proteins in 18 species: Archae - 0; Bacteria - 0; Metazoa - 0; Fungi - 0; Plants - 133; Viruses -…
AT5G16110.1	Bra006339	0	0.5878	0.099	0.168425	22.54	33.5	47.59	145.97	1	1	0.96	5.2e-23	unknown protein; FUNCTIONS IN: molecular_function unknown; INVOLVED IN: biological_process unknown; LOCATED IN: chloroplast; EXPRESSED IN: 24 plant structures; EXPRESSED DURING: 15 growth stages; BEST Arabidopsis thaliana protein match is: unknown protein (TAIR:AT3G02555.1); Has 133 Blast hits to 133 proteins in 18 species: Archae - 0; Bacteria - 0; Metazoa - 0; Fungi - 0; Plants - 133; Viruses -…
AT5G16110.1	Bra008645	0	0.5943	0.0669	0.112569	152.53	164.29	166.24	227.32	0.96	0.72	0.53	0.02	unknown protein; FUNCTIONS IN: molecular_function unknown; INVOLVED IN: biological_process unknown; LOCATED IN: chloroplast; EXPRESSED IN: 24 plant structures; EXPRESSED DURING: 15 growth stages; BEST Arabidopsis thaliana protein match is: unknown protein (TAIR:AT3G02555.1); Has 133 Blast hits to 133 proteins in 18 species: Archae - 0; Bacteria - 0; Metazoa - 0; Fungi - 0; Plants - 133; Viruses -…
AT5G55990.1	Bra035598	0	0.2566	0.0096	0.0374123	18.75	40.05	14.65	58.89	1	0.057	1	7.6e-05	calcineurin B-like protein 2
AT5G55990.1	Bra028949	0	0.4442	0.0103	0.0231878	2.78	0.6	1.34	2.16	0.45	1	0.8	0.54	calcineurin B-like protein 2
AT2G01180.2	Bra024900	0	0.9657	0.0796	0.0824273	6.16	13.8	3.04	2.14	0.54	0.0014	0.95	1	phosphatidic acid phosphatase 1
AT2G01180.2	Bra017464	0	0.8496	0.0837	0.0985169	55.1	4.23	16.04	14.39	5.8e-14	1	0.91	1	phosphatidic acid phosphatase 1
AT3G53400.1	Bra039785	0	0.65	0.0977	0.150308	n/a	n/a	n/a	n/a	n/a	n/a	n/a	n/a	BEST Arabidopsis thaliana protein match is: conserved peptide upstream open reading frame 47 (TAIR:AT5G03190.1); Has 285 Blast hits to 285 proteins in 23 species: Archae - 0; Bacteria - 0; Metazoa - 1; Fungi - 0; Plants - 279; Viruses - 0; Other Eukaryotes - 5 (source: NCBI BLink).
AT3G53400.1	Bra006996	0	0.4676	0.1308	0.279726	0.38	0.36	0.09	2.08	1	1	1	0.081	BEST Arabidopsis thaliana protein match is: conserved peptide upstream open reading frame 47 (TAIR:AT5G03190.1); Has 285 Blast hits to 285 proteins in 23 species: Archae - 0; Bacteria - 0; Metazoa - 1; Fungi - 0; Plants - 279; Viruses - 0; Other Eukaryotes - 5 (source: NCBI BLink).
AT5G67560.1	Bra024440	0	0.2771	0.0173	0.0624323	23.18	39.96	24.27	102.35	1	0.87	1	1.5e-13	ADP-ribosylation factor-like A1D
AT5G67560.1	Bra037841	0	0.333	0.0295	0.0885886	5.8	14.58	9.61	8.69	0.96	0.052	0.55	0.86	ADP-ribosylation factor-like A1D
AT5G44020.1	Bra033713	0	0.3092	0.0606	0.19599	70.1	67.09	23.94	132.27	0.57	0.69	1	9.7e-10	HAD superfamily, subfamily IIIB acid phosphatase
AT5G44020.1	Bra027521	0	0.3874	0.0528	0.136293	45.28	3.54	26.05	43.4	0.00043	1	0.67	0.031	HAD superfamily, subfamily IIIB acid phosphatase
AT5G44020.1	Bra036007	0	0.3809	0.0593	0.155684	3.68	23.82	16.51	4.62	1	0.00017	0.077	1	HAD superfamily, subfamily IIIB acid phosphatase
AT3G48150.1	Bra033769	0	0.451	0.0293	0.0649667	4.44	7.42	8.63	9.95	0.95	0.6	0.37	0.44	anaphase-promoting complex subunit 8
AT3G48150.1	Bra018081	0	0.5218	0.0318	0.0609429	2.94	5.8	7.25	2.54	0.94	0.39	0.11	0.97	anaphase-promoting complex subunit 8
AT2G44910.1	Bra040335	0	0.5396	0.1464	0.271312	0	0.72	3.92	0.37	1	1	0.042	1	homeobox-leucine zipper protein 4
AT2G44910.1	Bra004874	0	0.6181	0.1132	0.183142	1.23	7.09	5.38	3.52	0.99	0.089	0.31	0.87	homeobox-leucine zipper protein 4
AT4G38960.3	Bra033588	0	0.6416	0.0444	0.069202	1.03	3.82	1.8	25.95	1	0.99	1	2.3e-09	B-box type zinc finger family protein
AT4G38960.3	Bra010718	0	0.3089	0.0301	0.0974425	0.87	4.42	0.49	9.46	1	0.44	1	0.0055	B-box type zinc finger family protein
AT2G43600.1	Bra000312	0	0.697	0.1985	0.284792	12.57	65.41	22.11	2.75	1	2e-17	0.71	1	Chitinase family protein
AT2G43600.1	Bra037698	0	1.4837	0.2876	0.19384	0	9.38	0	4.62	1	0.00071	1	0.53	Chitinase family protein
AT4G13210.2	Bra032696	0	0.5586	0.0389	0.0696384	5.67	3.14	18.64	0.61	0.82	0.97	2.2e-06	1	Pectin lyase-like superfamily protein
AT4G13210.2	Bra034884	0	0.3331	0.0547	0.164215	n/a	n/a	n/a	n/a	n/a	n/a	n/a	n/a	Pectin lyase-like superfamily protein
AT4G03260.2	Bra034197	0	0.4812	0.1358	0.282211	22.01	13.18	22.19	26.49	0.35	0.98	0.29	0.31	Outer arm dynein light chain 1 protein
AT4G03260.2	Bra000838	0	0.4379	0.0784	0.179036	32.64	15.59	40.22	26.7	0.2	1	0.0033	0.93	Outer arm dynein light chain 1 protein
AT4G31180.2	Bra011251	0	0.5928	0.1312	0.221323	73.27	77.98	87	40.3	0.23	0.079	0.0017	1	Class II aminoacyl-tRNA and biotin synthetases superfamily protein
AT4G31180.2	Bra024018	0	0.7776	0.1594	0.20499	17.39	17.46	25.49	10.07	0.54	0.49	0.011	1	Class II aminoacyl-tRNA and biotin synthetases superfamily protein
AT2G36650.1	Bra023078	0	0.4979	0.2583	0.518779	0	0.21	0	0	1	1	1	1	unknown protein; Has 35333 Blast hits to 34131 proteins in 2444 species: Archae - 798; Bacteria - 22429; Metazoa - 974; Fungi - 991; Plants - 531; Viruses - 0; Other Eukaryotes - 9610 (source: NCBI BLink).
AT2G36650.1	Bra005255	0	0.3491	0.1583	0.453452	2.8	28.86	6.69	16.39	1	5.6e-06	0.99	0.47	unknown protein; Has 35333 Blast hits to 34131 proteins in 2444 species: Archae - 798; Bacteria - 22429; Metazoa - 974; Fungi - 991; Plants - 531; Viruses - 0; Other Eukaryotes - 9610 (source: NCBI BLink).
AT4G03200.1	Bra034192	0	0.5206	0.0472	0.0906646	22.39	7.06	19.55	16.67	0.051	1	0.17	0.79	catalytics
AT4G03200.1	Bra000841	2e-14	0.9798	0.3173	0.323842	0	0	0	0	1	1	1	1	catalytics
AT1G08880.1	Bra018595	0	0.6524	0.0246	0.0377069	95.26	88.49	134.02	148.13	0.98	1	0.0043	0.056	Histone superfamily protein
AT1G08880.1	Bra030745	0	0.5445	0.023	0.0422406	64.17	93.61	106.24	142.41	1	0.7	0.11	0.0023	Histone superfamily protein
AT1G08880.1	Bra031646	0	0.4805	0.1159	0.241207	n/a	n/a	n/a	n/a	n/a	n/a	n/a	n/a	Histone superfamily protein
AT1G09580.1	Bra020010	0	0.3385	0.127	0.375185	0	0	0	0	1	1	1	1	emp24/gp25L/p24 family/GOLD family protein
AT1G09580.1	Bra030786	0	0.3383	0.1025	0.302986	0	0	0	0	1	1	1	1	emp24/gp25L/p24 family/GOLD family protein
AT1G79480.2	Bra008414	0	0.4283	0.1124	0.262433	0.1	1.54	0.81	0.09	1	0.42	1	1	Carbohydrate-binding X8 domain superfamily protein
AT1G79480.2	Bra035122	0	0.4817	0.0969	0.201163	2.13	4.25	3.02	0.49	0.68	0.15	0.36	1	Carbohydrate-binding X8 domain superfamily protein
AT3G57660.1	Bra014613	5e-28	0.6515	0.2387	0.366385	n/a	n/a	n/a	n/a	n/a	n/a	n/a	n/a	nuclear RNA polymerase A1
AT3G57660.1	Bra003294	0	0.4316	0.1063	0.246293	0	0	0.01	0.06	1	1	1	1	nuclear RNA polymerase A1
AT3G57660.1	Bra007345	0	0.4406	0.1099	0.249433	20.35	16.66	20.84	9.56	0.17	0.53	0.12	1	nuclear RNA polymerase A1
AT1G78590.1	Bra008370	0	0.3772	0.0576	0.152704	9.92	11.31	13.05	12.36	0.79	0.56	0.27	0.69	NAD(H) kinase 3
AT1G78590.1	Bra035050	0	0.4004	0.0634	0.158342	11.01	9.95	10.32	8.47	0.34	0.58	0.43	0.9	NAD(H) kinase 3
AT3G51470.1	Bra038901	0	0.5621	0.0537	0.0955346	0	0.19	0.12	0	1	1	1	1	Protein phosphatase 2C family protein
AT3G51470.1	Bra036796	0	0.5512	0.0405	0.0734761	0.75	3.06	2.33	0.42	1	0.15	0.43	1	Protein phosphatase 2C family protein
AT5G62960.1	Bra038595	0	0.3143	0.0467	0.148584	7.38	5.23	15.64	3.16	0.65	0.9	0.0014	1	unknown protein; BEST Arabidopsis thaliana protein match is: unknown protein (TAIR:AT1G10660.1); Has 35333 Blast hits to 34131 proteins in 2444 species: Archae - 798; Bacteria - 22429; Metazoa - 974; Fungi - 991; Plants - 531; Viruses - 0; Other Eukaryotes - 9610 (source: NCBI BLink).
AT5G62960.1	Bra035871	0	0.2812	0.0426	0.151494	15.63	11.23	4.65	4.38	0.012	0.2	0.98	1	unknown protein; BEST Arabidopsis thaliana protein match is: unknown protein (TAIR:AT1G10660.1); Has 35333 Blast hits to 34131 proteins in 2444 species: Archae - 798; Bacteria - 22429; Metazoa - 974; Fungi - 991; Plants - 531; Viruses - 0; Other Eukaryotes - 9610 (source: NCBI BLink).
AT3G11980.1	Bra038691	0	0.4361	0.0501	0.114882	n/a	n/a	n/a	n/a	n/a	n/a	n/a	n/a	Jojoba acyl CoA reductase-related male sterility protein
AT3G11980.1	Bra034793	0	0.4106	0.045	0.109596	0	0	0.12	0	1	1	1	1	Jojoba acyl CoA reductase-related male sterility protein
AT5G66980.1	Bra012121	0	0.5083	0.2323	0.457014	0	0.3	0.2	0.14	1	1	1	1	AP2/B3-like transcriptional factor family protein
AT5G66980.1	Bra037132	0	0.5058	0.2482	0.490708	0.99	9.59	2.18	12.37	1	0.098	0.99	0.02	AP2/B3-like transcriptional factor family protein
AT2G46030.1	Bra000410	0	0.61	0.0308	0.0504918	17.95	28.69	19.79	65.32	1	0.79	1	2.3e-07	ubiquitin-conjugating enzyme 6
AT2G46030.1	Bra039295	0	0.624	0.0316	0.050641	26.06	27.17	27.67	61.03	0.96	0.93	0.91	0.00011	ubiquitin-conjugating enzyme 6
AT5G60880.1	Bra029351	1e-08	0.971	0.2418	0.249022	0	0	0	0.92	1	1	1	1	breaking of asymmetry in the stomatal lineage
AT5G60880.1	Bra013001	0	0.4059	0.1345	0.331362	3.44	0	5.47	0.86	0.38	1	0.038	1	breaking of asymmetry in the stomatal lineage
AT5G60880.1	Bra035955	0	0.4748	0.1169	0.246209	2.95	0	7.33	1.02	0.74	1	0.0023	0.97	breaking of asymmetry in the stomatal lineage
AT2G31345.1	Bra022835	1e-19	0.305	0.1238	0.405902	0.22	11.86	0.3	0.41	1	1.5e-07	1	1	unknown protein; FUNCTIONS IN: molecular_function unknown; INVOLVED IN: biological_process unknown; LOCATED IN: endomembrane system; BEST Arabidopsis thaliana protein match is: unknown protein (TAIR:AT1G06135.1); Has 35333 Blast hits to 34131 proteins in 2444 species: Archae - 798; Bacteria - 22429; Metazoa - 974; Fungi - 991; Plants - 531; Viruses - 0; Other Eukaryotes - 9610 (source: NCBI BLink…
AT2G31345.1	Bra018254	2e-20	0.3747	0.1076	0.287163	0	1.37	0	0	1	0.24	1	1	unknown protein; FUNCTIONS IN: molecular_function unknown; INVOLVED IN: biological_process unknown; LOCATED IN: endomembrane system; BEST Arabidopsis thaliana protein match is: unknown protein (TAIR:AT1G06135.1); Has 35333 Blast hits to 34131 proteins in 2444 species: Archae - 798; Bacteria - 22429; Metazoa - 974; Fungi - 991; Plants - 531; Viruses - 0; Other Eukaryotes - 9610 (source: NCBI BLink…
AT4G17720.1	Bra040177	0	0.6319	0.0572	0.0905206	23.57	27.91	41.19	14.79	0.76	0.4	0.00041	1	RNA-binding (RRM/RBD/RNP motifs) family protein
AT4G17720.1	Bra012647	0	0.7892	0.2693	0.341232	0	0.16	0.05	0.07	1	1	1	1	RNA-binding (RRM/RBD/RNP motifs) family protein
AT5G58010.1	Bra020398	0	0.4471	0.0732	0.163722	0	0.47	0	0	1	1	1	1	LJRHL1-like 3
AT5G58010.1	Bra006788	0	0.4059	0.0913	0.224932	0	0	0	0	1	1	1	1	LJRHL1-like 3
AT5G58010.1	Bra002679	0	0.5127	0.07	0.136532	n/a	n/a	n/a	n/a	n/a	n/a	n/a	n/a	LJRHL1-like 3
AT4G37090.2	Bra011728	0	0.4393	0.1821	0.414523	59	41.01	58.18	25.46	0.0085	0.72	0.0066	1	unknown protein; FUNCTIONS IN: molecular_function unknown; INVOLVED IN: biological_process unknown; LOCATED IN: cellular_component unknown; EXPRESSED IN: 23 plant structures; EXPRESSED DURING: 13 growth stages; Has 35333 Blast hits to 34131 proteins in 2444 species: Archae - 798; Bacteria - 22429; Metazoa - 974; Fungi - 991; Plants - 531; Viruses - 0; Other Eukaryotes - 9610 (source: NCBI BLink).
AT4G37090.2	Bra010583	0	0.5209	0.1544	0.29641	18.48	13.96	19.65	19.21	0.43	0.89	0.27	0.66	unknown protein; FUNCTIONS IN: molecular_function unknown; INVOLVED IN: biological_process unknown; LOCATED IN: cellular_component unknown; EXPRESSED IN: 23 plant structures; EXPRESSED DURING: 13 growth stages; Has 35333 Blast hits to 34131 proteins in 2444 species: Archae - 798; Bacteria - 22429; Metazoa - 974; Fungi - 991; Plants - 531; Viruses - 0; Other Eukaryotes - 9610 (source: NCBI BLink).
AT5G27150.1	Bra020599	0	0.3591	0.0345	0.0960735	32.64	22.03	26.89	76.54	0.89	1	0.99	8.9e-08	Na+/H+ exchanger 1
AT5G27150.1	Bra009975	1e-32	0.6523	0.2799	0.429097	n/a	n/a	n/a	n/a	n/a	n/a	n/a	n/a	Na+/H+ exchanger 1
AT5G27150.1	Bra036110	0	0.3764	0.0409	0.108661	10.35	15.85	8.58	45.83	1	0.88	1	1e-07	Na+/H+ exchanger 1
AT1G01790.1	Bra032651	0	0.4164	0.0906	0.217579	17.09	14.78	17.48	9.85	0.25	0.54	0.18	0.99	K+ efflux antiporter 1
AT1G01790.1	Bra033232	0	0.4162	0.0902	0.216723	34.66	6.43	16.35	12.61	5.7e-06	1	0.57	0.99	K+ efflux antiporter 1
AT3G62100.1	Bra014411	5.00264e-43	0.2956	0.0558	0.188769	0	0.26	0	0.47	1	1	1	1	indole-3-acetic acid inducible 30
AT3G62100.1	Bra003484	0	0.426	0.047	0.110329	0.46	1.73	1.65	2.15	1	0.75	0.74	0.44	indole-3-acetic acid inducible 30
AT3G62100.1	Bra007661	0	0.5548	0.0407	0.0733598	1.51	10.66	7.09	4.27	1	0.022	0.28	0.93	indole-3-acetic acid inducible 30
AT5G17860.1	Bra023643	0	0.3882	0.0832	0.214323	0.11	0	0.02	2.42	1	1	1	0.081	calcium exchanger 7
AT5G17860.1	Bra002112	0	0.3599	0.0746	0.20728	13	1.04	6.29	4.47	0.0015	1	0.51	0.94	calcium exchanger 7
AT2G46400.1	Bra000423	0	0.4097	0.1575	0.384428	0	90.57	0.47	6.65	1	2.9e-47	1	1	WRKY DNA-binding protein 46
AT2G46400.1	Bra004540	0	0.4497	0.1533	0.340894	14	32.6	19.92	40.65	1	0.085	0.93	0.023	WRKY DNA-binding protein 46
AT4G28720.1	Bra011055	0	0.4489	0.06	0.13366	0.07	3.43	0.64	0.56	1	0.045	1	1	Flavin-binding monooxygenase family protein
AT4G28720.1	Bra010354	0	0.4866	0.0551	0.113235	0	0.7	0	0.17	1	1	1	1	Flavin-binding monooxygenase family protein
AT1G11910.1	Bra016805	0	0.4034	0.0466	0.115518	128.92	249.22	129.13	262.17	1	7.9e-08	1	0.00033	aspartic proteinase A1
AT1G11910.1	Bra031790	0	0.371	0.0385	0.103774	91.55	138.82	104.06	443.36	1	1	1	2.8e-62	aspartic proteinase A1
AT3G56910.1	Bra014663	4e-33	0.3045	0.1193	0.39179	239.35	10.13	94.81	350.9	9.2e-10	1	1	1.9e-34	plastid-specific 50S ribosomal protein 5
AT3G56910.1	Bra003253	1e-35	0.4212	0.127	0.301519	8.31	1.73	2.83	5.67	0.048	0.99	0.93	0.55	plastid-specific 50S ribosomal protein 5
AT3G56910.1	Bra007282	9.94922e-44	0.3338	0.1066	0.319353	117.92	3.01	44.52	357.26	0.84	1	1	7.9e-80	plastid-specific 50S ribosomal protein 5
AT5G52050.1	Bra022576	0	0.4978	0.137	0.275211	0.22	4.91	0.35	0.99	1	0.013	1	1	MATE efflux family protein
AT5G52050.1	Bra029145	0	0.6002	0.1357	0.226091	20.61	303.17	76.43	119.47	1	1.1e-62	1	1	MATE efflux family protein
AT4G35500.2	Bra011619	0	0.8112	0.0634	0.0781558	3.47	8.16	5.62	3.78	0.9	0.083	0.52	0.95	Protein kinase superfamily protein
AT4G35500.2	Bra017716	0	1.1593	0.0744	0.0641767	8.85	29.82	15.33	17.37	1	0.00094	0.72	0.83	Protein kinase superfamily protein
AT1G01780.1	Bra032650	0	0.3455	0.0451	0.130535	6.66	129.8	8.31	10.12	1	4.4e-55	1	1	GATA type zinc finger transcription factor family protein
AT1G01780.1	Bra033233	0	0.4382	0.035	0.0798722	n/a	n/a	n/a	n/a	n/a	n/a	n/a	n/a	GATA type zinc finger transcription factor family protein
AT4G02040.1	Bra000899	3e-24	0.5019	0.2449	0.487946	n/a	n/a	n/a	n/a	n/a	n/a	n/a	n/a	unknown protein; FUNCTIONS IN: molecular_function unknown; INVOLVED IN: biological_process unknown; LOCATED IN: chloroplast; Has 30 Blast hits to 30 proteins in 6 species: Archae - 0; Bacteria - 0; Metazoa - 0; Fungi - 0; Plants - 30; Viruses - 0; Other Eukaryotes - 0 (source: NCBI BLink).
AT4G02040.1	Bra036298	8e-26	0.6184	0.3706	0.599288	0.22	0	0.23	1.75	1	1	1	0.28	unknown protein; FUNCTIONS IN: molecular_function unknown; INVOLVED IN: biological_process unknown; LOCATED IN: chloroplast; Has 30 Blast hits to 30 proteins in 6 species: Archae - 0; Bacteria - 0; Metazoa - 0; Fungi - 0; Plants - 30; Viruses - 0; Other Eukaryotes - 0 (source: NCBI BLink).
AT5G62050.1	Bra029290	0	0.6032	0.2114	0.350464	n/a	n/a	n/a	n/a	n/a	n/a	n/a	n/a	homolog of yeast oxidase assembly 1 (OXA1)
AT5G62050.1	Bra010053	0	0.4076	0.0934	0.229146	27.91	21.35	26.22	14.65	0.11	0.57	0.12	1	homolog of yeast oxidase assembly 1 (OXA1)
AT5G28640.1	Bra020616	0	0.2608	0.0217	0.0832055	0.46	1.62	62.38	2.98	1	1	2.2e-33	1	SSXT family protein
AT5G28640.1	Bra010002	0	0.4162	0.0084	0.0201826	2.78	4.08	143.67	6.79	1	1	7.7e-74	1	SSXT family protein
AT5G28640.1	Bra036131	0	0.4259	0.0381	0.0894576	0.77	0.98	15.87	2.19	1	1	1.4e-07	0.98	SSXT family protein
AT3G60130.1	Bra003401	0	0.3189	0.1026	0.321731	0.12	0	0	1.01	1	1	1	0.28	beta glucosidase 16
AT3G60130.1	Bra007508	0	0.319	0.0802	0.251411	13.65	38.92	19.5	13.09	0.98	1.6e-05	0.61	1	beta glucosidase 16
AT1G22230.1	Bra031374	0	0.494	0.151	0.305668	0.06	4	0.39	0.47	1	0.0033	1	1	unknown protein; LOCATED IN: chloroplast; BEST Arabidopsis thaliana protein match is: unknown protein (TAIR:AT1G78110.1); Has 2358 Blast hits to 1759 proteins in 159 species: Archae - 2; Bacteria - 36; Metazoa - 1046; Fungi - 203; Plants - 157; Viruses - 72; Other Eukaryotes - 842 (source: NCBI BLink).
AT1G22230.1	Bra012315	0	0.4025	0.1474	0.366211	1.74	1.54	0.66	0.58	0.56	0.56	1	1	unknown protein; LOCATED IN: chloroplast; BEST Arabidopsis thaliana protein match is: unknown protein (TAIR:AT1G78110.1); Has 2358 Blast hits to 1759 proteins in 159 species: Archae - 2; Bacteria - 36; Metazoa - 1046; Fungi - 203; Plants - 157; Viruses - 72; Other Eukaryotes - 842 (source: NCBI BLink).
AT1G09830.1	Bra019984	0	0.4304	0.0752	0.174721	20.86	17.15	32.93	9.54	0.45	0.75	0.00055	1	Glycinamide ribonucleotide (GAR) synthetase
AT1G09830.1	Bra030802	0	0.4716	0.0796	0.168787	8.03	8.29	16.38	6.2	0.73	0.72	0.0083	0.98	Glycinamide ribonucleotide (GAR) synthetase
AT4G38970.1	Bra011884	0	0.4286	0.0125	0.0291647	444.14	0.89	63.88	255.64	1.3e-88	1	1	0.0013	fructose-bisphosphate aldolase 2
AT4G38970.1	Bra033590	0	0.4231	0.0325	0.076814	100.34	0	16.56	99.66	1.3e-12	1	1	2.9e-08	fructose-bisphosphate aldolase 2
AT4G38970.1	Bra010717	0	0.3712	0.0115	0.0309806	999.99	0.93	121.3	999.99	6.3e-116	1	1	2e-74	fructose-bisphosphate aldolase 2
AT1G48470.1	Bra032257	0	0.6286	0.1773	0.282055	n/a	n/a	n/a	n/a	n/a	n/a	n/a	n/a	glutamine synthetase 1;5
AT1G48470.1	Bra018729	0	0.3297	0.0241	0.0730968	0.09	0	0	0	1	1	1	1	glutamine synthetase 1;5
AT3G19640.1	Bra038223	0	0.4807	0.1377	0.286457	0	0.14	0.05	0.71	1	1	1	1	magnesium transporter 4
AT3G19640.1	Bra022441	0	0.5533	0.0788	0.142418	18.12	32.09	26.67	24.11	0.95	0.042	0.31	0.86	magnesium transporter 4
AT1G70110.1	Bra007896	0	0.6306	0.1842	0.292103	n/a	n/a	n/a	n/a	n/a	n/a	n/a	n/a	Concanavalin A-like lectin protein kinase family protein
AT1G70110.1	Bra016235	0	0.6378	0.1434	0.224835	0	0.2	0.02	0.04	1	1	1	1	Concanavalin A-like lectin protein kinase family protein
AT1G22220.1	Bra031373	0	0.5742	0.1462	0.254615	2.47	11.78	2.7	4.49	0.97	0.0028	0.97	0.86	F-box family protein
AT1G22220.1	Bra012314	0	0.6537	0.1635	0.250115	0.49	2.71	1.07	0.42	1	0.14	0.66	1	F-box family protein
AT1G22220.1	Bra016384	0	0.6021	0.1363	0.226374	0	2.82	0.22	1.11	1	0.14	1	0.74	F-box family protein
AT2G40740.2	Bra000202	0	0.5255	0.1776	0.337964	0.21	0.33	0.29	0.45	1	1	1	1	WRKY DNA-binding protein 55
AT2G40740.2	Bra016975	0	0.6085	0.1531	0.251602	0.06	0	0	0.52	1	1	1	1	WRKY DNA-binding protein 55
AT2G23070.1	Bra032182	0	0.4366	0.0352	0.080623	37.3	42.91	37.93	58.69	0.86	0.53	0.79	0.1	Protein kinase superfamily protein
AT2G23070.1	Bra039942	0	0.3907	0.0472	0.120809	37.37	45.48	41.98	38.82	0.7	0.16	0.31	0.93	Protein kinase superfamily protein
AT4G16444.1	Bra012718	0	0.2639	0.0788	0.298598	2.77	3.48	5.85	4.17	0.91	0.74	0.26	0.71	FUNCTIONS IN: molecular_function unknown; INVOLVED IN: biological_process unknown; LOCATED IN: endomembrane system; EXPRESSED IN: 24 plant structures; EXPRESSED DURING: 15 growth stages; CONTAINS InterPro DOMAIN/s: CHD5-like protein (InterPro:IPR007514); Has 30201 Blast hits to 17322 proteins in 780 species: Archae - 12; Bacteria - 1396; Metazoa - 17338; Fungi - 3422; Plants - 5037; Viruses - 0; …
AT4G16444.1	Bra040580	0	0.3758	0.0618	0.164449	10.48	25.11	20.3	34.26	1	0.23	0.63	0.029	FUNCTIONS IN: molecular_function unknown; INVOLVED IN: biological_process unknown; LOCATED IN: endomembrane system; EXPRESSED IN: 24 plant structures; EXPRESSED DURING: 15 growth stages; CONTAINS InterPro DOMAIN/s: CHD5-like protein (InterPro:IPR007514); Has 30201 Blast hits to 17322 proteins in 780 species: Archae - 12; Bacteria - 1396; Metazoa - 17338; Fungi - 3422; Plants - 5037; Viruses - 0; …
AT1G27440.1	Bra030051	0	0.4529	0.0315	0.0695518	13.59	14.51	10.47	6.24	0.25	0.15	0.6	0.99	Exostosin family protein
AT1G27440.1	Bra010938	0	0.5671	0.0418	0.0737083	n/a	n/a	n/a	n/a	n/a	n/a	n/a	n/a	Exostosin family protein
AT4G16141.1	Bra033533	0	0.5264	0.1389	0.263868	95.74	64.93	104.03	18.94	0.00021	0.71	3.4e-07	1	GATA type zinc finger transcription factor family protein
AT4G16141.1	Bra012742	0	0.5602	0.0994	0.177437	71.6	42.42	110.62	21.97	0.054	1	1.4e-13	1	GATA type zinc finger transcription factor family protein
AT5G53500.1	Bra022657	0	0.4134	0.1007	0.24359	0.65	1.16	1.78	0.49	1	0.56	0.55	1	Transducin/WD40 repeat-like superfamily protein
AT5G53500.1	Bra029066	0	0.4814	0.1168	0.242626	1.58	0	1.88	0.1	0.43	1	0.41	1	Transducin/WD40 repeat-like superfamily protein
AT5G53500.1	Bra003052	0	0.49	0.1055	0.215306	6.25	2.07	6.91	2.69	0.21	0.94	0.19	0.97	Transducin/WD40 repeat-like superfamily protein
AT2G16950.1	Bra013038	0	0.3232	0.0452	0.139851	6.92	9.74	13.6	14.62	0.97	0.76	0.21	0.36	transportin 1
AT2G16950.1	Bra037286	0	0.3123	0.0467	0.149536	14.46	21.89	26.25	23.87	0.97	0.48	0.089	0.65	transportin 1
AT2G16950.1	Bra002011	0	0.2851	0.0466	0.163451	18.88	26.39	22.38	29.57	0.92	0.27	0.59	0.38	transportin 1
AT5G10060.1	Bra028602	0	0.4243	0.0701	0.165213	7.17	7.24	13.31	2.7	0.61	0.6	0.013	1	ENTH/VHS family protein
AT5G10060.1	Bra006045	0	0.5144	0.0639	0.124222	15.09	15.22	21.58	7.89	0.46	0.45	0.024	1	ENTH/VHS family protein
AT5G10060.1	Bra009061	1e-09	0.2488	0.1027	0.412781	0	0	0	0.39	1	1	1	1	ENTH/VHS family protein
AT3G29160.2	Bra033088	0	0.3834	0.0338	0.0881586	6.83	5.21	11.04	3.93	0.63	0.78	0.026	0.99	SNF1 kinase homolog 11
AT3G29160.2	Bra025379	0	0.3889	0.0283	0.0727693	8.21	30.25	16.88	24.49	1	0.0039	0.77	0.39	SNF1 kinase homolog 11
AT4G18340.1	Bra013297	0	0.312	0.0458	0.146795	3.49	12.43	3.96	1.18	0.9	0.00062	0.88	1	Glycosyl hydrolase superfamily protein
AT4G18340.1	Bra012604	0	0.2783	0.0486	0.174632	3.53	4.43	5.87	1.46	0.7	0.44	0.21	0.99	Glycosyl hydrolase superfamily protein
AT5G61770.1	Bra019611	0	0.4811	0.0713	0.148202	45.92	29.04	44.9	13.2	0.0067	0.75	0.0063	1	PETER PAN-like protein
AT5G61770.1	Bra035914	0	0.5773	0.0589	0.102027	8.21	9.89	11.27	5.03	0.6	0.39	0.15	0.98	PETER PAN-like protein
AT1G11680.1	Bra019839	0	0.9925	0.045	0.0453401	54.49	121.69	146.33	47.98	1	7.9e-05	5.1e-12	1	CYTOCHROME P450 51G1
AT1G11680.1	Bra016820	0	0.6303	0.0371	0.0588609	0.07	0.29	1.7	0.32	1	1	0.23	1	CYTOCHROME P450 51G1
AT3G22750.1	Bra023811	0	0.5669	0.0294	0.051861	10.47	56.63	17.2	34.19	1	1.7e-08	0.99	0.49	Protein kinase superfamily protein
AT3G22750.1	Bra033921	0	0.4068	0.0346	0.0850541	0.17	0	0.14	0	1	1	1	1	Protein kinase superfamily protein
AT2G30130.1	Bra022780	0	0.6313	0.0343	0.0543323	0.08	0.88	0	0.16	1	1	1	1	Lateral organ boundaries (LOB) domain family protein
AT2G30130.1	Bra021612	0	0.4548	0.0174	0.0382586	0.17	4.36	0	0	1	0.0033	1	1	Lateral organ boundaries (LOB) domain family protein
AT2G30130.1	Bra018335	0	0.2951	0.0269	0.0911555	0	1.75	0	0	1	0.24	1	1	Lateral organ boundaries (LOB) domain family protein
AT5G05730.2	Bra005864	0	0.4685	0.039	0.0832444	35.4	61.67	46.18	17.19	0.78	3.8e-05	0.07	1	anthranilate synthase alpha subunit 1
AT5G05730.2	Bra009130	0	0.4492	0.0403	0.089715	23.28	29.96	28.21	9.38	0.42	0.041	0.059	1	anthranilate synthase alpha subunit 1
AT1G58210.1	Bra035458	0	0.8537	0.3209	0.375893	6.06	9.39	8.89	10.25	0.86	0.43	0.52	0.51	kinase interacting family protein
AT1G58210.1	Bra027883	0	0.5291	0.0959	0.181251	0	0.11	0.14	0	1	1	1	1	kinase interacting family protein
AT4G32330.3	Bra011338	0	0.2292	0.1181	0.515271	62.7	107.45	91.87	54.31	0.98	4.1e-05	0.015	1	TPX2 (targeting protein for Xklp2) protein family
AT4G32330.3	Bra023953	0	0.2777	0.1194	0.42996	69.51	86.37	87.59	27.51	0.32	0.002	0.00062	1	TPX2 (targeting protein for Xklp2) protein family
AT4G32330.3	Bra040075	0	0.2399	0.1034	0.431013	18.04	25.7	31.89	18.56	0.9	0.29	0.019	0.98	TPX2 (targeting protein for Xklp2) protein family
AT3G15670.1	Bra021126	0	0.3331	0.0864	0.259382	0	0.29	0.24	0.92	1	1	1	1	Late embryogenesis abundant protein (LEA) family protein
AT3G15670.1	Bra001603	0	0.343	0.0603	0.175802	0.38	0.32	0	0.44	1	1	1	1	Late embryogenesis abundant protein (LEA) family protein
AT3G15670.1	Bra027219	0	0.2906	0.0678	0.23331	0.34	1.3	0.1	8.35	1	0.92	1	0.00028	Late embryogenesis abundant protein (LEA) family protein
AT5G08560.2	Bra006004	0	0.3319	0.038	0.114492	62.73	280.36	116.17	129.17	1	1.2e-35	0.99	1	transducin family protein / WD-40 repeat family protein
AT5G08560.2	Bra009351	0	0.3496	0.0768	0.21968	11.07	18.57	16.64	17.27	0.92	0.21	0.38	0.64	transducin family protein / WD-40 repeat family protein
AT4G23660.3	Bra013720	0	0.3102	0.0867	0.279497	3.87	5.25	6.93	5.2	0.9	0.59	0.32	0.75	polyprenyltransferase 1
AT4G23660.3	Bra019283	0	0.3462	0.1302	0.376083	0.07	0.46	0.05	0.07	1	1	1	1	polyprenyltransferase 1
AT4G23660.3	Bra010540	0	0.2809	0.1215	0.432538	0	0	0	0	1	1	1	1	polyprenyltransferase 1
AT1G25560.1	Bra011002	0	0.6321	0.118	0.186679	66.57	8.79	83.24	31.38	0.00061	1	4.6e-10	1	AP2/B3 transcription factor family protein
AT1G25560.1	Bra024735	0	0.5827	0.0888	0.152394	19.06	29.37	34.93	35.64	0.99	0.47	0.1	0.41	AP2/B3 transcription factor family protein
AT5G13390.1	Bra023407	0	0.3502	0.0598	0.17076	9.56	13.92	17.64	9.12	0.87	0.39	0.05	0.97	no exine formation 1
AT5G13390.1	Bra008832	0	0.3192	0.0467	0.146303	9.04	13.38	15.43	9.12	0.82	0.3	0.1	0.94	no exine formation 1
AT2G25560.1	Bra034258	0	0.7178	0.1617	0.225272	5.11	7.52	6.64	19.69	0.97	0.84	0.91	0.0039	DNAJ heat shock N-terminal domain-containing protein
AT2G25560.1	Bra007790	0	0.8553	0.3333	0.389688	0	0	0	0	1	1	1	1	DNAJ heat shock N-terminal domain-containing protein
AT5G43760.1	Bra033694	0	0.4554	0.025	0.0548968	69.53	25.4	45.36	16.04	2.6e-08	0.99	0.063	1	3-ketoacyl-CoA synthase 20
AT5G43760.1	Bra035992	0	0.5274	0.0303	0.0574516	87.48	115.88	52.28	34.26	0.013	1.9e-09	0.99	1	3-ketoacyl-CoA synthase 20
AT3G14510.1	Bra021565	4e-37	1.2655	0.1896	0.149822	n/a	n/a	n/a	n/a	n/a	n/a	n/a	n/a	Polyprenyl synthetase family protein
AT3G14510.1	Bra001556	0	0.4824	0.0723	0.149876	n/a	n/a	n/a	n/a	n/a	n/a	n/a	n/a	Polyprenyl synthetase family protein
AT3G14510.1	Bra027330	0	0.5706	0.0752	0.131791	0	0	0	0	1	1	1	1	Polyprenyl synthetase family protein
AT1G72890.2	Bra008060	0	0.6841	0.1713	0.250402	0.49	1.54	0.84	1.21	1	0.56	1	0.63	Disease resistance protein (TIR-NBS class)
AT1G72890.2	Bra016029	0	0.6558	0.1775	0.270662	1.26	4.06	5.17	4.04	0.98	0.44	0.21	0.59	Disease resistance protein (TIR-NBS class)
AT1G72890.2	Bra003864	0	0.6124	0.2208	0.360549	35.19	35.23	20.58	61.72	0.66	0.64	1	0.0012	Disease resistance protein (TIR-NBS class)
AT1G51610.1	Bra030434	0	0.3282	0.0702	0.213894	0.14	0	0.19	0.13	1	1	1	1	Cation efflux family protein
AT1G51610.1	Bra018918	0	0.3587	0.0671	0.187064	86.06	16.14	23.54	35.43	1.7e-15	1	1	0.97	Cation efflux family protein
AT1G08370.1	Bra018630	0	0.2983	0.0907	0.304056	45.34	66.05	73.93	46.3	0.96	0.062	0.0025	1	decapping 1
AT1G08370.1	Bra030721	0	0.3834	0.1323	0.34507	0	0	0	0	1	1	1	1	decapping 1
AT1G08370.1	Bra031623	0	0.3876	0.1099	0.28354	14.7	19.62	23.9	12.18	0.81	0.28	0.04	0.99	decapping 1
AT2G22490.1	Bra030232	0	0.3023	0.1369	0.452861	4.56	15.06	8.45	5.02	0.97	0.0056	0.48	0.98	Cyclin D2;1
AT2G22490.1	Bra038518	0	0.2918	0.1181	0.404729	7.69	11.33	11.84	6.14	0.8	0.23	0.2	0.97	Cyclin D2;1
AT4G32370.1	Bra011341	0	0.5971	0.2279	0.381678	n/a	n/a	n/a	n/a	n/a	n/a	n/a	n/a	Pectin lyase-like superfamily protein
AT4G32370.1	Bra040077	0	0.9247	0.633	0.684546	0	0	0	0	1	1	1	1	Pectin lyase-like superfamily protein
AT1G21500.1	Bra017920	4e-36	0.21	0.1499	0.71381	135.51	0	46.87	133.38	3e-13	1	1	1e-07	unknown protein; Has 29 Blast hits to 29 proteins in 12 species: Archae - 0; Bacteria - 0; Metazoa - 0; Fungi - 2; Plants - 27; Viruses - 0; Other Eukaryotes - 0 (source: NCBI BLink).
AT1G21500.1	Bra012282	3e-34	0.185	0.1702	0.92	174.03	0	62.32	175.9	7.2e-16	1	1	5.5e-10	unknown protein; Has 29 Blast hits to 29 proteins in 12 species: Archae - 0; Bacteria - 0; Metazoa - 0; Fungi - 2; Plants - 27; Viruses - 0; Other Eukaryotes - 0 (source: NCBI BLink).
AT3G06483.1	Bra001201	0	0.5816	0.0288	0.0495186	32.8	9.68	23.91	55.18	0.3	1	0.89	4.8e-05	pyruvate dehydrogenase kinase
AT3G06483.1	Bra029581	0	0.6388	0.0449	0.070288	9.13	0.92	3.34	12.08	0.13	1	0.95	0.029	pyruvate dehydrogenase kinase
AT2G38240.1	Bra000045	0	0.3887	0.1048	0.269617	4.28	0	0.43	4.84	0.15	1	1	0.17	2-oxoglutarate (2OG) and Fe(II)-dependent oxygenase superfamily protein
AT2G38240.1	Bra017132	0	0.2981	0.0959	0.321704	5.77	0.19	0.74	1.59	0.011	1	1	0.9	2-oxoglutarate (2OG) and Fe(II)-dependent oxygenase superfamily protein
AT5G59300.1	Bra020324	0	0.5765	0.0302	0.0523851	9.22	13.63	13.99	25.16	0.97	0.73	0.7	0.023	ubiquitin carrier protein 7
AT5G59300.1	Bra002579	0	2.0624	0.0378	0.0183282	21.19	34.34	24.42	81.69	1	0.83	1	2.5e-09	ubiquitin carrier protein 7
AT4G28940.1	Bra011070	0	0.3835	0.1272	0.331682	0.27	0.67	0.41	1.24	1	1	1	0.49	Phosphorylase superfamily protein
AT4G28940.1	Bra024174	0	0.7961	0.2559	0.321442	0	6.05	0.14	0.29	1	0.00019	1	1	Phosphorylase superfamily protein
AT1G34750.1	Bra034432	0	0.2794	0.0411	0.147101	32.76	38.85	23.74	43.97	0.64	0.19	0.98	0.26	Protein phosphatase 2C family protein
AT1G34750.1	Bra028065	0	0.3701	0.044	0.118887	0.06	0	0	0.32	1	1	1	1	Protein phosphatase 2C family protein
AT5G59710.1	Bra020296	0	0.3876	0.0717	0.184985	16.26	17.28	18.32	15.23	0.54	0.41	0.27	0.88	VIRE2 interacting protein 2
AT5G59710.1	Bra006698	0	0.5243	0.0547	0.10433	22	26.09	31.51	12.98	0.57	0.2	0.016	1	VIRE2 interacting protein 2
AT5G59710.1	Bra002540	9.99995e-41	0.8239	0.2935	0.356233	0.11	0	0	0.4	1	1	1	1	VIRE2 interacting protein 2
AT2G47850.3	Bra000466	0	0.2842	0.0799	0.28114	20.17	18.91	26.62	11.84	0.4	0.57	0.022	1	Zinc finger C-x8-C-x5-C-x3-H type family protein
AT2G47850.3	Bra004427	0	0.4336	0.1007	0.232242	11.75	21.15	19.93	22.93	0.98	0.24	0.37	0.44	Zinc finger C-x8-C-x5-C-x3-H type family protein
AT3G26670.3	Bra032940	0	0.3466	0.0232	0.0669359	8.03	11.02	9.62	12.17	0.79	0.36	0.62	0.47	Protein of unknown function (DUF803)
AT3G26670.3	Bra025220	0	0.3204	0.0219	0.0683521	13.61	18.55	13.26	8.66	0.53	0.065	0.48	0.99	Protein of unknown function (DUF803)
AT2G01100.2	Bra024906	0	0.5833	0.1272	0.21807	27.51	42.09	51.27	38.21	0.99	0.25	0.007	0.9	unknown protein; Has 19420 Blast hits to 10641 proteins in 779 species: Archae - 0; Bacteria - 1003; Metazoa - 10257; Fungi - 1826; Plants - 1570; Viruses - 56; Other Eukaryotes - 4708 (source: NCBI BLink).
AT2G01100.2	Bra014343	0	0.3864	0.142	0.367495	19.1	27.13	27.73	46.45	0.99	0.68	0.61	0.01	unknown protein; Has 19420 Blast hits to 10641 proteins in 779 species: Archae - 0; Bacteria - 1003; Metazoa - 10257; Fungi - 1826; Plants - 1570; Viruses - 56; Other Eukaryotes - 4708 (source: NCBI BLink).
AT4G23885.1	Bra013740	6e-30	0.6205	0.0915	0.147462	18.02	54.92	48.61	97.82	1	0.42	0.71	3e-07	unknown protein; BEST Arabidopsis thaliana protein match is: unknown protein (TAIR:AT5G24165.1); Has 30201 Blast hits to 17322 proteins in 780 species: Archae - 12; Bacteria - 1396; Metazoa - 17338; Fungi - 3422; Plants - 5037; Viruses - 0; Other Eukaryotes - 2996 (source: NCBI BLink).
AT4G23885.1	Bra019260	3e-22	0.4334	0.2395	0.552607	0	0	0.38	0	1	1	1	1	unknown protein; BEST Arabidopsis thaliana protein match is: unknown protein (TAIR:AT5G24165.1); Has 30201 Blast hits to 17322 proteins in 780 species: Archae - 12; Bacteria - 1396; Metazoa - 17338; Fungi - 3422; Plants - 5037; Viruses - 0; Other Eukaryotes - 2996 (source: NCBI BLink).
AT1G49320.1	Bra018785	0	0.4766	0.112	0.234998	0.28	27.49	1.72	7.84	1	1.6e-10	1	0.92	unknown seed protein like 1
AT1G49320.1	Bra014180	0	0.3993	0.1102	0.275983	0	37.18	0	4.63	1	3.9e-19	1	1	unknown seed protein like 1
AT3G58060.1	Bra014588	0	0.4868	0.068	0.139688	0	0.16	0	0.11	1	1	1	1	Cation efflux family protein
AT3G58060.1	Bra003316	0	0.463	0.0729	0.157451	0	0	0	0.14	1	1	1	1	Cation efflux family protein
AT3G58060.1	Bra007377	0	0.3952	0.0717	0.181427	0.08	1.13	0.05	4.2	1	0.75	1	0.025	Cation efflux family protein
AT5G12900.1	Bra023381	0	0.3919	0.0869	0.22174	7.33	15.98	1.26	7.11	0.65	0.0018	1	0.82	unknown protein; FUNCTIONS IN: molecular_function unknown; INVOLVED IN: biological_process unknown; LOCATED IN: chloroplast; EXPRESSED IN: 21 plant structures; EXPRESSED DURING: 13 growth stages; BEST Arabidopsis thaliana protein match is: unknown protein (TAIR:AT1G12330.1); Has 1807 Blast hits to 1807 proteins in 277 species: Archae - 0; Bacteria - 0; Metazoa - 736; Fungi - 347; Plants - 385; Vi…
AT5G12900.1	Bra006167	0	0.3198	0.0893	0.279237	1.8	0.99	2.62	2.29	0.81	1	0.52	0.64	unknown protein; FUNCTIONS IN: molecular_function unknown; INVOLVED IN: biological_process unknown; LOCATED IN: chloroplast; EXPRESSED IN: 21 plant structures; EXPRESSED DURING: 13 growth stages; BEST Arabidopsis thaliana protein match is: unknown protein (TAIR:AT1G12330.1); Has 1807 Blast hits to 1807 proteins in 277 species: Archae - 0; Bacteria - 0; Metazoa - 736; Fungi - 347; Plants - 385; Vi…
AT5G12900.1	Bra008872	0	0.4495	0.0678	0.150834	19.46	1.09	15.55	5.86	0.0016	1	0.04	1	unknown protein; FUNCTIONS IN: molecular_function unknown; INVOLVED IN: biological_process unknown; LOCATED IN: chloroplast; EXPRESSED IN: 21 plant structures; EXPRESSED DURING: 13 growth stages; BEST Arabidopsis thaliana protein match is: unknown protein (TAIR:AT1G12330.1); Has 1807 Blast hits to 1807 proteins in 277 species: Archae - 0; Bacteria - 0; Metazoa - 736; Fungi - 347; Plants - 385; Vi…
AT3G27810.1	Bra025300	0	0.3106	0.0448	0.144237	0.07	0	0.19	1.15	1	1	1	0.28	myb domain protein 21
AT3G27810.1	Bra039067	0	0.3958	0.0402	0.101566	11.71	0.29	7.77	1.53	0.003	1	0.17	1	myb domain protein 21
AT3G14350.3	Bra021551	0	0.3324	0.0624	0.187726	112.5	51.74	62.02	9.05	3.7e-15	0.8	0.16	1	STRUBBELIG-receptor family 7
AT3G14350.3	Bra027347	0	0.3576	0.0641	0.179251	60.6	50.27	44.38	9.99	0.00027	0.034	0.17	1	STRUBBELIG-receptor family 7
AT1G71160.1	Bra007966	0	0.4791	0.0637	0.132958	0	0	0	0.03	1	1	1	1	3-ketoacyl-CoA synthase 7
AT1G71160.1	Bra003934	0	0.4779	0.0866	0.181209	8.07	13.49	9.88	31.16	0.99	0.75	0.97	0.00026	3-ketoacyl-CoA synthase 7
AT1G11040.1	Bra018413	0	0.8062	0.0858	0.106425	n/a	n/a	n/a	n/a	n/a	n/a	n/a	n/a	HSP40/DnaJ peptide-binding protein
AT1G11040.1	Bra019886	0	0.8818	0.0959	0.108755	0.07	0.08	0.08	0	1	1	1	1	HSP40/DnaJ peptide-binding protein
AT3G07450.1	Bra001252	8e-35	0.283	0.147	0.519435	0	0	0	0.16	1	1	1	1	Bifunctional inhibitor/lipid-transfer protein/seed storage 2S albumin superfamily protein
AT3G07450.1	Bra029649	1e-38	0.2725	0.1089	0.399633	n/a	n/a	n/a	n/a	n/a	n/a	n/a	n/a	Bifunctional inhibitor/lipid-transfer protein/seed storage 2S albumin superfamily protein
AT3G08650.2	Bra040053	0	0.3911	0.0471	0.12043	3.12	4.22	4.49	2.76	0.7	0.44	0.42	0.92	ZIP metal ion transporter family
AT3G08650.2	Bra001350	0	0.3516	0.0339	0.0964164	7.55	15.84	15.72	13.61	0.98	0.22	0.22	0.75	ZIP metal ion transporter family
AT3G08650.2	Bra029706	0	0.3528	0.0406	0.115079	15.25	18.9	17.06	11.68	0.55	0.19	0.27	0.98	ZIP metal ion transporter family
AT4G36160.1	Bra011667	0	0.3041	0.0681	0.223939	4.45	8.77	6.82	4.04	0.84	0.16	0.46	0.94	NAC domain containing protein 76
AT4G36160.1	Bra017750	0	0.2933	0.0713	0.243096	1.83	2.51	1.95	0.72	0.81	0.44	0.8	1	NAC domain containing protein 76
AT1G11060.1	Bra019885	0	0.3307	0.076	0.229816	8.14	12.26	10.93	9.39	0.79	0.23	0.43	0.84	WAPL (Wings apart-like protein regulation of heterochromatin) protein
AT1G11060.1	Bra031734	0	0.3321	0.0815	0.245408	4.57	9.48	7.28	5.58	0.91	0.15	0.41	0.9	WAPL (Wings apart-like protein regulation of heterochromatin) protein
AT3G26910.2	Bra032961	0	0.365	0.0967	0.264931	11.71	24.64	19.04	11.54	0.95	0.016	0.19	0.99	hydroxyproline-rich glycoprotein family protein
AT3G26910.2	Bra025235	0	0.3661	0.1263	0.344988	4.86	13.17	7.5	3.36	0.93	0.0078	0.49	0.99	hydroxyproline-rich glycoprotein family protein
AT1G70430.1	Bra007914	0	0.6671	0.1509	0.226203	8.54	2.29	7.46	1.12	0.048	0.96	0.11	1	Protein kinase superfamily protein
AT1G70430.1	Bra016220	0	0.8541	0.1391	0.162861	1.94	0.28	3.04	1	0.75	1	0.15	0.87	Protein kinase superfamily protein
AT2G41500.1	Bra016929	0	0.4715	0.0661	0.140191	13.8	15.19	25.11	10.96	0.81	0.59	0.0038	0.99	WD-40 repeat family protein / small nuclear ribonucleoprotein Prp4p-related
AT2G41500.1	Bra004625	0	0.4397	0.0797	0.18126	4.15	4.89	6.34	5.5	0.75	0.7	0.32	0.71	WD-40 repeat family protein / small nuclear ribonucleoprotein Prp4p-related
AT1G70505.1	Bra007919	0	0.7497	0.2675	0.356809	12.56	11.85	6.88	16.48	0.47	0.56	0.97	0.24	unknown protein; BEST Arabidopsis thaliana protein match is: unknown protein (TAIR:AT1G10660.1); Has 141 Blast hits to 140 proteins in 16 species: Archae - 0; Bacteria - 0; Metazoa - 4; Fungi - 0; Plants - 135; Viruses - 0; Other Eukaryotes - 2 (source: NCBI BLink).
AT1G70505.1	Bra016208	0	0.5589	0.2984	0.533906	0.04	0.19	0.13	0.08	1	1	1	1	unknown protein; BEST Arabidopsis thaliana protein match is: unknown protein (TAIR:AT1G10660.1); Has 141 Blast hits to 140 proteins in 16 species: Archae - 0; Bacteria - 0; Metazoa - 4; Fungi - 0; Plants - 135; Viruses - 0; Other Eukaryotes - 2 (source: NCBI BLink).
AT5G55480.1	Bra028979	0	0.417	0.1352	0.324221	1.56	0.82	1.99	0.25	0.67	1	0.55	1	SHV3-like 1
AT5G55480.1	Bra002904	0	0.4507	0.0943	0.20923	37.39	66.25	57.95	20.44	0.9	0.00011	0.0081	1	SHV3-like 1
AT4G39190.1	Bra033602	0	0.4129	0.1869	0.452652	5.99	76.74	9.64	21.98	1	2.9e-22	1	0.99	unknown protein; BEST Arabidopsis thaliana protein match is: unknown protein (TAIR:AT2G21560.1); Has 5536 Blast hits to 3562 proteins in 401 species: Archae - 12; Bacteria - 497; Metazoa - 1363; Fungi - 374; Plants - 149; Viruses - 22; Other Eukaryotes - 3119 (source: NCBI BLink).
AT4G39190.1	Bra010697	0	0.4227	0.132	0.312278	11.64	232.95	32.21	26.13	1	1.1e-83	1	1	unknown protein; BEST Arabidopsis thaliana protein match is: unknown protein (TAIR:AT2G21560.1); Has 5536 Blast hits to 3562 proteins in 401 species: Archae - 12; Bacteria - 497; Metazoa - 1363; Fungi - 374; Plants - 149; Viruses - 22; Other Eukaryotes - 3119 (source: NCBI BLink).
AT3G15860.1	Bra021141	0	0.6926	0.0431	0.0622293	n/a	n/a	n/a	n/a	n/a	n/a	n/a	n/a	FUNCTIONS IN: molecular_function unknown; INVOLVED IN: biological_process unknown; LOCATED IN: endomembrane system; EXPRESSED IN: pollen tube; CONTAINS InterPro DOMAIN/s: Plant self-incompatibility S1 (InterPro:IPR010264); BEST Arabidopsis thaliana protein match is: Plant self-incompatibility protein S1 family (TAIR:AT5G26090.1); Has 19 Blast hits to 16 proteins in 2 species: Archae - 0; Bacteria…
AT3G15860.1	Bra027202	0	0.6038	0.0565	0.093574	n/a	n/a	n/a	n/a	n/a	n/a	n/a	n/a	FUNCTIONS IN: molecular_function unknown; INVOLVED IN: biological_process unknown; LOCATED IN: endomembrane system; EXPRESSED IN: pollen tube; CONTAINS InterPro DOMAIN/s: Plant self-incompatibility S1 (InterPro:IPR010264); BEST Arabidopsis thaliana protein match is: Plant self-incompatibility protein S1 family (TAIR:AT5G26090.1); Has 19 Blast hits to 16 proteins in 2 species: Archae - 0; Bacteria…
AT2G46535.1	Bra039278	0	0.3207	0.0877	0.273464	3.19	27.78	3.3	2.65	1	1.6e-10	1	1	unknown protein; CONTAINS InterPro DOMAIN/s: Protein of unknown function DUF688 (InterPro:IPR007789); BEST Arabidopsis thaliana protein match is: Protein of unknown function (DUF688) (TAIR:AT3G61840.1); Has 48 Blast hits to 48 proteins in 8 species: Archae - 0; Bacteria - 0; Metazoa - 0; Fungi - 0; Plants - 48; Viruses - 0; Other Eukaryotes - 0 (source: NCBI BLink).
AT2G46535.1	Bra004529	0	0.3781	0.0967	0.255752	10.29	44.66	21.76	9.54	1	3e-08	0.43	1	unknown protein; CONTAINS InterPro DOMAIN/s: Protein of unknown function DUF688 (InterPro:IPR007789); BEST Arabidopsis thaliana protein match is: Protein of unknown function (DUF688) (TAIR:AT3G61840.1); Has 48 Blast hits to 48 proteins in 8 species: Archae - 0; Bacteria - 0; Metazoa - 0; Fungi - 0; Plants - 48; Viruses - 0; Other Eukaryotes - 0 (source: NCBI BLink).
AT3G58500.1	Bra014569	0	0.4312	0.0055	0.0127551	34.9	48.04	41.7	71.44	0.99	0.46	0.81	0.0091	protein phosphatase 2A-4
AT3G58500.1	Bra003340	0	0.3075	0.0103	0.0334959	42.25	76.63	72.12	160.12	1	0.85	0.91	5.8e-12	protein phosphatase 2A-4
AT3G58500.1	Bra007398	0	0.5019	0.0054	0.0107591	40.47	64.37	53.9	145.07	1	0.89	0.99	6e-13	protein phosphatase 2A-4
AT1G28480.1	Bra030102	0	0.3808	0.1213	0.31854	23.13	244.76	75.88	19.67	1	3.8e-68	0.9	1	Thioredoxin superfamily protein
AT1G28480.1	Bra032911	0	0.3824	0.1243	0.325052	37.36	163.6	50.19	17.37	1	6.8e-38	0.97	1	Thioredoxin superfamily protein
AT1G75060.1	Bra008176	0	0.3429	0.1138	0.331875	0.33	3.51	5.6	2.58	1	0.51	0.091	0.86	unknown protein; BEST Arabidopsis thaliana protein match is: unknown protein (TAIR:AT1G19330.2); Has 104 Blast hits to 104 proteins in 22 species: Archae - 0; Bacteria - 0; Metazoa - 0; Fungi - 0; Plants - 104; Viruses - 0; Other Eukaryotes - 0 (source: NCBI BLink).
AT1G75060.1	Bra015869	0	0.4573	0.1211	0.264815	0.59	3.07	3.77	5.98	1	0.64	0.56	0.23	unknown protein; BEST Arabidopsis thaliana protein match is: unknown protein (TAIR:AT1G19330.2); Has 104 Blast hits to 104 proteins in 22 species: Archae - 0; Bacteria - 0; Metazoa - 0; Fungi - 0; Plants - 104; Viruses - 0; Other Eukaryotes - 0 (source: NCBI BLink).
AT1G52810.1	Bra018991	0	0.4042	0.0762	0.188521	0.15	52.12	0	4.21	1	7e-28	1	1	2-oxoglutarate (2OG) and Fe(II)-dependent oxygenase superfamily protein
AT1G52810.1	Bra030971	0	0.3786	0.1132	0.298996	0	0.31	0	0	1	1	1	1	2-oxoglutarate (2OG) and Fe(II)-dependent oxygenase superfamily protein
AT4G37470.1	Bra017826	0	0.5016	0.0502	0.10008	32.46	0.24	26.38	118.65	0.98	1	1	5.4e-26	alpha/beta-Hydrolases superfamily protein
AT4G37470.1	Bra010600	0	0.4013	0.0365	0.0909544	86.42	21.55	35.71	200.91	0.39	1	1	7e-31	alpha/beta-Hydrolases superfamily protein
AT5G54310.1	Bra022711	0	0.339	0.0747	0.220354	44.73	52.73	47.92	30.53	0.41	0.048	0.15	1	ARF-GAP domain 5
AT5G54310.1	Bra029030	0	0.2459	0.0683	0.277755	27.91	30.03	26.44	10.5	0.17	0.049	0.2	1	ARF-GAP domain 5
AT5G54310.1	Bra002995	0	0.296	0.0683	0.230743	27.42	46.55	37.46	19.71	0.85	0.0023	0.11	1	ARF-GAP domain 5
AT3G10770.2	Bra034145	0	0.9375	0.1198	0.127787	19.26	27.34	25.17	51.21	0.99	0.72	0.81	0.001	Single-stranded nucleic acid binding R3H protein
AT3G10770.2	Bra001379	0	0.7408	0.0862	0.116361	27.06	68.07	42.52	86.4	1	0.016	0.96	0.00066	Single-stranded nucleic acid binding R3H protein
AT3G10770.2	Bra029867	0	0.5198	0.0716	0.137745	54.48	71.2	60.8	97.14	0.98	0.35	0.82	0.018	Single-stranded nucleic acid binding R3H protein
AT5G20930.1	Bra020137	0	0.3072	0.0693	0.225586	6.72	12.69	12.5	5.72	0.9	0.13	0.14	0.99	Protein kinase superfamily protein
AT5G20930.1	Bra002345	0	0.2977	0.0753	0.252939	5.71	8.5	9.38	7.91	0.88	0.47	0.29	0.79	Protein kinase superfamily protein
AT1G61860.1	Bra028381	0	0.4344	0.0525	0.120856	0	0	0	0.12	1	1	1	1	Protein kinase superfamily protein
AT1G61860.1	Bra021309	6e-29	1.5017	0.7141	0.475528	n/a	n/a	n/a	n/a	n/a	n/a	n/a	n/a	Protein kinase superfamily protein
AT5G40970.1	Bra028480	8e-30	0.5331	0.0429	0.0804727	0.45	0.48	0.47	20.42	1	1	1	1.8e-10	Protein of unknown function (DUF 3339)
AT5G40970.1	Bra025532	5e-31	0.5544	0.0363	0.0654762	50.45	41.39	77.78	37.43	0.52	0.93	5.1e-06	1	Protein of unknown function (DUF 3339)
AT5G03890.1	Bra005788	0	0.3345	0.1306	0.390433	0.09	0.37	0.18	0.25	1	1	1	1	unknown protein; INVOLVED IN: N-terminal protein myristoylation; LOCATED IN: cellular_component unknown; BEST Arabidopsis thaliana protein match is: unknown protein (TAIR:AT3G10120.1); Has 1807 Blast hits to 1807 proteins in 277 species: Archae - 0; Bacteria - 0; Metazoa - 736; Fungi - 347; Plants - 385; Viruses - 0; Other Eukaryotes - 339 (source: NCBI BLink).
AT5G03890.1	Bra009504	0	0.4086	0.1209	0.295888	0.55	0	0.13	0.17	1	1	1	1	unknown protein; INVOLVED IN: N-terminal protein myristoylation; LOCATED IN: cellular_component unknown; BEST Arabidopsis thaliana protein match is: unknown protein (TAIR:AT3G10120.1); Has 1807 Blast hits to 1807 proteins in 277 species: Archae - 0; Bacteria - 0; Metazoa - 736; Fungi - 347; Plants - 385; Viruses - 0; Other Eukaryotes - 339 (source: NCBI BLink).
AT1G55205.1	Bra037984	4e-30	0.3937	0.1364	0.346457	1.31	3.01	1.83	7.24	0.97	0.64	0.96	0.047	unknown protein; FUNCTIONS IN: molecular_function unknown; INVOLVED IN: biological_process unknown; LOCATED IN: chloroplast; BEST Arabidopsis thaliana protein match is: unknown protein (TAIR:AT3G13674.1); Has 137 Blast hits to 137 proteins in 11 species: Archae - 0; Bacteria - 0; Metazoa - 0; Fungi - 0; Plants - 137; Viruses - 0; Other Eukaryotes - 0 (source: NCBI BLink).
AT1G55205.1	Bra030879	8e-34	0.2597	0.1372	0.528302	5.99	9.87	5.89	15.02	0.95	0.47	0.94	0.06	unknown protein; FUNCTIONS IN: molecular_function unknown; INVOLVED IN: biological_process unknown; LOCATED IN: chloroplast; BEST Arabidopsis thaliana protein match is: unknown protein (TAIR:AT3G13674.1); Has 137 Blast hits to 137 proteins in 11 species: Archae - 0; Bacteria - 0; Metazoa - 0; Fungi - 0; Plants - 137; Viruses - 0; Other Eukaryotes - 0 (source: NCBI BLink).
AT4G29480.1	Bra011116	0	0.2527	0.0355	0.140483	70.76	81.49	57.29	147.41	0.98	0.72	1	1.2e-07	Mitochondrial ATP synthase subunit G protein
AT4G29480.1	Bra024144	0	0.3316	0.0593	0.17883	16.92	14.35	20.35	26.87	0.8	0.92	0.36	0.18	Mitochondrial ATP synthase subunit G protein
AT4G29480.1	Bra010326	0	0.6367	0.1976	0.31035	4.5	7.14	5.05	11.46	0.92	0.52	0.82	0.11	Mitochondrial ATP synthase subunit G protein
AT2G37390.2	Bra017191	0	0.3697	0.1273	0.344333	5.04	0.25	5.08	4.59	0.24	1	0.21	0.59	Chloroplast-targeted copper chaperone protein
AT2G37390.2	Bra005201	0	0.4339	0.1451	0.334409	8.76	0.37	26.55	3.69	0.73	1	5.2e-09	1	Chloroplast-targeted copper chaperone protein
AT3G55515.1	Bra014737	8e-22	0.429	0.1888	0.440093	0	7.11	0.49	15.55	1	0.3	1	0.00012	ROTUNDIFOLIA like 7
AT3G55515.1	Bra007172	5e-19	0.3424	0.2354	0.6875	0	7.48	0.37	8.2	1	0.046	1	0.037	ROTUNDIFOLIA like 7
AT4G00730.1	Bra000960	0	0.4878	0.025	0.0512505	6.15	1.69	10.05	9.21	0.63	1	0.079	0.3	Homeobox-leucine zipper family protein / lipid-binding START domain-containing protein
AT4G00730.1	Bra037355	0	0.5577	0.0533	0.0955711	4.98	1.98	7.84	5.78	0.71	0.99	0.13	0.66	Homeobox-leucine zipper family protein / lipid-binding START domain-containing protein
AT5G43270.1	Bra033671	0	0.4006	0.0715	0.178482	9.34	4.86	14.06	3.81	0.33	0.96	0.0089	1	squamosa promoter binding protein-like 2
AT5G43270.1	Bra027478	0	0.4804	0.0992	0.206495	3.43	0.85	8.34	4	0.78	1	0.019	0.71	squamosa promoter binding protein-like 2
AT2G46220.1	Bra000415	0	0.6172	0.1003	0.162508	5.86	6.36	6.23	22.44	0.98	0.94	0.93	0.00037	Uncharacterized conserved protein (DUF2358)
AT2G46220.1	Bra004556	0	0.5718	0.0995	0.174012	9.21	0.28	3.51	25.21	0.59	1	1	1.9e-06	Uncharacterized conserved protein (DUF2358)
AT5G14120.1	Bra006239	0	0.4495	0.0689	0.153281	9.52	20.23	4.36	73.46	1	0.92	1	1.6e-17	Major facilitator superfamily protein
AT5G14120.1	Bra008776	0	0.5617	0.066	0.1175	10.04	46.88	14.06	10.86	1	1.5e-10	0.93	1	Major facilitator superfamily protein
AT5G24630.5	Bra009778	0	0.3289	0.1508	0.458498	12.49	18.04	21.76	5.73	0.76	0.12	0.016	1	double-stranded DNA binding
AT5G24630.5	Bra036521	0	0.4113	0.1894	0.460491	0.48	1.76	2.92	0.37	1	0.67	0.24	1	double-stranded DNA binding
AT3G56360.1	Bra014696	0	1.0038	0.1086	0.108189	84.46	262.58	101.26	134.89	1	1.2e-28	1	1	unknown protein; FUNCTIONS IN: molecular_function unknown; INVOLVED IN: biological_process unknown; LOCATED IN: chloroplast; EXPRESSED IN: 24 plant structures; EXPRESSED DURING: 15 growth stages; BEST Arabidopsis thaliana protein match is: unknown protein (TAIR:AT5G05250.1); Has 45 Blast hits to 45 proteins in 13 species: Archae - 0; Bacteria - 0; Metazoa - 0; Fungi - 0; Plants - 45; Viruses - 0;…
AT3G56360.1	Bra007240	0	0.8281	0.1423	0.171839	131.55	185.23	192.78	96.09	0.94	0.00012	1.7e-06	1	unknown protein; FUNCTIONS IN: molecular_function unknown; INVOLVED IN: biological_process unknown; LOCATED IN: chloroplast; EXPRESSED IN: 24 plant structures; EXPRESSED DURING: 15 growth stages; BEST Arabidopsis thaliana protein match is: unknown protein (TAIR:AT5G05250.1); Has 45 Blast hits to 45 proteins in 13 species: Archae - 0; Bacteria - 0; Metazoa - 0; Fungi - 0; Plants - 45; Viruses - 0;…
AT2G18245.1	Bra039624	6e-23	2.2598	0.258	0.114169	n/a	n/a	n/a	n/a	n/a	n/a	n/a	n/a	alpha/beta-Hydrolases superfamily protein
AT2G18245.1	Bra037228	0	0.467	0.1225	0.262313	18.61	12.45	17.74	11.53	0.16	0.79	0.2	0.97	alpha/beta-Hydrolases superfamily protein
AT3G20750.1	Bra023929	2.99878e-43	0.5094	0.4077	0.800353	n/a	n/a	n/a	n/a	n/a	n/a	n/a	n/a	GATA transcription factor 29
AT3G20750.1	Bra001801	1.4013e-45	0.5356	0.2684	0.50112	0	0.87	0.06	0	1	1	1	1	GATA transcription factor 29
AT4G23930.2	Bra013745	0	0.5486	0.1425	0.259752	26.54	16.16	29.23	50.92	0.8	1	0.5	0.0015	Late embryogenesis abundant (LEA) hydroxyproline-rich glycoprotein family
AT4G23930.2	Bra019256	0	0.6534	0.1226	0.187634	0.4	4.23	0.84	9.9	1	0.5	1	0.0055	Late embryogenesis abundant (LEA) hydroxyproline-rich glycoprotein family
AT4G15560.1	Bra033495	0	0.3803	0.0268	0.0704707	49.28	26.49	42.75	45.58	0.052	1	0.27	0.62	Deoxyxylulose-5-phosphate synthase
AT4G15560.1	Bra012779	0	0.4396	0.0272	0.0618744	48.45	14.1	26.15	32.36	9.4e-05	1	0.71	0.69	Deoxyxylulose-5-phosphate synthase
AT3G29380.1	Bra033101	0	0.7405	0.2565	0.346388	n/a	n/a	n/a	n/a	n/a	n/a	n/a	n/a	Cyclin-like family protein
AT3G29380.1	Bra025398	0	0.6747	0.2481	0.367719	0	0	0	0	1	1	1	1	Cyclin-like family protein
AT3G29380.1	Bra036214	0	0.8314	0.2196	0.264133	0	0	0	0.09	1	1	1	1	Cyclin-like family protein
AT5G63780.1	Bra029202	0	0.4909	0.0856	0.174374	6.31	19.77	12.27	8.46	0.98	0.007	0.39	0.97	RING/FYVE/PHD zinc finger superfamily protein
AT5G63780.1	Bra038662	0	0.2884	0.093	0.322469	12.26	11.98	13.99	13.19	0.6	0.68	0.39	0.73	RING/FYVE/PHD zinc finger superfamily protein
AT5G63780.1	Bra037753	0	0.2928	0.0872	0.297814	3.03	1.6	2.11	3.98	0.45	0.94	0.72	0.49	RING/FYVE/PHD zinc finger superfamily protein
AT1G76360.1	Bra008255	0	0.5373	0.1041	0.193747	63.32	45.34	44.89	31.34	0.0014	0.47	0.47	1	Protein kinase superfamily protein
AT1G76360.1	Bra015757	0	0.5065	0.1085	0.214215	1.08	2.29	1.24	0.62	0.75	0.24	0.66	1	Protein kinase superfamily protein
AT1G76360.1	Bra003724	0	0.6083	0.0896	0.147296	1.27	11.22	0.56	9.44	1	0.0072	1	0.14	Protein kinase superfamily protein
AT5G67160.1	Bra012138	0	0.6629	0.1488	0.224468	16.49	48.88	34.38	41.7	1	0.0038	0.46	0.44	HXXXD-type acyl-transferase family protein
AT5G67160.1	Bra037126	0	0.8998	0.2437	0.270838	0.03	0.07	0	0	1	1	1	1	HXXXD-type acyl-transferase family protein
AT4G01060.3	Bra008539	1e-29	0.2631	0.0833	0.31661	1.01	1.71	0.84	4.77	0.89	0.85	1	0.11	CAPRICE-like MYB3
AT4G01060.3	Bra037388	5e-29	0.3928	0.1008	0.256619	0	0.43	0.28	0.76	1	1	1	1	CAPRICE-like MYB3
AT2G45910.1	Bra039305	0	0.7707	0.0855	0.110938	5.03	5.1	7.12	14.38	0.9	0.9	0.61	0.034	U-box domain-containing protein kinase family protein
AT2G45910.1	Bra004947	0	0.5012	0.0841	0.167797	13.27	20.59	16.62	22.9	0.93	0.26	0.64	0.38	U-box domain-containing protein kinase family protein
AT1G20110.1	Bra025793	0	0.4372	0.0653	0.14936	1.09	0.82	1.96	3.24	0.86	1	0.8	0.23	RING/FYVE/PHD zinc finger superfamily protein
AT1G20110.1	Bra016476	0	0.69	0.0996	0.144348	89.08	134.28	119.61	98.85	0.98	0.0012	0.046	1	RING/FYVE/PHD zinc finger superfamily protein
AT2G20310.1	Bra036462	0	0.6257	0.209	0.334026	16.52	17.4	18.85	14.58	0.54	0.41	0.27	0.93	RPM1 interacting protein 13
AT2G20310.1	Bra036686	0	0.7279	0.268	0.368182	11.41	24.38	13.13	18.79	0.95	0.02	0.82	0.62	RPM1 interacting protein 13
AT3G53900.2	Bra003159	0	0.4663	0.029	0.0621917	2.09	3.83	3.45	5.2	0.89	0.64	0.67	0.36	uracil phosphoribosyltransferase
AT3G53900.2	Bra007034	0	0.3889	0.0721	0.185395	42.28	5.02	24.43	15.8	9.5e-07	1	0.21	0.99	uracil phosphoribosyltransferase
AT5G03580.1	Bra028827	2e-34	0.2548	0.1871	0.734301	0	0	0.08	0	1	1	1	1	RNA-binding (RRM/RBD/RNP motifs) family protein
AT5G03580.1	Bra005772	1e-32	0.3839	0.2251	0.586351	0	0	0.11	0	1	1	1	1	RNA-binding (RRM/RBD/RNP motifs) family protein
AT3G15490.1	Bra021112	0	0.4272	0.2833	0.663155	0	0	0	0	1	1	1	1	Regulator of Vps4 activity in the MVB pathway protein
AT3G15490.1	Bra027239	0	0.5079	0.1996	0.392991	0.37	0.26	0.22	0.12	1	1	1	1	Regulator of Vps4 activity in the MVB pathway protein
AT2G38510.1	Bra017115	0	0.472	0.059	0.125	n/a	n/a	n/a	n/a	n/a	n/a	n/a	n/a	MATE efflux family protein
AT2G38510.1	Bra005101	0	0.412	0.043	0.104369	0	0.22	0	0	1	1	1	1	MATE efflux family protein
AT3G28150.1	Bra033038	0	0.4989	0.1018	0.204049	0.92	0.07	0.2	0.29	1	1	1	1	TRICHOME BIREFRINGENCE-LIKE 22
AT3G28150.1	Bra025322	0	0.6734	0.0762	0.113157	0.19	1.77	0.19	0.97	1	0.42	1	1	TRICHOME BIREFRINGENCE-LIKE 22
AT1G07985.1	Bra018667	6.00036e-42	0.5235	0.062	0.118434	0.33	0	0.62	0.73	1	1	1	1	Expressed protein
AT1G07985.1	Bra031607	6e-30	1.3211	0.2052	0.155325	3.82	9.04	8.84	8.28	0.98	0.24	0.37	0.61	Expressed protein
AT4G30950.1	Bra011235	0	0.3888	0.0389	0.100051	57.84	3.67	28.88	26.75	5.4e-09	1	0.46	0.94	fatty acid desaturase 6
AT4G30950.1	Bra010264	0	0.3765	0.0405	0.10757	185.49	16.84	38.06	90.18	4.2e-35	1	1	0.69	fatty acid desaturase 6
AT5G13670.1	Bra023428	0	0.36	0.0969	0.269167	0.41	0.26	0.23	0.35	1	1	1	1	nodulin MtN21 /EamA-like transporter family protein
AT5G13670.1	Bra008810	0	0.2937	0.1032	0.351379	0	0	0	0	1	1	1	1	nodulin MtN21 /EamA-like transporter family protein
AT2G01554.1	Bra024876	2e-21	0.866	0.2759	0.318591	n/a	n/a	n/a	n/a	n/a	n/a	n/a	n/a	unknown protein; FUNCTIONS IN: molecular_function unknown; INVOLVED IN: biological_process unknown; LOCATED IN: cellular_component unknown; BEST Arabidopsis thaliana protein match is: unknown protein (TAIR:AT1G70780.1); Has 30201 Blast hits to 17322 proteins in 780 species: Archae - 12; Bacteria - 1396; Metazoa - 17338; Fungi - 3422; Plants - 5037; Viruses - 0; Other Eukaryotes - 2996 (source: NC…
AT2G01554.1	Bra017444	9e-19	0.501	0.2879	0.574651	0.12	0.99	0.65	0.22	1	1	1	1	unknown protein; FUNCTIONS IN: molecular_function unknown; INVOLVED IN: biological_process unknown; LOCATED IN: cellular_component unknown; BEST Arabidopsis thaliana protein match is: unknown protein (TAIR:AT1G70780.1); Has 30201 Blast hits to 17322 proteins in 780 species: Archae - 12; Bacteria - 1396; Metazoa - 17338; Fungi - 3422; Plants - 5037; Viruses - 0; Other Eukaryotes - 2996 (source: NC…
AT1G02920.1	Bra030515	0	0.5124	0.1044	0.203747	1.42	6.47	2.34	2.4	0.96	0.045	0.81	0.9	glutathione S-transferase 7
AT1G02920.1	Bra033358	0	0.3345	0.1035	0.309417	0.07	10.89	0.52	1.69	1	2.5e-05	1	0.98	glutathione S-transferase 7
AT1G72290.1	Bra008024	0	0.4427	0.371	0.838039	1.18	0	210.68	146.76	1	1	2.5e-46	2.7e-07	Kunitz family trypsin and protease inhibitor protein
AT1G72290.1	Bra016075	0	0.3791	0.3328	0.877869	0	0	0.11	1.28	1	1	1	0.28	Kunitz family trypsin and protease inhibitor protein
AT4G35080.3	Bra011583	0	0.5889	0.0809	0.137375	50.26	37.68	37.73	37.32	0.032	0.66	0.6	0.95	high-affinity nickel-transport family protein
AT4G35080.3	Bra034673	4e-18	1.2062	0.3858	0.319847	n/a	n/a	n/a	n/a	n/a	n/a	n/a	n/a	high-affinity nickel-transport family protein
AT1G80460.2	Bra008472	0	0.6504	0.0307	0.0472017	2.39	0.3	5.79	2.25	0.74	1	0.038	0.82	Actin-like ATPase superfamily protein
AT1G80460.2	Bra003567	0	0.6908	0.0284	0.0411118	8.2	13.18	11.63	14.86	0.91	0.33	0.56	0.47	Actin-like ATPase superfamily protein
AT1G80460.2	Bra035181	0	0.5446	0.0266	0.0488432	0.03	0.64	0	0.54	1	1	1	1	Actin-like ATPase superfamily protein
AT1G20770.1	Bra012248	0	0.3313	0.0871	0.262904	2.94	5.15	3.09	7.71	0.94	0.44	0.83	0.23	unknown protein; Has 59 Blast hits to 59 proteins in 24 species: Archae - 0; Bacteria - 0; Metazoa - 26; Fungi - 4; Plants - 29; Viruses - 0; Other Eukaryotes - 0 (source: NCBI BLink).
AT1G20770.1	Bra016454	0	0.3696	0.0906	0.24513	17.82	15.33	16.8	54.63	0.98	0.99	0.98	2.5e-07	unknown protein; Has 59 Blast hits to 59 proteins in 24 species: Archae - 0; Bacteria - 0; Metazoa - 26; Fungi - 4; Plants - 29; Viruses - 0; Other Eukaryotes - 0 (source: NCBI BLink).
AT1G02900.1	Bra030513	0	0.4182	0.0874	0.208991	3.1	47.77	4.77	11.96	1	7.6e-16	1	0.99	rapid alkalinization factor 1
AT1G02900.1	Bra033357	0	0.3354	0.1078	0.321407	0.13	111.54	0.09	7.02	1	1.1e-59	1	1	rapid alkalinization factor 1
AT3G48420.1	Bra018062	0	0.431	0.0887	0.2058	132.89	0.41	10.84	162.27	2.3e-13	1	1	1.8e-19	Haloacid dehalogenase-like hydrolase (HAD) superfamily protein
AT3G48420.1	Bra019543	0	0.4007	0.0785	0.195907	0	0	0	0.32	1	1	1	1	Haloacid dehalogenase-like hydrolase (HAD) superfamily protein
AT2G22170.1	Bra030261	0	0.5235	0.2352	0.449284	0	0	0	0.17	1	1	1	1	Lipase/lipooxygenase, PLAT/LH2 family protein
AT2G22170.1	Bra039941	6e-17	0.6731	0.4668	0.693508	n/a	n/a	n/a	n/a	n/a	n/a	n/a	n/a	Lipase/lipooxygenase, PLAT/LH2 family protein
AT2G22170.1	Bra038541	0	0.3386	0.0583	0.17218	172.91	165.03	262.72	106.41	0.48	0.67	2.8e-16	1	Lipase/lipooxygenase, PLAT/LH2 family protein
AT4G19120.2	Bra013374	0	0.3657	0.0395	0.108012	55.29	64.72	52.67	30.76	0.19	0.0077	0.24	1	S-adenosyl-L-methionine-dependent methyltransferases superfamily protein
AT4G19120.2	Bra012557	0	0.5709	0.0463	0.0811	64.01	35.07	12.96	28.63	2.4e-08	0.42	1	0.99	S-adenosyl-L-methionine-dependent methyltransferases superfamily protein
AT4G19120.2	Bra020975	0	0.4024	0.0416	0.10338	48.3	16.79	9.97	9.7	1.2e-10	0.87	1	1	S-adenosyl-L-methionine-dependent methyltransferases superfamily protein
AT5G10140.4	Bra028599	0	0.3037	0.0693	0.228186	18.65	49.36	29.75	74.66	1	0.099	0.98	2.3e-05	K-box region and MADS-box transcription factor family protein
AT5G10140.4	Bra006051	0	0.216	0.0868	0.401852	10.27	0.34	11.03	61.65	1	1	0.99	8.2e-18	K-box region and MADS-box transcription factor family protein
AT5G10140.4	Bra009055	0	0.2658	0.0684	0.257336	10.66	17.05	17.71	50.7	1	0.94	0.92	5.8e-07	K-box region and MADS-box transcription factor family protein
AT5G63890.2	Bra024245	0	0.4805	0.0428	0.0890739	20.26	14.24	24.15	18.81	0.4	0.91	0.074	0.85	histidinol dehydrogenase
AT5G63890.2	Bra037757	0	0.4208	0.0409	0.0971958	9.46	7.95	11.19	11.01	0.63	0.84	0.3	0.57	histidinol dehydrogenase
AT3G06670.2	Bra040285	0	0.2788	0.0465	0.166786	8.1	14.23	13.13	11.1	0.9	0.19	0.27	0.8	binding
AT3G06670.2	Bra001212	0	0.3635	0.0489	0.134525	8.47	12.82	13.76	12.64	0.91	0.42	0.27	0.72	binding
AT3G06670.2	Bra029599	0	0.3411	0.0498	0.145998	11.3	19.42	17.06	12.84	0.89	0.11	0.23	0.94	binding
AT1G30400.1	Bra010773	0	0.328	0.0309	0.0942073	13.68	2.72	3.88	7.22	0.0039	0.99	0.96	0.68	multidrug resistance-associated protein 1
AT1G30400.1	Bra032385	0	0.283	0.0321	0.113428	11.75	15.91	10.95	8.06	0.54	0.1	0.63	0.97	multidrug resistance-associated protein 1
AT1G43670.1	Bra014005	0	0.4806	0.0251	0.0522264	151.41	11.33	10.36	286.36	1.6e-05	1	1	1.8e-51	Inositol monophosphatase family protein
AT1G43670.1	Bra014005	0	0.4806	0.0251	0.0522264	151.41	11.33	10.36	286.36	1.6e-05	1	1	1.8e-51	Inositol monophosphatase family protein
AT1G67690.1	Bra004244	0	0.3438	0.0802	0.233275	23.46	4.07	11.29	19.96	0.0066	1	0.83	0.24	Zincin-like metalloproteases family protein
AT1G67690.1	Bra004078	0	0.3147	0.0611	0.194153	2.13	3.04	5.15	1.11	0.79	0.51	0.091	0.97	Zincin-like metalloproteases family protein
AT2G34610.1	Bra021924	0	0.3649	0.2064	0.565634	0	1.77	0	1.06	1	0.42	1	0.49	unknown protein; BEST Arabidopsis thaliana protein match is: unknown protein (TAIR:AT1G30190.1); Has 342 Blast hits to 279 proteins in 74 species: Archae - 0; Bacteria - 7; Metazoa - 76; Fungi - 18; Plants - 51; Viruses - 0; Other Eukaryotes - 190 (source: NCBI BLink).
AT2G34610.1	Bra005406	0	0.4614	0.1949	0.42241	0	0	0	0.11	1	1	1	1	unknown protein; BEST Arabidopsis thaliana protein match is: unknown protein (TAIR:AT1G30190.1); Has 342 Blast hits to 279 proteins in 74 species: Archae - 0; Bacteria - 7; Metazoa - 76; Fungi - 18; Plants - 51; Viruses - 0; Other Eukaryotes - 190 (source: NCBI BLink).
AT5G10120.1	Bra028601	0	0.4564	0.1058	0.231814	0	0	0	0.07	1	1	1	1	Ethylene insensitive 3 family protein
AT5G10120.1	Bra006050	0	0.5893	0.1442	0.244697	0	0	0	0.23	1	1	1	1	Ethylene insensitive 3 family protein
AT2G01505.1	Bra026657	2e-23	0.3611	0.3589	0.993908	4.19	0.61	5.74	7.24	0.62	1	0.37	0.18	CLAVATA3/ESR-RELATED 16
AT2G01505.1	Bra024881	8e-25	0.4652	0.2893	0.621883	0.15	1.56	2.26	0.83	1	0.67	0.24	1	CLAVATA3/ESR-RELATED 16
AT1G30460.1	Bra014881	0	0.4983	0.0597	0.119807	0.43	1.2	1.32	2.25	1	0.75	0.66	0.32	cleavage and polyadenylation specificity factor 30
AT1G30460.1	Bra010767	0	0.4983	0.0635	0.127433	15.64	21.95	26.84	18.54	0.92	0.41	0.054	0.92	cleavage and polyadenylation specificity factor 30
AT3G05470.1	Bra001148	0	0.393	0.0959	0.24402	4.08	0.77	12.32	0.79	0.62	1	5e-05	1	Actin-binding FH2 (formin homology 2) family protein
AT3G05470.1	Bra039436	0	0.6635	0.0887	0.133685	7.83	1.02	19.25	1.14	0.53	1	7.7e-07	1	Actin-binding FH2 (formin homology 2) family protein
AT3G21740.1	Bra001844	4e-17	0.4026	0.2819	0.700199	0	0	0	0.47	1	1	1	1	Arabidopsis thaliana protein of unknown function (DUF794)
AT3G21740.1	Bra031305	0	0.492	0.0974	0.197967	3.51	2.01	4.3	3.32	0.58	0.86	0.3	0.71	Arabidopsis thaliana protein of unknown function (DUF794)
AT5G09220.1	Bra006016	0	0.4378	0.0314	0.0717222	1.87	70.83	44.18	23.61	1	1.6e-11	0.019	1	amino acid permease 2
AT5G09220.1	Bra009371	0	0.4856	0.0389	0.0801071	4.83	50.7	29.86	10.66	1	1.7e-09	0.068	1	amino acid permease 2
AT3G09250.1	Bra034059	0	0.3434	0.0617	0.179674	29.02	11.33	24.67	17.76	0.015	0.99	0.13	0.96	Nuclear transport factor 2 (NTF2) family protein
AT3G09250.1	Bra001321	8e-33	1.5945	0.3712	0.2328	n/a	n/a	n/a	n/a	n/a	n/a	n/a	n/a	Nuclear transport factor 2 (NTF2) family protein
AT1G10060.1	Bra018464	0	0.4045	0.0775	0.191595	9.8	7.03	0.79	3.05	0.023	0.18	1	0.95	branched-chain amino acid transaminase 1
AT1G10060.1	Bra019964	0	0.383	0.0689	0.179896	1.49	8.55	1.39	1.41	0.96	0.0021	0.96	0.98	branched-chain amino acid transaminase 1
AT3G50610.1	Bra030022	0	0.3993	0.1204	0.301528	0	0	0	0	1	1	1	1	unknown protein; BEST Arabidopsis thaliana protein match is: unknown protein (TAIR:AT5G66816.1); Has 125 Blast hits to 60 proteins in 16 species: Archae - 0; Bacteria - 2; Metazoa - 10; Fungi - 4; Plants - 97; Viruses - 0; Other Eukaryotes - 12 (source: NCBI BLink).
AT3G50610.1	Bra036093	0	0.3318	0.1351	0.407173	0.26	68.24	0.54	0	1	6.6e-43	1	1	unknown protein; BEST Arabidopsis thaliana protein match is: unknown protein (TAIR:AT5G66816.1); Has 125 Blast hits to 60 proteins in 16 species: Archae - 0; Bacteria - 2; Metazoa - 10; Fungi - 4; Plants - 97; Viruses - 0; Other Eukaryotes - 12 (source: NCBI BLink).
AT2G30300.1	Bra022788	0	0.4552	0.0933	0.204965	0.18	1.62	0	0.55	1	0.24	1	1	Major facilitator superfamily protein
AT2G30300.1	Bra021625	0	0.404	0.0976	0.241584	0	0.22	0	0	1	1	1	1	Major facilitator superfamily protein
AT2G30300.1	Bra018321	0	0.4953	0.0906	0.182919	n/a	n/a	n/a	n/a	n/a	n/a	n/a	n/a	Major facilitator superfamily protein
AT3G19990.1	Bra038248	0	0.5557	0.0643	0.11571	7.81	18.85	16.65	34.13	1	0.57	0.73	0.0023	unknown protein; INVOLVED IN: biological_process unknown; LOCATED IN: chloroplast stroma, chloroplast; EXPRESSED IN: 23 plant structures; EXPRESSED DURING: 13 growth stages; Has 118 Blast hits to 118 proteins in 41 species: Archae - 0; Bacteria - 42; Metazoa - 0; Fungi - 0; Plants - 56; Viruses - 0; Other Eukaryotes - 20 (source: NCBI BLink).
AT3G19990.1	Bra035829	0	0.4524	0.0605	0.133731	0	0.32	0	0.14	1	1	1	1	unknown protein; INVOLVED IN: biological_process unknown; LOCATED IN: chloroplast stroma, chloroplast; EXPRESSED IN: 23 plant structures; EXPRESSED DURING: 13 growth stages; Has 118 Blast hits to 118 proteins in 41 species: Archae - 0; Bacteria - 42; Metazoa - 0; Fungi - 0; Plants - 56; Viruses - 0; Other Eukaryotes - 20 (source: NCBI BLink).
AT5G29000.1	Bra020622	0	0.379	0.1222	0.322427	0.67	29.09	5.58	12.71	1	4.2e-08	0.99	0.72	Homeodomain-like superfamily protein
AT5G29000.1	Bra036123	0	0.3847	0.1231	0.31999	6.66	12.44	5.47	6.62	0.77	0.038	0.86	0.89	Homeodomain-like superfamily protein
AT2G27100.1	Bra034322	0	0.3979	0.0869	0.218397	28.37	41.18	43.45	27.45	0.9	0.087	0.029	0.99	C2H2 zinc-finger protein SERRATE (SE)
AT2G27100.1	Bra012034	0	0.405	0.0852	0.21037	27.74	45.9	49.56	32.26	0.98	0.078	0.011	0.99	C2H2 zinc-finger protein SERRATE (SE)
AT3G18650.1	Bra037571	0	0.554	0.401	0.723827	n/a	n/a	n/a	n/a	n/a	n/a	n/a	n/a	AGAMOUS-like 103
AT3G18650.1	Bra022341	0	0.4276	0.2977	0.696211	n/a	n/a	n/a	n/a	n/a	n/a	n/a	n/a	AGAMOUS-like 103
AT5G57460.1	Bra006819	0	0.842	0.037	0.043943	32.39	41.68	45.39	17.84	0.61	0.059	0.0067	1	unknown protein; FUNCTIONS IN: molecular_function unknown; INVOLVED IN: biological_process unknown; LOCATED IN: plasma membrane, chloroplast; EXPRESSED IN: 23 plant structures; EXPRESSED DURING: 13 growth stages; Has 166 Blast hits to 166 proteins in 41 species: Archae - 0; Bacteria - 0; Metazoa - 112; Fungi - 4; Plants - 36; Viruses - 0; Other Eukaryotes - 14 (source: NCBI BLink).
AT5G57460.1	Bra002727	0	0.8481	0.0546	0.0643792	5.24	7.48	8.24	4.41	0.76	0.35	0.21	0.94	unknown protein; FUNCTIONS IN: molecular_function unknown; INVOLVED IN: biological_process unknown; LOCATED IN: plasma membrane, chloroplast; EXPRESSED IN: 23 plant structures; EXPRESSED DURING: 13 growth stages; Has 166 Blast hits to 166 proteins in 41 species: Archae - 0; Bacteria - 0; Metazoa - 112; Fungi - 4; Plants - 36; Viruses - 0; Other Eukaryotes - 14 (source: NCBI BLink).
AT4G38990.1	Bra011882	0	0.7593	0.2021	0.266166	0	0	0	0	1	1	1	1	glycosyl hydrolase 9B16
AT4G38990.1	Bra033592	0	0.7319	0.1745	0.238421	0	0.14	0.11	0.06	1	1	1	1	glycosyl hydrolase 9B16
AT1G13130.1	Bra019811	0	0.3718	0.0872	0.234535	0.69	1.39	0.5	0.25	1	0.42	1	1	Cellulase (glycosyl hydrolase family 5) protein
AT1G13130.1	Bra026925	0	0.5306	0.1531	0.288541	0	0	0	0.04	1	1	1	1	Cellulase (glycosyl hydrolase family 5) protein
AT5G53520.1	Bra022658	0	0.4404	0.0524	0.118983	0	0	0	0	1	1	1	1	oligopeptide transporter 8
AT5G53520.1	Bra029064	0	0.3598	0.0611	0.169817	0.06	1.84	0.09	0.02	1	0.24	1	1	oligopeptide transporter 8
AT5G65430.1	Bra024384	0	1.2969	0.0226	0.0174262	207.94	382.07	285.88	242.48	1	1.1e-14	0.055	1	general regulatory factor 8
AT5G65430.1	Bra037818	0	1.056	0.0343	0.0324811	26.99	49.68	45.71	82.83	1	0.52	0.7	0.00019	general regulatory factor 8
AT3G17780.1	Bra021273	0	0.2845	0.056	0.196837	106.6	146	148.19	197.41	1	0.42	0.24	0.0076	FUNCTIONS IN: molecular_function unknown; INVOLVED IN: intracellular protein transport; LOCATED IN: endomembrane system, integral to membrane, endoplasmic reticulum; EXPRESSED IN: 23 plant structures; EXPRESSED DURING: 13 growth stages; CONTAINS InterPro DOMAIN/s: B-cell receptor-associated 31-like (InterPro:IPR008417); BEST Arabidopsis thaliana protein match is: B-cell receptor-associated 31-lik…
AT3G17780.1	Bra001681	0	0.263	0.0749	0.284791	0.59	3.48	0	1.67	1	0.093	1	0.81	FUNCTIONS IN: molecular_function unknown; INVOLVED IN: intracellular protein transport; LOCATED IN: endomembrane system, integral to membrane, endoplasmic reticulum; EXPRESSED IN: 23 plant structures; EXPRESSED DURING: 13 growth stages; CONTAINS InterPro DOMAIN/s: B-cell receptor-associated 31-like (InterPro:IPR008417); BEST Arabidopsis thaliana protein match is: B-cell receptor-associated 31-lik…
AT3G17780.1	Bra022243	0	0.27	0.0601	0.222593	38.45	57.63	43.06	84.39	1	0.3	0.94	0.0017	FUNCTIONS IN: molecular_function unknown; INVOLVED IN: intracellular protein transport; LOCATED IN: endomembrane system, integral to membrane, endoplasmic reticulum; EXPRESSED IN: 23 plant structures; EXPRESSED DURING: 13 growth stages; CONTAINS InterPro DOMAIN/s: B-cell receptor-associated 31-like (InterPro:IPR008417); BEST Arabidopsis thaliana protein match is: B-cell receptor-associated 31-lik…
AT2G28430.1	Bra035701	1e-34	0.5226	0.0687	0.131458	5.75	3.92	5.17	35.55	1	1	1	5.3e-10	unknown protein; Has 28 Blast hits to 28 proteins in 12 species: Archae - 0; Bacteria - 0; Metazoa - 0; Fungi - 0; Plants - 28; Viruses - 0; Other Eukaryotes - 0 (source: NCBI BLink).
AT2G28430.1	Bra011949	1e-38	0.7777	0.0607	0.0780507	23.1	22.46	23.74	78.41	1	1	0.99	2.9e-10	unknown protein; Has 28 Blast hits to 28 proteins in 12 species: Archae - 0; Bacteria - 0; Metazoa - 0; Fungi - 0; Plants - 28; Viruses - 0; Other Eukaryotes - 0 (source: NCBI BLink).
AT4G14570.1	Bra036867	0	0.2905	0.0921	0.31704	4.04	7.41	10.3	4.77	0.91	0.44	0.063	0.95	acylaminoacyl-peptidase-related
AT4G14570.1	Bra037063	0	0.3296	0.0782	0.237257	17.83	55.44	26.3	16.14	0.99	2.3e-08	0.62	1	acylaminoacyl-peptidase-related
AT4G14570.1	Bra039731	0	0.3523	0.0808	0.22935	17.92	14.02	16.34	16.59	0.35	0.7	0.43	0.77	acylaminoacyl-peptidase-related
AT1G48920.1	Bra032269	0	0.9569	0.1521	0.158951	342.82	215.88	287.88	85	9.1e-18	0.74	1.3e-07	1	nucleolin like 1
AT1G48920.1	Bra018764	0	0.7514	0.1567	0.208544	101.24	68.39	85.93	16.82	1.4e-06	0.36	0.0017	1	nucleolin like 1
AT1G48920.1	Bra014162	0	0.9373	0.169	0.180305	0	0	0	0.03	1	1	1	1	nucleolin like 1
AT1G08580.1	Bra018613	7.00649e-45	0.5169	0.0968	0.18727	23.01	11.28	21.69	48.38	0.73	1	0.8	6.6e-05	unknown protein; Has 39 Blast hits to 39 proteins in 15 species: Archae - 0; Bacteria - 0; Metazoa - 0; Fungi - 0; Plants - 35; Viruses - 0; Other Eukaryotes - 4 (source: NCBI BLink).
AT1G08580.1	Bra031633	4.2039e-45	0.3577	0.0995	0.278166	141.01	100.7	104.76	61.93	1.7e-06	0.41	0.17	1	unknown protein; Has 39 Blast hits to 39 proteins in 15 species: Archae - 0; Bacteria - 0; Metazoa - 0; Fungi - 0; Plants - 35; Viruses - 0; Other Eukaryotes - 4 (source: NCBI BLink).
AT3G08610.1	Bra040051	8e-32	0.425	0.022	0.0517647	16.01	11.1	19.46	228.25	1	1	1	2e-79	unknown protein; Has 40 Blast hits to 40 proteins in 15 species: Archae - 0; Bacteria - 0; Metazoa - 0; Fungi - 0; Plants - 40; Viruses - 0; Other Eukaryotes - 0 (source: NCBI BLink).
AT3G08610.1	Bra001351	1e-31	0.5111	0.0308	0.0602622	27.23	21.19	25.28	358.84	1	1	1	3e-123	unknown protein; Has 40 Blast hits to 40 proteins in 15 species: Archae - 0; Bacteria - 0; Metazoa - 0; Fungi - 0; Plants - 40; Viruses - 0; Other Eukaryotes - 0 (source: NCBI BLink).
AT3G08610.1	Bra029702	6e-32	0.4232	0.0212	0.0500945	21.98	18.67	15.97	139.84	1	1	1	3.2e-35	unknown protein; Has 40 Blast hits to 40 proteins in 15 species: Archae - 0; Bacteria - 0; Metazoa - 0; Fungi - 0; Plants - 40; Viruses - 0; Other Eukaryotes - 0 (source: NCBI BLink).
AT5G11910.1	Bra006127	0	0.3625	0.0964	0.265931	4.17	9.03	10.46	13.37	0.99	0.54	0.33	0.2	alpha/beta-Hydrolases superfamily protein
AT5G11910.1	Bra008927	0	0.4262	0.0868	0.20366	1.54	1.01	1.89	1.86	0.75	0.81	0.74	0.81	alpha/beta-Hydrolases superfamily protein
AT5G01030.2	Bra005700	0	0.3394	0.1329	0.391573	5.76	7.35	6	5.69	0.72	0.35	0.51	0.85	Protein of unknown function (DUF3527)
AT5G01030.2	Bra009623	0	0.6383	0.3052	0.478145	0.8	1.38	0.69	1.74	1	0.67	1	0.63	Protein of unknown function (DUF3527)
AT2G01970.1	Bra026623	0	0.5931	0.0583	0.0982971	3.57	7.27	7.07	11.79	0.98	0.56	0.54	0.14	Endomembrane protein 70 protein family
AT2G01970.1	Bra017431	0	0.6168	0.1111	0.180123	0.13	0.14	0.37	0.59	1	1	1	1	Endomembrane protein 70 protein family
AT3G56860.5	Bra014667	0	1.0135	0.1603	0.158165	n/a	n/a	n/a	n/a	n/a	n/a	n/a	n/a	UBP1-associated protein 2A
AT3G56860.5	Bra007277	0	0.76	0.0836	0.11	80.65	94.72	101.01	72.94	0.72	0.1	0.01	1	UBP1-associated protein 2A
AT4G21150.3	Bra013507	0	0.3147	0.0866	0.275183	31.58	45.63	50.06	28.08	0.9	0.078	0.0077	1	ribophorin II (RPN2) family protein
AT4G21150.3	Bra038784	0	0.2883	0.0593	0.205689	16.59	32.21	30.15	17.98	0.97	0.024	0.049	0.99	ribophorin II (RPN2) family protein
AT3G22970.1	Bra001897	0	0.6619	0.0973	0.147001	6.61	17.05	6.05	59.1	1	0.88	1	6.2e-14	Protein of unknown function (DUF506)
AT3G22970.1	Bra033896	0	0.5756	0.1257	0.218381	1.71	12.31	4.83	22.77	1	0.26	0.99	0.00037	Protein of unknown function (DUF506)
AT2G32270.1	Bra021776	0	0.3927	0.0715	0.182073	n/a	n/a	n/a	n/a	n/a	n/a	n/a	n/a	zinc transporter 3 precursor
AT2G32270.1	Bra005579	0	0.4362	0.0546	0.125172	0	1.46	0	0.13	1	0.24	1	1	zinc transporter 3 precursor
AT4G02930.1	Bra000853	0	0.3901	0.0282	0.0722892	90.81	91.17	109.98	64.04	0.33	0.25	0.001	1	GTP binding Elongation factor Tu family protein
AT4G02930.1	Bra036234	0	0.4644	0.0276	0.0594315	55.03	61.99	80.58	47.7	0.76	0.38	0.00056	1	GTP binding Elongation factor Tu family protein
AT1G23290.1	Bra012370	0	1.2131	0.0448	0.0369302	597.91	555.27	712.3	512.76	0.16	0.77	1.7e-13	1	Ribosomal protein L18e/L15 superfamily protein
AT1G23290.1	Bra016354	0	0.8924	0.0255	0.0285746	280.06	216.89	273.68	235.26	0.0042	0.97	0.0033	1	Ribosomal protein L18e/L15 superfamily protein
AT1G23290.1	Bra024577	0	0.6811	0.0339	0.0497724	115.84	84.09	136.65	285.1	1	1	0.83	1.6e-20	Ribosomal protein L18e/L15 superfamily protein
AT4G36640.2	Bra011696	0	0.3428	0.0905	0.264002	4.12	13.62	9.09	2.51	0.94	0.0078	0.22	1	Sec14p-like phosphatidylinositol transfer family protein
AT4G36640.2	Bra017768	0	0.5228	0.0971	0.185731	0	7.69	0.23	1.18	1	0.00029	1	0.93	Sec14p-like phosphatidylinositol transfer family protein
AT4G36640.2	Bra010566	0	0.3347	0.0669	0.19988	1.61	4.19	1.83	1.01	0.89	0.1	0.85	0.93	Sec14p-like phosphatidylinositol transfer family protein
AT3G08600.1	Bra001352	0	0.8182	0.1281	0.156563	17.76	11.03	35.32	4.4	0.46	0.96	5e-07	1	Protein of unknown function (DUF1191)
AT3G08600.1	Bra029701	0	0.6196	0.1307	0.210943	20.08	11.78	20.37	9.14	0.082	0.88	0.062	1	Protein of unknown function (DUF1191)
AT1G34000.1	Bra034450	1e-31	1.4175	0.5754	0.405926	2.13	3.5	4.52	6.26	0.93	0.74	0.48	0.29	one-helix protein 2
AT1G34000.1	Bra036739	0	0.4074	0.0374	0.0918017	72.41	6	11.23	80.75	1.2e-07	1	1	1.4e-07	one-helix protein 2
AT1G34000.1	Bra028025	0	0.5935	0.072	0.121314	98.06	6.74	17.96	162.28	6.2e-05	1	1	6.3e-24	one-helix protein 2
AT4G34970.1	Bra011575	0	0.8021	0.0552	0.0688193	6.95	4.19	6.52	27.07	0.97	1	0.96	5.2e-06	actin depolymerizing factor 9
AT4G34970.1	Bra017683	0	0.4895	0.0621	0.126864	0	0	0.16	0.44	1	1	1	1	actin depolymerizing factor 9
AT2G45510.1	Bra000390	0	0.3721	0.0736	0.197796	0.46	0	0	1.65	1	1	1	0.28	cytochrome P450, family 704, subfamily A, polypeptide 2
AT2G45510.1	Bra004918	0	0.4442	0.0802	0.180549	8.84	9.43	11.28	8.46	0.7	0.54	0.23	0.86	cytochrome P450, family 704, subfamily A, polypeptide 2
AT1G13870.1	Bra016723	0	0.6571	0.0521	0.0792878	5.87	3.21	6.71	12.86	0.82	0.98	0.63	0.055	calmodulin binding;purine nucleotide binding
AT1G13870.1	Bra026877	0	0.6137	0.055	0.0896203	26.28	22.31	22.21	18.13	0.15	0.45	0.4	0.97	calmodulin binding;purine nucleotide binding
AT3G05900.1	Bra040246	1.96182e-44	0.2825	0.186	0.658407	3.49	3.35	1.7	1.41	0.38	0.37	0.91	0.95	neurofilament protein-related
AT3G05900.1	Bra020801	0	0.621	0.3742	0.602576	17.81	51.27	18.13	69.97	1	0.0085	1	1.8e-05	neurofilament protein-related
AT2G39080.1	Bra000117	0	0.323	0.0739	0.228793	17.29	7.98	5.23	23.42	0.12	0.98	1	0.014	NAD(P)-binding Rossmann-fold superfamily protein
AT2G39080.1	Bra005064	0	0.317	0.0971	0.306309	20.43	6.4	14	22.99	0.11	1	0.64	0.14	NAD(P)-binding Rossmann-fold superfamily protein
AT5G45340.1	Bra021965	0	0.3344	0.0359	0.107356	62.78	271.54	95.87	142.26	1	3e-34	1	0.97	cytochrome P450, family 707, subfamily A, polypeptide 3
AT5G45340.1	Bra025083	0	0.3869	0.0479	0.123805	3.21	49.56	3.96	11.63	1	3.1e-17	1	0.99	cytochrome P450, family 707, subfamily A, polypeptide 3
AT5G45340.1	Bra027602	0	0.4136	0.0313	0.075677	49.02	177.98	93.24	153.8	1	4.9e-11	0.98	0.033	cytochrome P450, family 707, subfamily A, polypeptide 3
AT5G38480.1	Bra028409	0	0.9074	0.0346	0.0381309	297.79	230.91	257.68	258	0.00087	0.93	0.19	1	general regulatory factor 3
AT5G38480.1	Bra028187	0	1.1196	0.026	0.0232226	392.75	222.77	282.08	185.67	7.3e-19	1	0.024	1	general regulatory factor 3
AT1G17470.1	Bra025972	0	0.269	0.0051	0.0189591	35.66	41.26	41.64	55.38	0.91	0.56	0.5	0.18	developmentally regulated G-protein 1
AT1G17470.1	Bra016599	0	0.254	0.0105	0.0413386	0	0	0.08	2.36	1	1	1	0.081	developmentally regulated G-protein 1
AT5G46250.1	Bra025027	0	0.4873	0.1049	0.215268	16.61	21.15	22.15	86.7	1	1	1	8.3e-15	RNA-binding protein
AT5G46250.1	Bra017566	0	0.5608	0.12	0.21398	24.06	48.92	42.18	184.81	1	1	1	1e-32	RNA-binding protein
AT3G55800.1	Bra014720	0	0.2777	0.0306	0.110191	82.26	0	2.14	66.93	2.2e-15	1	1	3.2e-05	sedoheptulose-bisphosphatase
AT3G55800.1	Bra003221	0	0.3511	0.0532	0.151524	61.17	0	0.66	58.09	1.8e-10	1	1	2.1e-06	sedoheptulose-bisphosphatase
AT3G55800.1	Bra007192	0	0.2939	0.0244	0.0830214	401.24	0.51	55.75	253.82	5.4e-75	1	1	1.6e-05	sedoheptulose-bisphosphatase
AT1G11130.1	Bra019878	0	0.3993	0.0477	0.119459	1.94	24.88	12.45	1.91	1	1.3e-06	0.21	1	Leucine-rich repeat protein kinase family protein
AT1G11130.1	Bra031727	0	0.5759	0.1419	0.246397	2.27	7.85	8.36	0.86	0.96	0.12	0.04	1	Leucine-rich repeat protein kinase family protein
AT4G31440.1	Bra011272	0	0.389	0.2112	0.542931	1.49	2.61	3.19	2.92	0.92	0.67	0.43	0.77	unknown protein; BEST Arabidopsis thaliana protein match is: unknown protein (TAIR:AT2G24530.1); Has 210 Blast hits to 209 proteins in 55 species: Archae - 0; Bacteria - 72; Metazoa - 2; Fungi - 6; Plants - 128; Viruses - 0; Other Eukaryotes - 2 (source: NCBI BLink).
AT4G31440.1	Bra024008	0	0.4333	0.2071	0.47796	0.89	1.04	0.86	0.93	1	0.56	1	1	unknown protein; BEST Arabidopsis thaliana protein match is: unknown protein (TAIR:AT2G24530.1); Has 210 Blast hits to 209 proteins in 55 species: Archae - 0; Bacteria - 72; Metazoa - 2; Fungi - 6; Plants - 128; Viruses - 0; Other Eukaryotes - 2 (source: NCBI BLink).
AT4G31440.1	Bra010236	0	0.4188	0.222	0.530086	1.84	2.69	3.36	3.94	0.94	0.78	0.5	0.57	unknown protein; BEST Arabidopsis thaliana protein match is: unknown protein (TAIR:AT2G24530.1); Has 210 Blast hits to 209 proteins in 55 species: Archae - 0; Bacteria - 72; Metazoa - 2; Fungi - 6; Plants - 128; Viruses - 0; Other Eukaryotes - 2 (source: NCBI BLink).
AT3G10070.1	Bra034092	0	0.4688	0.2156	0.459898	1.11	3.33	3.46	2.65	0.94	0.44	0.43	0.77	TBP-associated factor 12
AT3G10070.1	Bra029816	0	0.3376	0.0978	0.289692	21.41	15.77	30.29	5.33	0.2	0.77	0.00046	1	TBP-associated factor 12
AT5G19010.1	Bra006490	0	0.5976	0.0286	0.0478581	6.29	12.57	11.98	9.27	0.94	0.21	0.3	0.82	mitogen-activated protein kinase 16
AT5G19010.1	Bra002201	0	0.7563	0.0373	0.0493191	36.35	36.47	40.31	18.34	0.22	0.2	0.038	1	mitogen-activated protein kinase 16
AT5G50830.2	Bra022527	0	0.3462	0.1764	0.509532	0.2	0.32	0.5	6.14	1	1	1	0.0028	unknown protein; Has 4750 Blast hits to 3160 proteins in 341 species: Archae - 14; Bacteria - 239; Metazoa - 1329; Fungi - 394; Plants - 197; Viruses - 79; Other Eukaryotes - 2498 (source: NCBI BLink).
AT5G50830.2	Bra022759	0	0.4057	0.1533	0.377865	0.63	1.21	0.48	0.27	1	0.42	1	1	unknown protein; Has 4750 Blast hits to 3160 proteins in 341 species: Archae - 14; Bacteria - 239; Metazoa - 1329; Fungi - 394; Plants - 197; Viruses - 79; Other Eukaryotes - 2498 (source: NCBI BLink).
AT5G50830.2	Bra035713	0	0.44	0.1857	0.422045	0	0.23	0	0	1	1	1	1	unknown protein; Has 4750 Blast hits to 3160 proteins in 341 species: Archae - 14; Bacteria - 239; Metazoa - 1329; Fungi - 394; Plants - 197; Viruses - 79; Other Eukaryotes - 2498 (source: NCBI BLink).
AT4G25630.1	Bra013905	0	0.5685	0.0737	0.129639	257.02	185.77	323.55	146.75	0.0034	1	2.5e-16	1	fibrillarin 2
AT4G25630.1	Bra019148	0	0.5303	0.063	0.118801	18.58	19.03	18.21	13.48	0.38	0.28	0.34	0.97	fibrillarin 2
AT4G25630.1	Bra010455	0	0.5662	0.0519	0.0916637	287.73	258.75	378.17	97.42	0.0023	0.18	1.6e-22	1	fibrillarin 2
AT4G16360.3	Bra012725	0	1.1933	0.0753	0.0631023	4.8	18.98	14.01	14.99	1	0.046	0.33	0.61	5'-AMP-activated protein kinase beta-2 subunit protein
AT4G16360.3	Bra040572	0	0.7172	0.0584	0.0814278	51.4	59.98	62.97	31.45	0.44	0.06	0.014	1	5'-AMP-activated protein kinase beta-2 subunit protein
AT5G16750.1	Bra023582	0	0.2951	0.0457	0.154863	4.81	4.71	6.16	5.7	0.75	0.74	0.37	0.71	Transducin family protein / WD-40 repeat family protein
AT5G16750.1	Bra008598	0	0.3137	0.0423	0.134842	16.66	10.54	14.77	11.29	0.17	0.83	0.33	0.91	Transducin family protein / WD-40 repeat family protein
AT1G51130.1	Bra030454	0	0.4887	0.1272	0.260282	1.18	5.24	3.03	11.86	1	0.59	0.9	0.011	Nse4, component of Smc5/6 DNA repair complex
AT1G51130.1	Bra018895	0	0.4315	0.1118	0.259096	3.53	5.27	6.92	10.4	0.96	0.75	0.55	0.14	Nse4, component of Smc5/6 DNA repair complex
AT3G22320.1	Bra001864	0	0.6069	0.0411	0.0677212	44.1	55.02	56.79	86.3	0.99	0.7	0.55	0.0082	Eukaryotic rpb5 RNA polymerase subunit family protein
AT3G22320.1	Bra031350	0	0.4989	0.0515	0.103227	0	0	0.05	0	1	1	1	1	Eukaryotic rpb5 RNA polymerase subunit family protein
AT1G68160.1	Bra004286	0	0.4106	0.223	0.543108	5.29	9.04	7.13	6.65	0.82	0.21	0.45	0.82	Protein of unknown function (DUF3755)
AT1G68160.1	Bra004049	0	0.5429	0.1956	0.360287	8.28	18.91	10.7	19.67	0.98	0.1	0.88	0.22	Protein of unknown function (DUF3755)
AT5G18470.1	Bra023676	0	0.3684	0.1299	0.352606	5.63	0.43	1.3	9.91	0.34	1	0.99	0.018	Curculin-like (mannose-binding) lectin family protein
AT5G18470.1	Bra006461	0	0.3892	0.15	0.385406	19.73	299.45	30.33	19.4	1	1.6e-118	1	1	Curculin-like (mannose-binding) lectin family protein
AT5G66210.3	Bra012058	0	0.7515	0.0676	0.0899534	124.2	120.37	177.11	47.6	0.14	0.21	3e-12	1	calcium-dependent protein kinase 28
AT5G66210.3	Bra037181	0	0.6932	0.0671	0.0967975	107.67	156.8	128.14	61.45	0.63	3.5e-07	0.01	1	calcium-dependent protein kinase 28
AT3G51380.1	Bra012855	1.96182e-44	0.4193	0.081	0.193179	1.21	0.64	1.37	1.43	0.67	1	0.66	0.74	IQ-domain 20
AT3G51380.1	Bra036812	1.00053e-42	0.346	0.1046	0.302312	0.2	0	1.35	1.44	1	1	0.41	0.49	IQ-domain 20
AT5G54130.2	Bra022698	0	0.8125	0.0302	0.0371692	3.18	30.76	8.77	9.41	1	1.1e-07	0.94	0.97	Calcium-binding endonuclease/exonuclease/phosphatase family
AT5G54130.2	Bra003014	0	0.6272	0.0205	0.0326849	2.78	16.31	7.08	5.45	1	0.0008	0.61	0.96	Calcium-binding endonuclease/exonuclease/phosphatase family
AT5G55050.1	Bra035549	0	0.5124	0.1113	0.217213	2.06	26.91	4.65	15.76	1	6.6e-06	1	0.38	GDSL-like Lipase/Acylhydrolase superfamily protein
AT5G55050.1	Bra028994	0	0.473	0.1934	0.408879	0	1.4	0.04	0	1	0.24	1	1	GDSL-like Lipase/Acylhydrolase superfamily protein
AT5G55050.1	Bra002937	0	0.5062	0.0866	0.171079	0.5	0	0.12	0.35	1	1	1	1	GDSL-like Lipase/Acylhydrolase superfamily protein
AT3G48190.1	Bra018079	0	0.5043	0.2504	0.49653	2.47	3.61	7.04	0.83	0.86	0.64	0.017	1	ataxia-telangiectasia mutated
AT3G48190.1	Bra019530	0	0.3116	0.0731	0.234596	2.82	5.3	6.67	1.65	0.91	0.33	0.12	0.99	ataxia-telangiectasia mutated
AT4G13450.1	Bra032710	0	0.7431	0.0854	0.114924	0	0	0	0	1	1	1	1	Adenine nucleotide alpha hydrolases-like superfamily protein
AT4G13450.1	Bra034874	0	0.726	0.0731	0.100689	0	0	0	0	1	1	1	1	Adenine nucleotide alpha hydrolases-like superfamily protein
AT1G25422.1	Bra012477	3e-27	0.4972	0.1119	0.22506	3.46	73.32	10.01	1.18	1	6.5e-32	1	1	unknown protein; FUNCTIONS IN: molecular_function unknown; INVOLVED IN: biological_process unknown; LOCATED IN: cellular_component unknown; BEST Arabidopsis thaliana protein match is: unknown protein (TAIR:AT1G68500.1); Has 16 Blast hits to 16 proteins in 6 species: Archae - 0; Bacteria - 0; Metazoa - 0; Fungi - 0; Plants - 16; Viruses - 0; Other Eukaryotes - 0 (source: NCBI BLink).
AT1G25422.1	Bra024753	1e-24	0.5586	0.1072	0.191908	30.15	2.91	16.73	32.66	0.0083	1	0.82	0.02	unknown protein; FUNCTIONS IN: molecular_function unknown; INVOLVED IN: biological_process unknown; LOCATED IN: cellular_component unknown; BEST Arabidopsis thaliana protein match is: unknown protein (TAIR:AT1G68500.1); Has 16 Blast hits to 16 proteins in 6 species: Archae - 0; Bacteria - 0; Metazoa - 0; Fungi - 0; Plants - 16; Viruses - 0; Other Eukaryotes - 0 (source: NCBI BLink).
AT5G49620.2	Bra020624	0	0.3251	0.1322	0.406644	0.49	47.91	2.96	3.31	1	3.3e-23	1	1	myb domain protein 78
AT5G49620.2	Bra010021	0	0.3951	0.1483	0.375348	n/a	n/a	n/a	n/a	n/a	n/a	n/a	n/a	myb domain protein 78
AT4G26080.1	Bra013945	0	0.6102	0.0834	0.136677	21.32	21.81	22	51.16	0.95	0.94	0.9	0.00025	Protein phosphatase 2C family protein
AT4G26080.1	Bra019121	0	0.5819	0.0957	0.164461	42.12	42.23	44.07	47.39	0.55	0.53	0.32	0.7	Protein phosphatase 2C family protein
AT4G26080.1	Bra010441	0	0.5082	0.106	0.208579	3.76	4.72	2.52	12.63	0.93	0.81	0.98	0.014	Protein phosphatase 2C family protein
AT3G52150.2	Bra033451	0	0.5458	0.1111	0.203554	0	0	0	0	1	1	1	1	RNA-binding (RRM/RBD/RNP motifs) family protein
AT3G52150.2	Bra006903	0	0.5623	0.0875	0.155611	n/a	n/a	n/a	n/a	n/a	n/a	n/a	n/a	RNA-binding (RRM/RBD/RNP motifs) family protein
AT1G14340.1	Bra019660	0	0.469	0.0742	0.158209	6.05	19.84	8.78	29.29	1	0.16	0.99	0.0022	RNA-binding (RRM/RBD/RNP motifs) family protein
AT1G14340.1	Bra016705	0	0.4654	0.0854	0.183498	6.24	22.02	14.56	25.15	1	0.063	0.73	0.071	RNA-binding (RRM/RBD/RNP motifs) family protein
AT3G02770.1	Bra021412	0	0.3677	0.0235	0.0639108	38.71	128.01	51.99	103.58	1	2.6e-10	1	0.08	Ribonuclease E inhibitor RraA/Dimethylmenaquinone methyltransferase
AT3G02770.1	Bra001062	0	0.3835	0.0221	0.0576271	25.96	77.37	45.68	71.58	1	0.00015	0.86	0.11	Ribonuclease E inhibitor RraA/Dimethylmenaquinone methyltransferase
AT5G66800.1	Bra012105	0	0.2628	0.0501	0.190639	0.82	0	3.53	3.94	1	1	0.21	0.32	unknown protein; BEST Arabidopsis thaliana protein match is: unknown protein (TAIR:AT3G50640.1); Has 1807 Blast hits to 1807 proteins in 277 species: Archae - 0; Bacteria - 0; Metazoa - 736; Fungi - 347; Plants - 385; Viruses - 0; Other Eukaryotes - 339 (source: NCBI BLink).
AT5G66800.1	Bra037148	0	0.3513	0.0737	0.209792	2.44	1.78	14.77	0.44	0.95	0.99	1.7e-06	1	unknown protein; BEST Arabidopsis thaliana protein match is: unknown protein (TAIR:AT3G50640.1); Has 1807 Blast hits to 1807 proteins in 277 species: Archae - 0; Bacteria - 0; Metazoa - 736; Fungi - 347; Plants - 385; Viruses - 0; Other Eukaryotes - 339 (source: NCBI BLink).
AT3G13060.2	Bra034710	0	0.4135	0.0548	0.132527	22.52	38.78	35.46	27.8	0.97	0.048	0.13	0.96	evolutionarily conserved C-terminal region 5
AT3G13060.2	Bra039366	0	0.415	0.0641	0.154458	26.71	46.52	36.63	29.92	0.95	0.0094	0.28	0.98	evolutionarily conserved C-terminal region 5
AT5G55070.1	Bra035551	0	0.3572	0.0339	0.0949048	38.15	46.89	41.72	32.26	0.55	0.08	0.25	0.99	Dihydrolipoamide succinyltransferase
AT5G55070.1	Bra028992	0	0.3482	0.0385	0.110569	33.48	39.29	38.65	25.32	0.53	0.12	0.13	1	Dihydrolipoamide succinyltransferase
AT5G55070.1	Bra002934	0	0.3195	0.0394	0.123318	36.77	43.07	42.31	41.15	0.75	0.26	0.25	0.84	Dihydrolipoamide succinyltransferase
AT4G02520.1	Bra000875	0	0.1814	0.0897	0.494487	52.23	63.02	37.55	152.27	1	0.92	1	1.6e-15	glutathione S-transferase PHI 2
AT4G02520.1	Bra018543	0	0.2075	0.0741	0.357108	153.46	610.59	150.44	273.44	1	3.7e-92	1	1	glutathione S-transferase PHI 2
AT4G02520.1	Bra036259	0	0.3208	0.0839	0.261534	1.25	3.58	0.72	30.75	1	1	1	2.5e-12	glutathione S-transferase PHI 2
AT3G52140.4	Bra033452	0	0.4526	0.0713	0.157534	51.92	35.78	44.76	11.02	0.0012	0.46	0.024	1	tetratricopeptide repeat (TPR)-containing protein
AT3G52140.4	Bra006902	0	0.5177	0.0841	0.162449	32.42	35.75	45.62	18.36	0.51	0.26	0.0031	1	tetratricopeptide repeat (TPR)-containing protein
AT2G40830.3	Bra000207	0	0.5339	0.0555	0.103952	12.35	16.86	18.19	44.66	1	0.94	0.83	4.3e-05	RING-H2 finger C1A
AT2G40830.3	Bra004589	0	0.6081	0.071	0.116757	15.38	31.53	27.11	42.9	1	0.28	0.55	0.041	RING-H2 finger C1A
AT1G22950.1	Bra016368	0	0.6611	0.2005	0.303282	8.89	11.13	16.38	5.51	0.81	0.39	0.019	1	2-oxoglutarate (2OG) and Fe(II)-dependent oxygenase superfamily protein
AT1G22950.1	Bra024551	0	0.5224	0.1361	0.260528	9.93	9.49	18.2	6.4	0.75	0.73	0.0057	0.99	2-oxoglutarate (2OG) and Fe(II)-dependent oxygenase superfamily protein
AT1G27950.1	Bra030067	0	0.3814	0.195	0.511274	28.24	10.02	30.37	5.06	0.005	0.99	0.00061	1	glycosylphosphatidylinositol-anchored lipid protein transfer 1
AT1G27950.1	Bra010912	0	0.3537	0.1392	0.393554	40.22	0.85	34.95	7.9	1.8e-06	1	0.00022	1	glycosylphosphatidylinositol-anchored lipid protein transfer 1
AT1G27950.1	Bra032857	0	0.2771	0.091	0.328401	131.27	8.94	107.46	82.11	2.8e-10	1	0.00011	0.93	glycosylphosphatidylinositol-anchored lipid protein transfer 1
AT5G41900.1	Bra028514	0	0.4351	0.0928	0.213284	1.07	0	0.49	0.66	0.43	1	1	1	alpha/beta-Hydrolases superfamily protein
AT5G41900.1	Bra025457	0	0.457	0.0829	0.1814	26.93	0.84	1.29	2.88	4.3e-12	1	1	1	alpha/beta-Hydrolases superfamily protein
AT4G38740.1	Bra033574	0	0.9541	0.0428	0.044859	69.99	51.78	108.5	134.15	0.99	1	0.0033	0.0003	rotamase CYP 1
AT4G38740.1	Bra010728	0	0.8525	0.041	0.0480938	142.35	30.41	123.73	343.15	0.89	1	0.99	5.8e-41	rotamase CYP 1
AT4G24610.2	Bra013818	0	0.2903	0.0636	0.219084	7.73	21.79	21.37	4.47	0.99	0.011	0.008	1	unknown protein; FUNCTIONS IN: molecular_function unknown; INVOLVED IN: biological_process unknown; EXPRESSED IN: 20 plant structures; EXPRESSED DURING: 12 growth stages; BEST Arabidopsis thaliana protein match is: unknown protein (TAIR:AT5G65440.1).
AT4G24610.2	Bra019215	0	0.3478	0.1442	0.414606	0	0	0.02	0	1	1	1	1	unknown protein; FUNCTIONS IN: molecular_function unknown; INVOLVED IN: biological_process unknown; EXPRESSED IN: 20 plant structures; EXPRESSED DURING: 12 growth stages; BEST Arabidopsis thaliana protein match is: unknown protein (TAIR:AT5G65440.1).
AT5G63310.1	Bra038621	0	0.4496	0.08	0.177936	179.45	29.87	75.33	86.57	6.7e-24	1	0.93	0.99	nucleoside diphosphate kinase 2
AT5G63310.1	Bra035848	0	0.4674	0.0892	0.190843	43.05	35.93	51.42	25.71	0.19	0.69	0.0046	1	nucleoside diphosphate kinase 2
AT3G25710.1	Bra026510	0	0.2868	0.0643	0.224198	8.31	67.89	17.58	16.97	1	9.7e-17	0.99	1	basic helix-loop-helix 32
AT3G25710.1	Bra025158	0	0.3116	0.0809	0.259628	9.78	40.43	18.13	17.94	1	3e-06	0.75	0.97	basic helix-loop-helix 32
AT1G80810.2	Bra003586	0	0.5761	0.243	0.421802	0.07	0.44	0.46	0.48	1	1	1	1	Tudor/PWWP/MBT superfamily protein
AT1G80810.2	Bra035151	0	0.5309	0.203	0.38237	10.29	12.72	19.89	6.83	0.78	0.52	0.0092	1	Tudor/PWWP/MBT superfamily protein
AT4G30640.1	Bra011207	0	0.6286	0.1945	0.309418	0.25	0.43	0.07	1.01	1	1	1	0.28	RNI-like superfamily protein
AT4G30640.1	Bra024057	0	1.0059	0.3289	0.326971	2.42	0	1.22	1.59	0.25	1	0.74	0.74	RNI-like superfamily protein
AT4G30640.1	Bra010279	0	0.486	0.1755	0.361111	0	0.55	0	0.05	1	1	1	1	RNI-like superfamily protein
AT2G33720.1	Bra022951	3.00004e-41	4.5107	1.2373	0.274303	0	0.22	0	0.69	1	1	1	1	AP2/B3-like transcriptional factor family protein
AT2G33720.1	Bra005477	3e-38	0.7576	0.4931	0.650871	0	0	0	0.08	1	1	1	1	AP2/B3-like transcriptional factor family protein
AT3G20770.1	Bra023927	0	0.7864	0.077	0.0979145	24.43	28.12	25.98	43.02	0.89	0.62	0.78	0.052	Ethylene insensitive 3 family protein
AT3G20770.1	Bra001802	0	0.5724	0.0603	0.105346	24.43	53.95	33.93	75.5	1	0.089	0.98	0.00037	Ethylene insensitive 3 family protein
AT3G20770.1	Bra035746	0	0.7447	0.051	0.068484	63.39	96.98	76.05	127.52	1	0.14	0.88	0.0036	Ethylene insensitive 3 family protein
AT1G48790.1	Bra018754	0	0.4592	0.0604	0.131533	12.43	22.26	19.78	11.12	0.89	0.047	0.15	0.99	associated molecule with the SH3 domain of STAM 1
AT1G48790.1	Bra014157	0	0.406	0.085	0.20936	17.13	30.42	19.52	13.04	0.75	0.0039	0.49	1	associated molecule with the SH3 domain of STAM 1
AT1G73820.1	Bra015962	3e-34	0.8749	0.1719	0.19648	0	0	0	0.17	1	1	1	1	Ssu72-like family protein
AT1G73820.1	Bra003827	0	0.6255	0.0227	0.036291	10.08	12.87	15.5	53.94	1	1	0.96	2.6e-09	Ssu72-like family protein
AT3G21780.1	Bra023861	0	1.4138	0.2094	0.148111	0.15	0.48	0	2.86	1	1	1	0.081	UDP-glucosyl transferase 71B6
AT3G21780.1	Bra001847	0	1.2169	0.2299	0.188923	1.01	8.84	2.49	2.2	0.98	0.0043	0.87	0.94	UDP-glucosyl transferase 71B6
AT3G21780.1	Bra031311	0	0.7064	0.1671	0.236552	n/a	n/a	n/a	n/a	n/a	n/a	n/a	n/a	UDP-glucosyl transferase 71B6
AT1G75220.1	Bra008184	0	0.3448	0.0254	0.0736659	6.16	7.15	16.12	28.34	1	0.99	0.25	0.00074	Major facilitator superfamily protein
AT1G75220.1	Bra015858	0	0.3813	0.0204	0.0535012	3.27	4.17	4.46	18.8	0.99	0.95	0.94	0.00016	Major facilitator superfamily protein
AT1G75220.1	Bra003761	0	0.3549	0.025	0.0704424	3.74	3.34	5.36	8.04	0.87	0.89	0.52	0.18	Major facilitator superfamily protein
AT5G39720.1	Bra028440	0	0.6187	0.1429	0.230968	n/a	n/a	n/a	n/a	n/a	n/a	n/a	n/a	avirulence induced gene 2 like protein
AT5G39720.1	Bra025649	0	0.4329	0.1238	0.285978	119.02	159.46	125.77	51.37	0.18	9.6e-08	0.024	1	avirulence induced gene 2 like protein
AT3G07120.1	Bra040362	0	0.6498	0.1378	0.212065	0.64	0.19	0.73	0.3	1	1	1	1	RING/U-box superfamily protein
AT3G07120.1	Bra001236	0	0.5157	0.136	0.263719	3.62	0.3	3.96	2.21	0.38	1	0.36	0.77	RING/U-box superfamily protein
AT3G07120.1	Bra029623	0	0.5702	0.115	0.201684	0.59	1.08	1.58	3.25	1	0.81	0.74	0.23	RING/U-box superfamily protein
AT1G11430.1	Bra019853	0	0.3588	0.0606	0.168896	92.79	11.72	57.93	38.87	1.6e-11	1	0.056	1	plastid developmental protein DAG, putative
AT1G11430.1	Bra016835	0	0.5079	0.0475	0.0935223	295.36	21.29	209.45	72.45	2.9e-40	1	1.4e-10	1	plastid developmental protein DAG, putative
AT2G38905.1	Bra000104	3e-22	0.3573	0.0355	0.0993563	n/a	n/a	n/a	n/a	n/a	n/a	n/a	n/a	Low temperature and salt responsive protein family
AT2G38905.1	Bra017095	8e-22	0.2792	0.0491	0.17586	n/a	n/a	n/a	n/a	n/a	n/a	n/a	n/a	Low temperature and salt responsive protein family
AT3G19020.1	Bra037543	0	0.6095	0.0993	0.16292	0	0.04	0	0	1	1	1	1	Leucine-rich repeat (LRR) family protein
AT3G19020.1	Bra001730	0	0.9197	0.2316	0.251821	0	0	0	0	1	1	1	1	Leucine-rich repeat (LRR) family protein
AT2G45760.1	Bra000402	0	0.7454	0.1598	0.214382	0	0.33	0.43	0.15	1	1	1	1	BON association protein 2
AT2G45760.1	Bra039316	0	0.6942	0.1884	0.271392	3.37	75.33	4.48	22.62	1	1.5e-24	1	0.97	BON association protein 2
AT2G45760.1	Bra004936	0	0.6875	0.1417	0.206109	0	13.19	0.49	3.83	1	7.5e-06	1	0.87	BON association protein 2
AT1G07810.1	Bra018690	0	1.0453	0.3931	0.376064	n/a	n/a	n/a	n/a	n/a	n/a	n/a	n/a	ER-type Ca2+-ATPase 1
AT1G07810.1	Bra031593	0	0.6316	0.0381	0.060323	14.18	27.15	29.36	8.87	0.93	0.026	0.0055	1	ER-type Ca2+-ATPase 1
AT2G38740.1	Bra000089	0	0.3939	0.0393	0.0997715	37.78	34.5	29.42	49.3	0.48	0.68	0.9	0.14	Haloacid dehalogenase-like hydrolase (HAD) superfamily protein
AT2G38740.1	Bra017104	0	0.4679	0.0476	0.101731	6.7	9.3	6.13	3.98	0.59	0.12	0.55	0.99	Haloacid dehalogenase-like hydrolase (HAD) superfamily protein
AT3G03520.1	Bra021355	0	1.6278	0.2964	0.182086	0.12	10.57	0	0.52	1	6.3e-07	1	1	non-specific phospholipase C3
AT3G03520.1	Bra031987	0	0.4862	0.0327	0.0672563	41.53	217.78	96.62	43.83	1	4.9e-39	0.4	1	non-specific phospholipase C3
AT1G68590.2	Bra038364	0	0.291	0.1121	0.385223	12.89	0	8.46	7.04	0.017	1	0.29	0.72	Ribosomal protein PSRP-3/Ycf65
AT1G68590.2	Bra004323	0	0.377	0.086	0.228117	365.23	0.99	143.8	302.83	4.2e-38	1	1	3.5e-08	Ribosomal protein PSRP-3/Ycf65
AT1G68590.2	Bra004027	0	0.2918	0.0674	0.23098	145.13	6.41	90.06	175.95	8.4e-07	1	0.83	1.7e-09	Ribosomal protein PSRP-3/Ycf65
AT2G18160.1	Bra024478	0	0.5824	0.0584	0.100275	32.24	70.01	62.2	41.99	1	0.00077	0.017	1	basic leucine-zipper 2
AT2G18160.1	Bra039631	0	0.7809	0.0566	0.0724805	3.55	22.27	7.6	61.66	1	0.59	1	2.2e-13	basic leucine-zipper 2
AT2G18160.1	Bra037235	0	0.5666	0.0723	0.127603	25.56	48.47	56.18	242.84	1	1	1	1.2e-48	basic leucine-zipper 2
AT1G70030.1	Bra007893	1e-08	0.9875	0.5779	0.585215	n/a	n/a	n/a	n/a	n/a	n/a	n/a	n/a	Paired amphipathic helix (PAH2) superfamily protein
AT1G70030.1	Bra016241	0	0.7018	0.2972	0.423482	13.93	23.49	22.06	12.77	0.91	0.067	0.1	0.99	Paired amphipathic helix (PAH2) superfamily protein
AT1G70030.1	Bra003967	2.8026e-45	0.7768	0.3069	0.395082	7.57	11.41	9.02	4.4	0.65	0.1	0.33	0.99	Paired amphipathic helix (PAH2) superfamily protein
AT1G73230.1	Bra008086	0	0.2964	0.024	0.0809717	152.03	102.47	116.76	52.9	5.5e-08	0.49	0.032	1	Nascent polypeptide-associated complex NAC
AT1G73230.1	Bra016010	0	0.322	0.036	0.111801	109.32	61.02	127.38	75.68	0.015	1	2.3e-06	1	Nascent polypeptide-associated complex NAC
AT1G73230.1	Bra003851	0	0.3963	0.0427	0.107747	84.09	63.97	91.14	76.32	0.17	0.96	0.015	0.96	Nascent polypeptide-associated complex NAC
AT3G15810.1	Bra001606	0	0.4008	0.0409	0.102046	27.63	44.5	34.47	50.71	0.99	0.13	0.71	0.18	Protein of unknown function (DUF567)
AT3G15810.1	Bra027206	0	0.432	0.0574	0.13287	42	119.88	30.04	106.5	1	6.1e-10	1	0.0037	Protein of unknown function (DUF567)
AT3G58640.2	Bra003347	0	0.2867	0.063	0.219742	0.99	5.51	2.91	0.35	1	0.041	0.59	1	Mitogen activated protein kinase kinase kinase-related
AT3G58640.2	Bra007408	0	0.318	0.0412	0.12956	6.86	17.9	12.54	10.32	0.98	0.034	0.42	0.9	Mitogen activated protein kinase kinase kinase-related
AT3G54400.1	Bra014819	0	0.3978	0.059	0.148316	351.95	63.73	292.41	94.44	5.4e-34	1	1.1e-16	1	Eukaryotic aspartyl protease family protein
AT3G54400.1	Bra007070	0	0.3473	0.0747	0.215088	256.61	307.03	332.15	60.48	0.034	7.1e-09	2.2e-15	1	Eukaryotic aspartyl protease family protein
AT4G22140.2	Bra013592	0	0.5985	0.0417	0.0696742	10.06	19.38	21.05	20.92	0.99	0.33	0.14	0.53	PHD finger family protein / bromo-adjacent homology (BAH) domain-containing protein
AT4G22140.2	Bra019395	0	0.6904	0.0093	0.0134705	11.35	14.65	23.81	17.2	0.95	0.74	0.024	0.72	PHD finger family protein / bromo-adjacent homology (BAH) domain-containing protein
AT4G22140.2	Bra020856	0	0.5338	0.0435	0.0814912	15.82	12.57	24.33	21.6	0.81	0.96	0.042	0.52	PHD finger family protein / bromo-adjacent homology (BAH) domain-containing protein
AT4G35830.2	Bra011642	0	0.351	0.0132	0.0376068	63.54	110.68	128.64	118.82	1	0.16	0.00062	0.57	aconitase 1
AT4G35830.2	Bra010508	0	0.2729	0.0135	0.0494687	121.22	108.16	129.49	52.75	0.0087	0.15	0.00014	1	aconitase 1
AT2G45050.1	Bra040329	0	0.3913	0.0672	0.171735	0.67	2.72	2.14	0.7	1	0.35	0.43	1	GATA transcription factor 2
AT2G45050.1	Bra004886	0	0.5685	0.0536	0.0942832	6.17	8.39	11.66	2.83	0.7	0.35	0.045	1	GATA transcription factor 2
AT5G61100.1	Bra029337	4e-15	1.4061	0.8747	0.622075	n/a	n/a	n/a	n/a	n/a	n/a	n/a	n/a	BEST Arabidopsis thaliana protein match is: zinc ion binding (TAIR:AT5G61110.1); Has 1807 Blast hits to 1807 proteins in 277 species: Archae - 0; Bacteria - 0; Metazoa - 736; Fungi - 347; Plants - 385; Viruses - 0; Other Eukaryotes - 339 (source: NCBI BLink).
AT5G61100.1	Bra012982	4e-14	3.5812	0.8998	0.251257	0.06	0.25	0.1	0.25	1	1	1	1	BEST Arabidopsis thaliana protein match is: zinc ion binding (TAIR:AT5G61110.1); Has 1807 Blast hits to 1807 proteins in 277 species: Archae - 0; Bacteria - 0; Metazoa - 736; Fungi - 347; Plants - 385; Viruses - 0; Other Eukaryotes - 339 (source: NCBI BLink).
AT5G56930.1	Bra035636	0	0.4057	0.2111	0.520335	3.36	6.53	4.83	6.25	0.9	0.34	0.72	0.52	CCCH-type zinc finger family protein
AT5G56930.1	Bra002780	7e-21	1.0953	0.4997	0.456222	0	0	0	0	1	1	1	1	CCCH-type zinc finger family protein
AT5G01410.1	Bra028901	0	0.7598	0.0109	0.0143459	314.76	105.91	163.66	96.09	7.4e-36	1	0.38	1	Aldolase-type TIM barrel family protein
AT5G01410.1	Bra005687	0	0.7602	0.0167	0.0219679	469.27	81.21	114.19	236.45	2.1e-72	1	1	0.93	Aldolase-type TIM barrel family protein
AT4G21810.1	Bra013563	0	0.3125	0.0192	0.06144	12.28	21.38	14.48	42.1	1	0.57	0.97	0.00017	DERLIN-2.1
AT4G21810.1	Bra020870	0	0.5068	0.0201	0.0396606	4.5	17.53	9.54	11	1	0.013	0.68	0.68	DERLIN-2.1
AT3G61580.1	Bra014430	0	1.3198	0.0651	0.0493257	17.94	18.72	18.44	7.48	0.3	0.19	0.19	1	Fatty acid/sphingolipid desaturase
AT3G61580.1	Bra003457	0	0.9414	0.0502	0.0533248	102.94	62.16	84.64	21.93	4.9e-07	0.69	0.0027	1	Fatty acid/sphingolipid desaturase
AT3G61580.1	Bra007615	0	1.4595	0.0827	0.0566632	393.41	54.48	143.73	33.76	1.9e-93	1	0.64	1	Fatty acid/sphingolipid desaturase
AT1G64370.1	Bra027737	0	0.4134	0.088	0.212869	104.52	898.2	204.12	506.91	1	1.4e-141	1	0.15	unknown protein; Has 773 Blast hits to 375 proteins in 118 species: Archae - 0; Bacteria - 97; Metazoa - 421; Fungi - 108; Plants - 31; Viruses - 0; Other Eukaryotes - 116 (source: NCBI BLink).
AT1G64370.1	Bra027696	5.04467e-44	0.3458	0.1331	0.384905	18.05	53.67	10.11	259.43	1	1	1	2.6e-74	unknown protein; Has 773 Blast hits to 375 proteins in 118 species: Archae - 0; Bacteria - 97; Metazoa - 421; Fungi - 108; Plants - 31; Viruses - 0; Other Eukaryotes - 116 (source: NCBI BLink).
AT3G01540.4	Bra001004	0	0.4111	0.0647	0.157383	108.61	88.45	107.06	101.89	0.14	0.87	0.088	0.95	DEAD box RNA helicase 1
AT3G01540.4	Bra040699	0	0.3362	0.0819	0.243605	89.66	56.01	82.63	102.03	0.13	1	0.28	0.17	DEAD box RNA helicase 1
AT2G41480.1	Bra000228	0	0.338	0.0606	0.17929	0.38	171.27	0	1	1	1.1e-104	1	1	Peroxidase superfamily protein
AT2G41480.1	Bra016930	0	0.4895	0.0441	0.0900919	2.6	38.7	3.73	5.69	1	1.3e-14	1	1	Peroxidase superfamily protein
AT5G09680.2	Bra028622	0	1.0952	0.1286	0.117421	15.84	23.42	26.63	15.88	0.9	0.21	0.047	0.98	reduced lateral root formation
AT5G09680.2	Bra009398	0	0.9143	0.2055	0.224762	2.72	2.87	3.17	2.22	0.74	0.73	0.43	0.82	reduced lateral root formation
AT3G07950.1	Bra040042	0	0.3132	0.0369	0.117816	16.02	23.51	23.42	22.96	0.9	0.29	0.25	0.71	rhomboid protein-related
AT3G07950.1	Bra029689	0	0.4258	0.0325	0.0763269	15.46	27.19	20.26	54.81	1	0.63	0.96	2.5e-05	rhomboid protein-related
AT3G14940.1	Bra001575	0	0.4163	0.0171	0.0410761	4.32	58.07	4.37	0.4	1	4e-27	1	1	phosphoenolpyruvate carboxylase 3
AT3G14940.1	Bra027293	0	0.3957	0.0201	0.0507961	0.03	23.19	0.29	0.4	1	5.4e-15	1	1	phosphoenolpyruvate carboxylase 3
AT3G24120.2	Bra028359	0	0.4237	0.0455	0.107387	18.3	16.37	33.23	13.62	0.7	0.85	0.0004	1	Homeodomain-like superfamily protein
AT3G24120.2	Bra001927	0	0.3826	0.0727	0.190016	30.52	52.26	56.19	75.39	1	0.48	0.19	0.018	Homeodomain-like superfamily protein
AT1G50490.1	Bra030487	0	0.46	0.0248	0.053913	56.76	87.53	135.04	19.99	0.99	0.022	1.5e-16	1	ubiquitin-conjugating enzyme 20
AT1G50490.1	Bra018852	0	0.5941	0.0225	0.0378724	26.07	81.78	116.46	24.86	1	0.0012	8.2e-16	1	ubiquitin-conjugating enzyme 20
AT1G54050.1	Bra037959	6e-13	3.3001	0.2935	0.0889367	0	0.46	11.13	0.2	1	1	1.2e-07	1	HSP20-like chaperones superfamily protein
AT1G54050.1	Bra030910	0	0.9988	0.0812	0.0812976	17.9	10.53	11.76	31.6	0.54	0.99	0.96	0.0042	HSP20-like chaperones superfamily protein
AT4G22320.2	Bra013610	0	0.5721	0.1438	0.251355	19.45	22.2	38.99	11.63	0.8	0.55	8.2e-05	1	unknown protein; FUNCTIONS IN: molecular_function unknown; INVOLVED IN: biological_process unknown; EXPRESSED IN: 24 plant structures; EXPRESSED DURING: 14 growth stages; BEST Arabidopsis thaliana protein match is: unknown protein (TAIR:AT5G55210.1).
AT4G22320.2	Bra019383	0	0.769	0.1445	0.187906	24.21	26.99	30.49	14.46	0.44	0.25	0.043	1	unknown protein; FUNCTIONS IN: molecular_function unknown; INVOLVED IN: biological_process unknown; EXPRESSED IN: 24 plant structures; EXPRESSED DURING: 14 growth stages; BEST Arabidopsis thaliana protein match is: unknown protein (TAIR:AT5G55210.1).
AT1G30080.1	Bra010800	0	0.402	0.0629	0.156468	0.29	2.35	0.69	0.35	1	0.14	1	1	Glycosyl hydrolase superfamily protein
AT1G30080.1	Bra032357	0	0.3099	0.0623	0.201033	0.21	10.89	3.24	0.31	1	8.6e-05	0.67	1	Glycosyl hydrolase superfamily protein
AT1G13880.1	Bra016722	0	0.5096	0.1266	0.24843	18.04	11.48	20.13	13.68	0.25	0.91	0.083	0.93	ELM2 domain-containing protein
AT1G13880.1	Bra026876	0	0.4311	0.135	0.313152	12.91	11.62	14.07	10.77	0.5	0.62	0.24	0.91	ELM2 domain-containing protein
AT3G26510.4	Bra032936	0	0.6488	0.0468	0.0721332	1.49	1.29	1.77	15.88	0.99	1	0.99	7e-06	Octicosapeptide/Phox/Bem1p family protein
AT3G26510.4	Bra025209	0	0.6062	0.0646	0.106565	9.79	5.85	5.31	105.43	1	1	1	3.6e-38	Octicosapeptide/Phox/Bem1p family protein
AT1G12740.1	Bra019782	0	0.3149	0.051	0.161956	0.03	0.7	0.16	0	1	1	1	1	cytochrome P450, family 87, subfamily A, polypeptide 2
AT1G12740.1	Bra026956	0	0.4359	0.0705	0.161734	0	1.79	0	0.27	1	0.24	1	1	cytochrome P450, family 87, subfamily A, polypeptide 2
AT2G19010.1	Bra024451	0	2.0356	0.3122	0.15337	0	0	0	0.09	1	1	1	1	GDSL-like Lipase/Acylhydrolase superfamily protein
AT2G19010.1	Bra038837	0	0.786	0.1885	0.239822	0	0	0	0	1	1	1	1	GDSL-like Lipase/Acylhydrolase superfamily protein
AT2G19010.1	Bra038560	0	0.6362	0.169	0.26564	0	0	0	0	1	1	1	1	GDSL-like Lipase/Acylhydrolase superfamily protein
AT5G58030.1	Bra020396	0	0.5135	0.0432	0.0841285	15.26	24.2	26.63	13.92	0.89	0.12	0.035	1	Transport protein particle (TRAPP) component
AT5G58030.1	Bra006787	0	0.2562	0.0024	0.00936768	15.49	20.92	17.97	8.69	0.55	0.087	0.27	1	Transport protein particle (TRAPP) component
AT4G37050.1	Bra011732	0	0.4909	0.1513	0.308209	0	2.35	0	0	1	0.057	1	1	PATATIN-like protein 4
AT4G37050.1	Bra017799	0	0.3763	0.0911	0.242094	0	0.65	0.11	0.07	1	1	1	1	PATATIN-like protein 4
AT1G72250.1	Bra008023	0	0.3994	0.1256	0.314472	2.27	10.98	16.38	0.21	1	0.11	0.00023	1	Di-glucose binding protein with Kinesin motor domain
AT1G72250.1	Bra016076	0	0.4978	0.1317	0.264564	4.37	25.84	23.64	0.67	1	0.00019	0.0011	1	Di-glucose binding protein with Kinesin motor domain
AT3G16180.1	Bra021168	0	0.3268	0.0631	0.193084	0.78	0.61	0.84	1.59	1	1	1	0.63	Major facilitator superfamily protein
AT3G16180.1	Bra027185	0	0.3153	0.0614	0.194735	9.34	16.87	14.1	18.82	0.96	0.3	0.53	0.37	Major facilitator superfamily protein
AT2G30200.1	Bra022783	0	0.3133	0.0164	0.052346	n/a	n/a	n/a	n/a	n/a	n/a	n/a	n/a	catalytics;transferases;[acyl-carrier-protein] S-malonyltransferases;binding
AT2G30200.1	Bra021619	0	0.3755	0.05	0.133156	16.37	26.24	29.05	16.5	0.92	0.12	0.027	0.99	catalytics;transferases;[acyl-carrier-protein] S-malonyltransferases;binding
AT2G30200.1	Bra018329	0	0.3493	0.0578	0.165474	82.56	48.26	84.08	29.93	0.00059	0.95	6.7e-05	1	catalytics;transferases;[acyl-carrier-protein] S-malonyltransferases;binding
AT4G34030.1	Bra017623	0	0.5628	0.0326	0.0579247	2.22	1.69	2.64	1.78	0.61	0.85	0.52	0.9	3-methylcrotonyl-CoA carboxylase
AT4G34030.1	Bra034599	0	0.4175	0.0358	0.0857485	17.58	21.65	26.36	110.36	1	1	1	2.9e-21	3-methylcrotonyl-CoA carboxylase
AT3G15000.1	Bra021584	0	0.4862	0.1064	0.21884	16.14	11.37	18.04	11.14	0.27	0.82	0.087	0.95	cobalt ion binding
AT3G15000.1	Bra001578	0	0.4449	0.0939	0.211059	102.4	76.71	130.1	29.25	0.0072	0.75	5e-10	1	cobalt ion binding
AT3G15000.1	Bra027285	0	0.5057	0.0781	0.154439	200.5	148.98	211.69	72.92	1.5e-05	0.65	1e-08	1	cobalt ion binding
AT4G22930.1	Bra013661	0	0.2815	0.071	0.25222	2.11	1.25	1.87	3.17	0.61	0.89	0.85	0.41	pyrimidin 4
AT4G22930.1	Bra019344	0	0.2545	0.0408	0.160314	18.36	13.15	19.74	9.82	0.18	0.71	0.091	1	pyrimidin 4
AT1G68180.1	Bra033953	0	0.4471	0.233	0.521136	0.13	1.63	0.21	0.24	1	0.24	1	1	RING/U-box superfamily protein
AT1G68180.1	Bra004287	0	0.4718	0.1613	0.341882	0	0.45	0	0.32	1	1	1	1	RING/U-box superfamily protein
AT1G68180.1	Bra004047	4.99997e-41	0.3412	0.193	0.565651	n/a	n/a	n/a	n/a	n/a	n/a	n/a	n/a	RING/U-box superfamily protein
AT3G60380.1	Bra014492	0	0.6581	0.1903	0.289166	31.43	7.91	10.44	0.95	1.5e-08	0.97	0.77	1	FUNCTIONS IN: molecular_function unknown; INVOLVED IN: biological_process unknown; LOCATED IN: cellular_component unknown; EXPRESSED IN: 24 plant structures; EXPRESSED DURING: 13 growth stages; BEST Arabidopsis thaliana protein match is: hydroxyproline-rich glycoprotein family protein (TAIR:AT4G16790.1); Has 6102 Blast hits to 3981 proteins in 424 species: Archae - 6; Bacteria - 372; Metazoa - 26…
AT3G60380.1	Bra003409	0	0.6829	0.1946	0.284961	6.5	5.1	11.46	4.49	0.67	0.81	0.034	0.97	FUNCTIONS IN: molecular_function unknown; INVOLVED IN: biological_process unknown; LOCATED IN: cellular_component unknown; EXPRESSED IN: 24 plant structures; EXPRESSED DURING: 13 growth stages; BEST Arabidopsis thaliana protein match is: hydroxyproline-rich glycoprotein family protein (TAIR:AT4G16790.1); Has 6102 Blast hits to 3981 proteins in 424 species: Archae - 6; Bacteria - 372; Metazoa - 26…
AT5G16070.1	Bra006338	0	0.4565	0.0261	0.0571742	60.71	93.09	114.5	72.47	1	0.083	1.6e-05	1	TCP-1/cpn60 chaperonin family protein
AT5G16070.1	Bra008652	0	0.4841	0.0106	0.0218963	27.07	44.83	63.71	37.09	1	0.32	5.7e-05	0.98	TCP-1/cpn60 chaperonin family protein
AT5G64360.4	Bra031921	0	1.1012	0.1774	0.161097	15.55	16.47	27.41	31.5	0.97	0.94	0.092	0.12	Chaperone DnaJ-domain superfamily protein
AT5G64360.4	Bra024289	0	0.4848	0.1494	0.308168	4.04	13.32	10.93	12.69	0.99	0.14	0.47	0.47	Chaperone DnaJ-domain superfamily protein
AT4G29340.1	Bra011098	0	0.3947	0.0189	0.0478845	0	0.99	0	0	1	1	1	1	profilin 4
AT4G29340.1	Bra024148	0	0.3438	0.0239	0.0695172	0	0	0	0	1	1	1	1	profilin 4
AT4G29340.1	Bra010331	0	0.3696	0.0331	0.0895563	0	0	0	0.55	1	1	1	1	profilin 4
AT2G35470.1	Bra017319	7.00649e-43	0.6886	0.2051	0.297851	43.51	63.14	71.99	48.91	0.98	0.11	0.0037	0.99	unknown protein; Has 25 Blast hits to 25 proteins in 8 species: Archae - 0; Bacteria - 0; Metazoa - 0; Fungi - 0; Plants - 25; Viruses - 0; Other Eukaryotes - 0 (source: NCBI BLink).
AT2G35470.1	Bra005339	0	0.6171	0.1409	0.228326	10.64	24.92	35.35	26.48	1	0.45	0.0034	0.65	unknown protein; Has 25 Blast hits to 25 proteins in 8 species: Archae - 0; Bacteria - 0; Metazoa - 0; Fungi - 0; Plants - 25; Viruses - 0; Other Eukaryotes - 0 (source: NCBI BLink).
AT4G29680.1	Bra011128	0	0.7774	0.0922	0.1186	53.94	106.54	95.35	20.83	0.98	6.9e-08	2.4e-05	1	Alkaline-phosphatase-like family protein
AT4G29680.1	Bra024138	0	0.5189	0.0762	0.146849	0.07	0	0	0.1	1	1	1	1	Alkaline-phosphatase-like family protein
AT4G29680.1	Bra010321	0	0.5586	0.0909	0.162728	0.08	0.32	0	1.53	1	1	1	0.28	Alkaline-phosphatase-like family protein
AT5G12420.1	Bra023377	0	0.4042	0.121	0.299357	1.29	7.25	0.16	0.83	0.92	0.001	1	1	O-acyltransferase (WSD1-like) family protein
AT5G12420.1	Bra006160	0	0.4898	0.1358	0.277256	0	0	0	0.06	1	1	1	1	O-acyltransferase (WSD1-like) family protein
AT5G63840.1	Bra024240	0	0.3829	0.0299	0.0780883	39.04	41.93	58.47	22.3	0.53	0.34	0.00022	1	Glycosyl hydrolases family 31 protein
AT5G63840.1	Bra037754	0	0.6362	0.0493	0.0774914	10.5	12.34	19.97	9.56	0.82	0.61	0.019	0.97	Glycosyl hydrolases family 31 protein
AT5G02880.1	Bra028860	0	0.3892	0.1035	0.26593	0	0.02	0	0.03	1	1	1	1	ubiquitin-protein ligase 4
AT5G02880.1	Bra005748	0	0.3424	0.0854	0.249416	0	0	0.03	0	1	1	1	1	ubiquitin-protein ligase 4
AT5G26910.3	Bra020563	0	0.3059	0.1409	0.460608	1.11	0	3.76	0.31	0.75	1	0.042	1	unknown protein; FUNCTIONS IN: molecular_function unknown; INVOLVED IN: biological_process unknown; LOCATED IN: mitochondrion; EXPRESSED IN: 22 plant structures; EXPRESSED DURING: 13 growth stages; BEST Arabidopsis thaliana protein match is: unknown protein (TAIR:AT3G58650.1).
AT5G26910.3	Bra036598	0	0.3818	0.1148	0.300681	17.45	10.95	22.06	5.46	0.16	0.87	0.0046	1	unknown protein; FUNCTIONS IN: molecular_function unknown; INVOLVED IN: biological_process unknown; LOCATED IN: mitochondrion; EXPRESSED IN: 22 plant structures; EXPRESSED DURING: 13 growth stages; BEST Arabidopsis thaliana protein match is: unknown protein (TAIR:AT3G58650.1).
AT5G05440.1	Bra028758	0	0.5938	0.0387	0.0651735	0	0	0	1.88	1	1	1	0.28	Polyketide cyclase/dehydrase and lipid transport superfamily protein
AT5G05440.1	Bra005853	0	0.4879	0.0453	0.0928469	6.18	38.36	11.19	8.32	1	8.7e-10	0.9	1	Polyketide cyclase/dehydrase and lipid transport superfamily protein
AT5G05440.1	Bra009113	0	0.4865	0.0132	0.0271326	22.3	66.11	22.92	36.31	1	2.3e-08	1	0.87	Polyketide cyclase/dehydrase and lipid transport superfamily protein
AT1G69250.2	Bra038318	0	0.9236	0.3996	0.432655	22.94	29.46	27.89	17.07	0.65	0.097	0.17	1	Nuclear transport factor 2 (NTF2) family protein with RNA binding (RRM-RBD-RNP motifs) domain
AT1G69250.2	Bra004367	0	0.9478	0.4577	0.482908	24.56	26.01	24.68	17.49	0.38	0.2	0.31	0.99	Nuclear transport factor 2 (NTF2) family protein with RNA binding (RRM-RBD-RNP motifs) domain
AT1G69250.2	Bra004005	0	0.8824	0.4712	0.533998	0	0	0.04	0	1	1	1	1	Nuclear transport factor 2 (NTF2) family protein with RNA binding (RRM-RBD-RNP motifs) domain
AT1G31335.1	Bra014909	1e-30	0.4282	0.0463	0.108127	34.99	116.32	137.89	7.75	1	4.6e-09	6.9e-18	1	unknown protein; FUNCTIONS IN: molecular_function unknown; INVOLVED IN: biological_process unknown; LOCATED IN: plasma membrane; EXPRESSED IN: 20 plant structures; EXPRESSED DURING: 13 growth stages; Has 34 Blast hits to 34 proteins in 8 species: Archae - 0; Bacteria - 0; Metazoa - 0; Fungi - 0; Plants - 34; Viruses - 0; Other Eukaryotes - 0 (source: NCBI BLink).
AT1G31335.1	Bra023177	7e-31	0.3961	0.0286	0.072204	171.05	487.63	450.8	18.56	1	1.2e-45	6.8e-35	1	unknown protein; FUNCTIONS IN: molecular_function unknown; INVOLVED IN: biological_process unknown; LOCATED IN: plasma membrane; EXPRESSED IN: 20 plant structures; EXPRESSED DURING: 13 growth stages; Has 34 Blast hits to 34 proteins in 8 species: Archae - 0; Bacteria - 0; Metazoa - 0; Fungi - 0; Plants - 34; Viruses - 0; Other Eukaryotes - 0 (source: NCBI BLink).
AT1G08160.1	Bra018648	0	0.3353	0.0611	0.182225	n/a	n/a	n/a	n/a	n/a	n/a	n/a	n/a	Late embryogenesis abundant (LEA) hydroxyproline-rich glycoprotein family
AT1G08160.1	Bra030714	0	0.3982	0.0822	0.206429	0.45	3.35	0.32	0.71	1	0.045	1	1	Late embryogenesis abundant (LEA) hydroxyproline-rich glycoprotein family
AT1G08160.1	Bra031615	0	0.3886	0.0628	0.161606	11.52	24.97	6.86	8.02	0.69	0.00019	0.99	0.99	Late embryogenesis abundant (LEA) hydroxyproline-rich glycoprotein family
AT5G16910.1	Bra023588	0	0.8542	0.0556	0.0650901	0.8	11.06	2.95	0.95	1	7.6e-05	0.87	1	cellulose-synthase like D2
AT5G16910.1	Bra008583	0	0.8884	0.072	0.0810446	74.35	125.51	91.72	30.1	0.71	1.9e-09	0.022	1	cellulose-synthase like D2
AT3G61070.3	Bra014455	0	0.3577	0.1251	0.349734	0	0	0	0.25	1	1	1	1	peroxin 11E
AT3G61070.3	Bra003435	0	0.3465	0.0361	0.104185	16.63	20.32	18.7	99.53	1	1	1	2.5e-20	peroxin 11E
AT1G27461.1	Bra010935	0	0.4037	0.1367	0.338618	0	0	0	0.08	1	1	1	1	unknown protein; Has 30201 Blast hits to 17322 proteins in 780 species: Archae - 12; Bacteria - 1396; Metazoa - 17338; Fungi - 3422; Plants - 5037; Viruses - 0; Other Eukaryotes - 2996 (source: NCBI BLink).
AT1G27461.1	Bra032830	0	0.5133	0.1088	0.211962	0	0	0	0	1	1	1	1	unknown protein; Has 30201 Blast hits to 17322 proteins in 780 species: Archae - 12; Bacteria - 1396; Metazoa - 17338; Fungi - 3422; Plants - 5037; Viruses - 0; Other Eukaryotes - 2996 (source: NCBI BLink).
AT5G58050.1	Bra020395	0	0.3929	0.076	0.193433	0.46	0.4	0.53	0.32	1	1	1	1	SHV3-like 4
AT5G58050.1	Bra006785	0	0.4579	0.097	0.211837	0	0	0	0	1	1	1	1	SHV3-like 4
AT5G58050.1	Bra002676	0	0.3381	0.0965	0.285419	0.5	0.57	1.16	1	1	1	0.55	0.63	SHV3-like 4
AT1G62400.1	Bra036661	0	0.512	0.0121	0.0236328	0.77	0.77	0.08	0.57	1	1	1	1	Protein kinase superfamily protein
AT1G62400.1	Bra027048	0	0.4373	0.0138	0.0315573	1.5	0.26	0.25	0.88	0.43	1	1	1	Protein kinase superfamily protein
AT1G08180.1	Bra018645	2e-36	0.3148	0.1234	0.391995	7.45	15.72	11.18	119.36	1	1	1	1.3e-36	unknown protein; Has 53 Blast hits to 53 proteins in 9 species: Archae - 0; Bacteria - 0; Metazoa - 1; Fungi - 0; Plants - 52; Viruses - 0; Other Eukaryotes - 0 (source: NCBI BLink).
AT1G08180.1	Bra030715	1e-36	0.2425	0.1035	0.426804	4.38	14.18	8.13	54.72	1	0.94	1	4.7e-13	unknown protein; Has 53 Blast hits to 53 proteins in 9 species: Archae - 0; Bacteria - 0; Metazoa - 1; Fungi - 0; Plants - 52; Viruses - 0; Other Eukaryotes - 0 (source: NCBI BLink).
AT1G10510.1	Bra018435	0	0.362	0.0475	0.131215	12.24	3.22	9.68	8.4	0.081	0.99	0.33	0.76	RNI-like superfamily protein
AT1G10510.1	Bra019926	0	0.3528	0.0404	0.114512	17.11	4.84	13.44	8.09	0.019	1	0.19	0.95	RNI-like superfamily protein
AT2G23360.1	Bra032170	0	0.4865	0.1073	0.220555	4.01	6.18	5.3	3.64	0.71	0.25	0.42	0.92	Plant protein of unknown function (DUF869)
AT2G23360.1	Bra039196	0	0.4814	0.114	0.236809	2.23	3.21	9.3	0.54	0.91	0.74	0.0013	1	Plant protein of unknown function (DUF869)
AT5G57180.1	Bra020461	0	0.872	0.2097	0.240482	11.69	0.17	13.31	15.38	0.34	1	0.12	0.14	chloroplast import apparatus 2
AT5G57180.1	Bra002752	0	0.6111	0.159	0.260187	40.62	2.45	23.96	23.61	2.1e-05	1	0.33	0.76	chloroplast import apparatus 2
AT5G05390.1	Bra028760	0	0.3431	0.038	0.110755	0.16	3.33	2.55	0.24	1	0.093	0.33	1	laccase 12
AT5G05390.1	Bra009111	0	0.3808	0.0422	0.110819	0.06	2.45	2.42	0.33	1	0.24	0.24	1	laccase 12
AT2G44620.1	Bra000356	0	0.6571	0.0731	0.111246	29.71	32.2	37.92	207.3	1	1	1	7.2e-46	mitochondrial acyl carrier protein 1
AT2G44620.1	Bra004851	0	0.681	0.0495	0.0726872	41.17	52.06	38.85	93.45	0.99	0.64	0.99	2.1e-05	mitochondrial acyl carrier protein 1
AT4G32650.3	Bra011367	0	0.3182	0.0901	0.283155	0.02	6.08	0.05	0.57	1	0.00019	1	1	potassium channel in Arabidopsis thaliana 3
AT4G32650.3	Bra037049	0	0.3196	0.0825	0.258135	0	2.22	0.02	0.39	1	0.057	1	1	potassium channel in Arabidopsis thaliana 3
AT1G73165.1	Bra008076	2e-26	0.4634	0.0875	0.188822	0	0.83	0	0.56	1	1	1	1	CLAVATA3/ESR-RELATED 1
AT1G73165.1	Bra016015	4e-28	0.6801	0.0934	0.137333	0	0.9	0	0	1	1	1	1	CLAVATA3/ESR-RELATED 1
AT1G73165.1	Bra003856	3e-16	0.5739	0.1474	0.256839	n/a	n/a	n/a	n/a	n/a	n/a	n/a	n/a	CLAVATA3/ESR-RELATED 1
AT4G26640.2	Bra026414	0	0.3937	0.0917	0.232918	6.27	12.36	11.69	7.75	0.91	0.16	0.23	0.93	WRKY family transcription factor family protein
AT4G26640.2	Bra019095	0	0.3884	0.102	0.262616	4.05	5.82	8.2	3.69	0.79	0.54	0.096	0.96	WRKY family transcription factor family protein
AT4G26640.2	Bra010431	0	0.3891	0.0844	0.216911	18.45	29.21	28.77	12.32	0.83	0.036	0.039	1	WRKY family transcription factor family protein
AT2G41225.1	Bra000221	5e-08	0.4597	0.1977	0.430063	0	0	0	0	1	1	1	1	unknown protein; FUNCTIONS IN: molecular_function unknown; INVOLVED IN: biological_process unknown; LOCATED IN: endomembrane system; Has 30201 Blast hits to 17322 proteins in 780 species: Archae - 12; Bacteria - 1396; Metazoa - 17338; Fungi - 3422; Plants - 5037; Viruses - 0; Other Eukaryotes - 2996 (source: NCBI BLink).
AT2G41225.1	Bra004607	2e-10	0.5471	0.2544	0.464997	0.35	0	0	0	1	1	1	1	unknown protein; FUNCTIONS IN: molecular_function unknown; INVOLVED IN: biological_process unknown; LOCATED IN: endomembrane system; Has 30201 Blast hits to 17322 proteins in 780 species: Archae - 12; Bacteria - 1396; Metazoa - 17338; Fungi - 3422; Plants - 5037; Viruses - 0; Other Eukaryotes - 2996 (source: NCBI BLink).
AT1G16880.1	Bra026019	0	0.3968	0.0487	0.122732	164.77	2.93	10.94	289.7	8.2e-08	1	1	4.1e-51	uridylyltransferase-related
AT1G16880.1	Bra016627	0	0.3206	0.0614	0.191516	186.99	41.22	44.37	288.61	9.6e-07	1	1	1.8e-30	uridylyltransferase-related
AT2G27450.1	Bra034353	0	0.4719	0.0242	0.0512821	35.92	42.35	42.69	37.96	0.75	0.25	0.2	0.93	nitrilase-like protein 1
AT2G27450.1	Bra012018	3e-25	0.7258	0.1707	0.235189	n/a	n/a	n/a	n/a	n/a	n/a	n/a	n/a	nitrilase-like protein 1
AT1G28420.1	Bra030097	0	0.2187	0.1999	0.914037	n/a	n/a	n/a	n/a	n/a	n/a	n/a	n/a	homeobox-1
AT1G28420.1	Bra010869	0	0.428	0.1171	0.273598	13.57	13.37	14.04	7.95	0.37	0.36	0.22	0.99	homeobox-1
AT1G28420.1	Bra032908	0	0.3697	0.1156	0.312686	13.41	19.06	22.93	10.76	0.82	0.22	0.037	1	homeobox-1
AT1G45688.2	Bra014050	0	0.8646	0.0689	0.07969	204.18	177.4	210.42	77.56	0.00013	0.073	1.6e-06	1	unknown protein; FUNCTIONS IN: molecular_function unknown; INVOLVED IN: biological_process unknown; LOCATED IN: plasma membrane; EXPRESSED IN: 22 plant structures; EXPRESSED DURING: 13 growth stages; BEST Arabidopsis thaliana protein match is: unknown protein (TAIR:AT5G42860.1); Has 35333 Blast hits to 34131 proteins in 2444 species: Archae - 798; Bacteria - 22429; Metazoa - 974; Fungi - 991; Pla…
AT1G45688.2	Bra040257	0	0.9968	0.0727	0.0729334	0.65	1.17	0.67	0.91	1	0.56	1	1	unknown protein; FUNCTIONS IN: molecular_function unknown; INVOLVED IN: biological_process unknown; LOCATED IN: plasma membrane; EXPRESSED IN: 22 plant structures; EXPRESSED DURING: 13 growth stages; BEST Arabidopsis thaliana protein match is: unknown protein (TAIR:AT5G42860.1); Has 35333 Blast hits to 34131 proteins in 2444 species: Archae - 798; Bacteria - 22429; Metazoa - 974; Fungi - 991; Pla…
AT4G30420.1	Bra011192	0	0.3643	0.0858	0.23552	n/a	n/a	n/a	n/a	n/a	n/a	n/a	n/a	nodulin MtN21 /EamA-like transporter family protein
AT4G30420.1	Bra024080	0	0.3127	0.1693	0.541414	n/a	n/a	n/a	n/a	n/a	n/a	n/a	n/a	nodulin MtN21 /EamA-like transporter family protein
AT4G30420.1	Bra010284	0	0.3163	0.0717	0.226684	0	1.54	0	0.08	1	0.24	1	1	nodulin MtN21 /EamA-like transporter family protein
AT4G35100.2	Bra011585	0	0.3457	0.0154	0.0445473	209.88	309.26	308.48	620.93	1	0.99	0.98	5.8e-32	plasma membrane intrinsic protein 3
AT4G35100.2	Bra017697	0	0.3178	0.0238	0.0748899	61.39	41.09	104.43	49.67	0.58	1	7.8e-10	1	plasma membrane intrinsic protein 3
AT4G35100.2	Bra034675	0	0.3202	0.026	0.0811993	299.95	467.01	338.29	999.99	1	0.98	1	1.1e-76	plasma membrane intrinsic protein 3
AT5G21140.1	Bra020149	0	0.4137	0.0903	0.218274	2.03	2.72	2.97	0.51	0.61	0.53	0.52	1	embryo defective 1379
AT5G21140.1	Bra002359	0	0.4326	0.0736	0.170134	1.64	3.78	2.29	2.16	0.92	0.37	0.66	0.77	embryo defective 1379
AT1G16860.1	Bra026021	0	0.4796	0.0602	0.125521	34.44	39.5	29.8	31.78	0.43	0.11	0.72	0.93	Ubiquitin-specific protease family C19-related protein
AT1G16860.1	Bra016629	0	0.4991	0.045	0.0901623	12.89	22.2	17.41	8.28	0.8	0.019	0.23	1	Ubiquitin-specific protease family C19-related protein
AT2G02230.1	Bra026609	0	0.6289	0.1989	0.316267	18.5	77.83	24.84	31.59	1	6.9e-13	0.99	0.99	phloem protein 2-B1
AT2G02230.1	Bra024824	0	0.6671	0.2238	0.335482	0	0	0	0.09	1	1	1	1	phloem protein 2-B1
AT2G21600.1	Bra030290	0	0.7201	0.0481	0.0667963	23.85	30.65	29.82	57.77	0.99	0.8	0.82	0.0014	endoplasmatic reticulum retrieval protein 1B
AT2G21600.1	Bra031203	0	0.7221	0.0432	0.0598255	59.29	106.66	88.44	47.29	0.98	7.8e-06	0.012	1	endoplasmatic reticulum retrieval protein 1B
AT5G28770.1	Bra020620	0	0.4829	0.1046	0.216608	2.39	8.43	7.95	77.07	1	1	1	2.3e-26	bZIP transcription factor family protein
AT5G28770.1	Bra010010	0	0.5045	0.1046	0.207334	10.46	8.56	14.95	49.05	1	1	0.94	3.1e-09	bZIP transcription factor family protein
AT1G29950.1	Bra030184	0	0.3519	0.1255	0.356635	5.19	17.23	14.68	14.3	1	0.084	0.27	0.61	basic helix-loop-helix (bHLH) DNA-binding superfamily protein
AT1G29950.1	Bra010806	0	0.9606	0.096	0.0999375	29.19	98.2	62.33	61.88	1	8.3e-08	0.34	0.93	basic helix-loop-helix (bHLH) DNA-binding superfamily protein
AT1G64140.1	Bra027755	0	0.3984	0.0728	0.182731	19.62	27.74	38.21	29.1	0.98	0.54	0.01	0.79	BEST Arabidopsis thaliana protein match is: loricrin-related (TAIR:AT5G64550.1); Has 3596 Blast hits to 2004 proteins in 150 species: Archae - 0; Bacteria - 54; Metazoa - 1597; Fungi - 38; Plants - 513; Viruses - 9; Other Eukaryotes - 1385 (source: NCBI BLink).
AT1G64140.1	Bra027679	0	0.3991	0.08	0.200451	7.29	19.95	12.85	17.52	0.99	0.06	0.69	0.45	BEST Arabidopsis thaliana protein match is: loricrin-related (TAIR:AT5G64550.1); Has 3596 Blast hits to 2004 proteins in 150 species: Archae - 0; Bacteria - 54; Metazoa - 1597; Fungi - 38; Plants - 513; Viruses - 9; Other Eukaryotes - 1385 (source: NCBI BLink).
AT3G28450.1	Bra033046	0	1.5941	0.1113	0.06982	27.25	39.38	30.07	31.95	0.82	0.056	0.53	0.86	Leucine-rich repeat protein kinase family protein
AT3G28450.1	Bra025334	0	1.014	0.1126	0.111045	17.75	31.68	20.2	19.91	0.89	0.012	0.63	0.94	Leucine-rich repeat protein kinase family protein
AT3G54140.1	Bra014838	0	0.576	0.0331	0.0574653	36.16	18.34	13.61	29.36	0.0031	0.92	0.99	0.41	peptide transporter 1
AT3G54140.1	Bra007050	0	0.5063	0.0726	0.143393	0.06	0	0	0.39	1	1	1	1	peptide transporter 1
AT3G48760.1	Bra018035	0	0.4898	0.0668	0.136382	15.35	36.69	16.78	17.42	0.94	0.00014	0.87	0.97	DHHC-type zinc finger family protein
AT3G48760.1	Bra019562	0	0.4549	0.0832	0.182897	n/a	n/a	n/a	n/a	n/a	n/a	n/a	n/a	DHHC-type zinc finger family protein
AT1G06260.1	Bra030646	0	0.5269	0.1096	0.208009	0	0	0	0	1	1	1	1	Cysteine proteinases superfamily protein
AT1G06260.1	Bra015487	0	0.2571	0.1246	0.484636	0	0	0	0	1	1	1	1	Cysteine proteinases superfamily protein
AT1G17880.1	Bra025940	0	0.2345	0.0418	0.178252	272.37	234.29	243.39	243.52	0.011	0.63	0.23	1	basic transcription factor 3
AT1G17880.1	Bra031007	0	0.2737	0.059	0.215564	294.74	262.58	284	164.41	0.00013	0.065	0.00023	1	basic transcription factor 3
AT4G38860.1	Bra011889	0	0.2189	0.0174	0.0794884	2.38	0	0.52	41.15	1	1	1	1.8e-20	SAUR-like auxin-responsive protein family
AT4G38860.1	Bra033581	0	0.2487	0.0267	0.107358	0.6	0	0.31	34.59	1	1	1	2.5e-19	SAUR-like auxin-responsive protein family
AT5G62190.1	Bra029275	0	0.8998	0.1319	0.146588	116.62	51.31	76.72	40.37	4.7e-10	0.99	0.11	1	DEAD box RNA helicase (PRH75)
AT5G62190.1	Bra035903	0	0.8241	0.129	0.156534	79.23	45.9	53.22	65.88	0.0024	0.98	0.76	0.74	DEAD box RNA helicase (PRH75)
AT2G38950.1	Bra000108	0	0.4813	0.2477	0.514648	3.61	4.06	6.58	1.99	0.74	0.56	0.12	0.99	Transcription factor jumonji (jmj) family protein / zinc finger (C5HC2 type) family protein
AT2G38950.1	Bra005068	0	0.5689	0.2088	0.367024	7.21	9.55	11.02	5.68	0.72	0.35	0.13	0.97	Transcription factor jumonji (jmj) family protein / zinc finger (C5HC2 type) family protein
AT4G24830.2	Bra013839	0	0.3419	0.0487	0.142439	23.49	31.03	39.27	15.63	0.79	0.16	0.0025	1	arginosuccinate synthase family
AT4G24830.2	Bra019206	0	0.3227	0.0489	0.151534	27.76	33.94	41.96	15.81	0.67	0.18	0.0036	1	arginosuccinate synthase family
AT1G17920.1	Bra025938	0	0.4551	0.0813	0.178642	0.59	1.05	2.7	1.88	1	0.81	0.33	0.81	homeodomain GLABROUS 12
AT1G17920.1	Bra016578	0	0.4358	0.0756	0.173474	0.64	0.53	4.13	0.35	1	1	0.012	1	homeodomain GLABROUS 12
AT5G10660.2	Bra028575	0	0.3336	0.1889	0.566247	n/a	n/a	n/a	n/a	n/a	n/a	n/a	n/a	calmodulin-binding protein-related
AT5G10660.2	Bra006071	0	0.3571	0.1874	0.524783	0	0	0.03	0.11	1	1	1	1	calmodulin-binding protein-related
AT5G10660.2	Bra009014	0	0.2451	0.154	0.628315	0	0	0	0.13	1	1	1	1	calmodulin-binding protein-related
AT3G14210.1	Bra021542	0	1.8531	0.4749	0.256273	2.76	34.78	8.63	8.23	1	6.4e-10	0.95	0.99	epithiospecifier modifier 1
AT3G14210.1	Bra027358	0	0.5786	0.1389	0.240062	2.43	999.99	46.14	32.49	1	0	1	1	epithiospecifier modifier 1
AT4G16610.1	Bra038491	0	0.9145	0.2154	0.235539	0.53	0.43	0.14	0.69	1	1	1	1	C2H2-like zinc finger protein
AT4G16610.1	Bra012701	0	0.5594	0.0788	0.140865	3.37	6.66	4.44	1.38	0.74	0.13	0.48	0.99	C2H2-like zinc finger protein
AT4G16610.1	Bra040741	0	0.5977	0.1113	0.186214	2.78	6.5	5.33	1.84	0.91	0.13	0.31	0.99	C2H2-like zinc finger protein
AT1G09760.1	Bra019994	0	0.3634	0.0677	0.186296	38.51	34.06	39	32.78	0.28	0.57	0.17	0.96	U2 small nuclear ribonucleoprotein A
AT1G09760.1	Bra030797	0	0.415	0.0518	0.124819	10.61	16.2	17.94	17.2	0.95	0.39	0.25	0.58	U2 small nuclear ribonucleoprotein A
AT1G09760.1	Bra031683	0	0.3795	0.0527	0.138867	9.04	8.68	12.44	10.47	0.66	0.75	0.21	0.74	U2 small nuclear ribonucleoprotein A
AT3G26980.1	Bra032965	1e-34	0.4099	0.2688	0.65577	0.83	0.29	0.48	0.39	1	1	1	1	membrane-anchored ubiquitin-fold protein 4 precursor
AT3G26980.1	Bra025241	0	0.4359	0.081	0.185822	24.13	23.31	15.54	13.63	0.089	0.13	0.81	0.99	membrane-anchored ubiquitin-fold protein 4 precursor
AT3G26980.1	Bra039099	0	0.2071	0.0317	0.153066	222.29	194.84	130.72	256.63	0.014	0.46	1	0.016	membrane-anchored ubiquitin-fold protein 4 precursor
AT5G49520.1	Bra020628	0	0.3386	0.0811	0.239516	2.97	21.1	11.95	6.67	1	0.00023	0.36	0.99	WRKY DNA-binding protein 48
AT5G49520.1	Bra010032	0	0.34	0.0749	0.220294	73.9	192.55	100.03	103.16	1	3.9e-16	0.87	1	WRKY DNA-binding protein 48
AT5G49520.1	Bra036138	0	0.3091	0.093	0.300874	5.08	8	11.19	5.47	0.87	0.39	0.057	0.94	WRKY DNA-binding protein 48
AT1G27620.1	Bra010928	0	0.4373	0.0967	0.22113	0	10.55	0.05	4.24	1	0.00024	1	0.59	HXXXD-type acyl-transferase family protein
AT1G27620.1	Bra032837	0	0.3391	0.1048	0.309053	0	0.98	0.05	0	1	1	1	1	HXXXD-type acyl-transferase family protein
AT3G51280.1	Bra038891	0	1.0132	0.1488	0.146861	0	2.26	0.57	0.42	1	0.057	1	1	Tetratricopeptide repeat (TPR)-like superfamily protein
AT3G51280.1	Bra012859	0	0.8084	0.0764	0.0945077	15.58	46.84	94.76	4.49	1	0.095	1.3e-21	1	Tetratricopeptide repeat (TPR)-like superfamily protein
AT3G51280.1	Bra036822	0	0.9225	0.158	0.171274	0	0	0	0.04	1	1	1	1	Tetratricopeptide repeat (TPR)-like superfamily protein
AT1G04830.2	Bra030591	0	0.558	0.1289	0.231004	6.52	7.55	6.98	7.88	0.7	0.52	0.63	0.72	Ypt/Rab-GAP domain of gyp1p superfamily protein
AT1G04830.2	Bra015356	1e-22	0.4748	0.1548	0.326032	0	0	0	0.57	1	1	1	1	Ypt/Rab-GAP domain of gyp1p superfamily protein
AT5G13810.1	Bra006216	0	1.0676	0.1193	0.111746	16.66	50.51	23.44	36.4	1	6.7e-05	0.93	0.51	Glutaredoxin family protein
AT5G13810.1	Bra008801	0	1.1102	0.1262	0.113673	21.77	119.4	30.76	68.54	1	8e-18	1	0.51	Glutaredoxin family protein
AT5G59230.1	Bra020337	6e-15	0.9893	0.5965	0.602952	n/a	n/a	n/a	n/a	n/a	n/a	n/a	n/a	transcription factor-related
AT5G59230.1	Bra002595	2e-38	0.7394	0.3355	0.453746	0.5	1.23	0.17	2.98	1	0.67	1	0.2	transcription factor-related
AT4G17060.1	Bra040110	0	0.871	0.0497	0.0570608	21.17	23.49	35.98	25.78	0.88	0.73	0.014	0.88	FRIGIDA interacting protein 2
AT4G17060.1	Bra021072	6e-34	3.7446	1.3453	0.359264	1.49	6.82	1.75	2.87	0.96	0.045	0.96	0.9	FRIGIDA interacting protein 2
AT4G38470.1	Bra011897	0	0.3341	0.109	0.32625	4.3	6.9	6.97	9.67	0.92	0.62	0.59	0.35	ACT-like protein tyrosine kinase family protein
AT4G38470.1	Bra010744	0	0.3867	0.076	0.196535	5.03	11.83	10.59	54.31	1	0.99	1	1e-12	ACT-like protein tyrosine kinase family protein
AT1G74910.2	Bra008171	0	0.3786	0.0244	0.064448	13.49	15.59	17.7	7.43	0.53	0.28	0.096	1	ADP-glucose pyrophosphorylase family protein
AT1G74910.2	Bra015883	0	0.2419	0.0279	0.115337	23.69	13.75	17.61	23.26	0.15	0.95	0.65	0.46	ADP-glucose pyrophosphorylase family protein
AT1G34180.1	Bra034436	0	0.5657	0.2074	0.366625	0	0	0	0	1	1	1	1	NAC domain containing protein 16
AT1G34180.1	Bra028039	0	0.5652	0.19	0.336164	7.73	14.47	10.96	14.4	0.95	0.22	0.66	0.47	NAC domain containing protein 16
AT4G11890.3	Bra000754	0	0.4565	0.1695	0.371303	11.11	1.86	7.55	9.33	0.07	1	0.54	0.44	Protein kinase superfamily protein
AT4G11890.3	Bra029425	0	0.3883	0.2325	0.598764	0	0	0.05	0.91	1	1	1	1	Protein kinase superfamily protein
AT5G60400.1	Bra006660	4e-13	0.2035	0.1431	0.703194	4.94	4.37	4.88	28.27	0.99	1	0.99	2.9e-07	unknown protein; Has 35333 Blast hits to 34131 proteins in 2444 species: Archae - 798; Bacteria - 22429; Metazoa - 974; Fungi - 991; Plants - 531; Viruses - 0; Other Eukaryotes - 9610 (source: NCBI BLink).
AT5G60400.1	Bra002482	6e-12	0.2461	0.1369	0.556278	n/a	n/a	n/a	n/a	n/a	n/a	n/a	n/a	unknown protein; Has 35333 Blast hits to 34131 proteins in 2444 species: Archae - 798; Bacteria - 22429; Metazoa - 974; Fungi - 991; Plants - 531; Viruses - 0; Other Eukaryotes - 9610 (source: NCBI BLink).
AT4G16442.1	Bra038460	0	0.5115	0.1652	0.322972	1.91	0	3.57	8.17	0.96	1	0.62	0.013	Uncharacterised protein family (UPF0497)
AT4G16442.1	Bra012719	0	0.4405	0.1908	0.433144	8.19	10.89	16.73	30.13	0.99	0.97	0.46	0.0017	Uncharacterised protein family (UPF0497)
AT4G16442.1	Bra040579	0	0.5487	0.1695	0.308912	18.92	0.16	14.94	28.68	0.2	1	0.58	0.0036	Uncharacterised protein family (UPF0497)
AT1G75760.1	Bra015819	0	0.4643	0.0414	0.0891665	5.54	1.1	4.14	46.13	1	1	1	9.5e-17	ER lumen protein retaining receptor family protein
AT1G75760.1	Bra003742	0	0.3862	0.0247	0.0639565	26.51	33.42	29.39	63.42	0.99	0.77	0.92	0.00038	ER lumen protein retaining receptor family protein
AT2G39720.1	Bra000143	0	1.2693	0.1208	0.0951706	36.98	63.85	65.25	25.14	0.97	0.0026	0.0005	1	RING-H2 finger C2A
AT2G39720.1	Bra005020	0	2.0815	0.123	0.059092	15.4	40.99	22.76	18.76	0.99	9.8e-05	0.61	0.99	RING-H2 finger C2A
AT4G32295.1	Bra011335	0	0.2585	0.0827	0.319923	4.03	12.89	9.7	11.58	0.99	0.16	0.51	0.49	unknown protein; BEST Arabidopsis thaliana protein match is: unknown protein (TAIR:AT3G24150.1); Has 39 Blast hits to 39 proteins in 10 species: Archae - 0; Bacteria - 0; Metazoa - 0; Fungi - 0; Plants - 39; Viruses - 0; Other Eukaryotes - 0 (source: NCBI BLink).
AT4G32295.1	Bra023956	0	0.333	0.0751	0.225526	0.72	12.12	6.81	10.15	1	0.029	0.67	0.29	unknown protein; BEST Arabidopsis thaliana protein match is: unknown protein (TAIR:AT3G24150.1); Has 39 Blast hits to 39 proteins in 10 species: Archae - 0; Bacteria - 0; Metazoa - 0; Fungi - 0; Plants - 39; Viruses - 0; Other Eukaryotes - 0 (source: NCBI BLink).
AT3G53670.2	Bra003151	0	0.6248	0.1601	0.256242	n/a	n/a	n/a	n/a	n/a	n/a	n/a	n/a	unknown protein; FUNCTIONS IN: molecular_function unknown; INVOLVED IN: biological_process unknown; LOCATED IN: cellular_component unknown; EXPRESSED IN: sperm cell, male gametophyte, pollen tube; EXPRESSED DURING: L mature pollen stage, M germinated pollen stage; BEST Arabidopsis thaliana protein match is: unknown protein (TAIR:AT2G37480.1).
AT3G53670.2	Bra007019	0	0.481	0.1803	0.374844	9.79	12.47	14.06	24.35	0.97	0.81	0.56	0.035	unknown protein; FUNCTIONS IN: molecular_function unknown; INVOLVED IN: biological_process unknown; LOCATED IN: cellular_component unknown; EXPRESSED IN: sperm cell, male gametophyte, pollen tube; EXPRESSED DURING: L mature pollen stage, M germinated pollen stage; BEST Arabidopsis thaliana protein match is: unknown protein (TAIR:AT2G37480.1).
AT4G36870.2	Bra011713	0	0.5605	0.0776	0.138448	26.32	6.23	29.24	26.73	0.15	1	0.027	0.42	BEL1-like homeodomain 2
AT4G36870.2	Bra010577	0	0.3924	0.0578	0.147299	16.29	5.15	13.21	6	0.02	0.98	0.12	0.99	BEL1-like homeodomain 2
AT3G06070.1	Bra040235	0	0.2827	0.1174	0.415281	16.71	1.98	3.34	1.58	2.2e-06	1	0.93	1	unknown protein; BEST Arabidopsis thaliana protein match is: unknown protein (TAIR:AT5G19190.1); Has 33 Blast hits to 33 proteins in 12 species: Archae - 0; Bacteria - 0; Metazoa - 1; Fungi - 0; Plants - 32; Viruses - 0; Other Eukaryotes - 0 (source: NCBI BLink).
AT3G06070.1	Bra020780	0	0.1769	0.0892	0.50424	39.1	7.45	14.15	144.75	0.97	1	1	1.2e-35	unknown protein; BEST Arabidopsis thaliana protein match is: unknown protein (TAIR:AT5G19190.1); Has 33 Blast hits to 33 proteins in 12 species: Archae - 0; Bacteria - 0; Metazoa - 1; Fungi - 0; Plants - 32; Viruses - 0; Other Eukaryotes - 0 (source: NCBI BLink).
AT1G48750.1	Bra032265	2e-29	0.3299	0.1477	0.447711	2.57	226.3	6.16	18.53	1	6.9e-108	1	1	Bifunctional inhibitor/lipid-transfer protein/seed storage 2S albumin superfamily protein
AT1G48750.1	Bra014154	2e-27	0.4962	0.1666	0.335752	323.21	109.75	281.92	684.45	0.84	1	1	4e-59	Bifunctional inhibitor/lipid-transfer protein/seed storage 2S albumin superfamily protein
AT5G48210.1	Bra020712	3e-24	0.5482	0.287	0.523532	0	0	0	0	1	1	1	1	Protein of unknown function (DUF1278)
AT5G48210.1	Bra037505	1e-30	0.5691	0.259	0.455105	0	0	0	0	1	1	1	1	Protein of unknown function (DUF1278)
AT3G19260.1	Bra037534	0	0.474	0.1129	0.238186	0	0.19	0.03	0	1	1	1	1	LAG1 homologue 2
AT3G19260.1	Bra001740	0	0.4351	0.0741	0.170306	6.3	12.83	4.7	9.61	0.84	0.061	0.96	0.58	LAG1 homologue 2
AT3G19260.1	Bra022406	0	0.5592	0.0997	0.17829	5.3	4.8	5.5	18.55	0.93	0.97	0.91	0.0014	LAG1 homologue 2
AT3G05140.1	Bra001138	0	0.4652	0.0708	0.152193	0.08	0.44	0	0.04	1	1	1	1	ROP binding protein kinases 2
AT3G05140.1	Bra039458	0	0.4712	0.08	0.169779	0	0.53	0.13	0	1	1	1	1	ROP binding protein kinases 2
AT5G12040.2	Bra006138	0	0.4619	0.0369	0.0798874	109.84	84.66	98.25	59.83	0.0021	0.53	0.031	1	Nitrilase/cyanide hydratase and apolipoprotein N-acyltransferase family protein
AT5G12040.2	Bra008919	0	0.3225	0.1091	0.338295	2.19	1.7	3.85	5.53	0.86	0.96	0.56	0.23	Nitrilase/cyanide hydratase and apolipoprotein N-acyltransferase family protein
AT2G34490.1	Bra021916	0	0.8622	0.1404	0.162839	1.13	3.71	2.06	3.56	0.94	0.37	0.72	0.49	cytochrome P450, family 710, subfamily A, polypeptide 2
AT2G34490.1	Bra005420	0	0.7459	0.119	0.159539	1.65	0.2	0.09	1.73	0.56	1	1	0.49	cytochrome P450, family 710, subfamily A, polypeptide 2
AT2G30520.1	Bra022805	0	0.5221	0.0781	0.149588	0.49	0.23	0.15	16.1	1	1	1	1.8e-09	Phototropic-responsive NPH3 family protein
AT2G30520.1	Bra018309	0	0.5078	0.062	0.122095	42.27	1.35	48.51	117.1	0.93	1	0.58	6.8e-17	Phototropic-responsive NPH3 family protein
AT5G24880.1	Bra020474	8.99998e-41	0.513	0.2455	0.478557	0	0	0	0.06	1	1	1	1	BEST Arabidopsis thaliana protein match is: calmodulin-binding protein-related (TAIR:AT5G10660.1); Has 1807 Blast hits to 1807 proteins in 277 species: Archae - 0; Bacteria - 0; Metazoa - 736; Fungi - 347; Plants - 385; Viruses - 0; Other Eukaryotes - 339 (source: NCBI BLink).
AT5G24880.1	Bra009801	0	0.3636	0.2103	0.578383	0	4.25	0	0.22	1	0.0033	1	1	BEST Arabidopsis thaliana protein match is: calmodulin-binding protein-related (TAIR:AT5G10660.1); Has 1807 Blast hits to 1807 proteins in 277 species: Archae - 0; Bacteria - 0; Metazoa - 736; Fungi - 347; Plants - 385; Viruses - 0; Other Eukaryotes - 339 (source: NCBI BLink).
AT5G24880.1	Bra036526	9e-14	0.5547	0.2713	0.489093	n/a	n/a	n/a	n/a	n/a	n/a	n/a	n/a	BEST Arabidopsis thaliana protein match is: calmodulin-binding protein-related (TAIR:AT5G10660.1); Has 1807 Blast hits to 1807 proteins in 277 species: Archae - 0; Bacteria - 0; Metazoa - 736; Fungi - 347; Plants - 385; Viruses - 0; Other Eukaryotes - 339 (source: NCBI BLink).
AT1G08420.1	Bra018626	0	1.1647	0.3279	0.281532	0	0.17	0.39	0	1	1	1	1	BRI1 suppressor 1 (BSU1)-like 2
AT1G08420.1	Bra030724	0	0.3362	0.0434	0.12909	13.95	24.56	21.53	14.12	0.93	0.054	0.17	0.98	BRI1 suppressor 1 (BSU1)-like 2
AT1G08420.1	Bra031626	0	0.342	0.0331	0.0967836	12.83	23.17	20.27	16.21	0.95	0.077	0.23	0.9	BRI1 suppressor 1 (BSU1)-like 2
AT4G26965.1	Bra026389	0	0.1877	0.088	0.468833	0.78	0	1.08	1.22	1	1	0.55	0.49	NADH:ubiquinone oxidoreductase, 17.2kDa subunit
AT4G26965.1	Bra010420	0	0.274	0.0577	0.210584	11.72	8.25	13.45	3.42	0.24	0.66	0.06	1	NADH:ubiquinone oxidoreductase, 17.2kDa subunit
AT4G24330.1	Bra013792	0	0.4316	0.0378	0.0875811	51.89	59.64	70.54	47.59	0.76	0.29	0.008	1	Protein of unknown function (DUF1682)
AT4G24330.1	Bra019229	0	0.7947	0.0946	0.119039	60.56	84.61	95.47	35.68	0.84	0.0076	2e-05	1	Protein of unknown function (DUF1682)
AT2G30530.1	Bra022806	0	0.6897	0.1061	0.153835	20.68	35.37	37.26	19.48	0.96	0.048	0.013	1	unknown protein; LOCATED IN: cellular_component unknown; EXPRESSED IN: 25 plant structures; EXPRESSED DURING: 15 growth stages; BEST Arabidopsis thaliana protein match is: unknown protein (TAIR:AT5G01970.1); Has 5513 Blast hits to 872 proteins in 154 species: Archae - 0; Bacteria - 30; Metazoa - 615; Fungi - 144; Plants - 149; Viruses - 12; Other Eukaryotes - 4563 (source: NCBI BLink).
AT2G30530.1	Bra021640	0	0.881	0.1361	0.154484	n/a	n/a	n/a	n/a	n/a	n/a	n/a	n/a	unknown protein; LOCATED IN: cellular_component unknown; EXPRESSED IN: 25 plant structures; EXPRESSED DURING: 15 growth stages; BEST Arabidopsis thaliana protein match is: unknown protein (TAIR:AT5G01970.1); Has 5513 Blast hits to 872 proteins in 154 species: Archae - 0; Bacteria - 30; Metazoa - 615; Fungi - 144; Plants - 149; Viruses - 12; Other Eukaryotes - 4563 (source: NCBI BLink).
AT2G33860.1	Bra021885	0	0.4485	0.0764	0.170346	8.84	40.1	24.71	6.84	1	4.1e-07	0.095	1	Transcriptional factor B3 family protein / auxin-responsive factor AUX/IAA-related
AT2G33860.1	Bra005465	0	0.3825	0.0736	0.192418	12.28	60.61	28.44	21.74	1	1.4e-09	0.59	1	Transcriptional factor B3 family protein / auxin-responsive factor AUX/IAA-related
AT3G58850.1	Bra014551	3e-40	0.3049	0.0809	0.265333	17.25	2.28	9.29	58.14	0.86	1	1	6.8e-14	phy rapidly regulated 2
AT3G58850.1	Bra007422	2e-34	0.3039	0.0993	0.326752	7.01	3.42	0.94	8.4	0.15	0.87	1	0.14	phy rapidly regulated 2
AT5G02290.2	Bra028877	0	0.3664	0.05	0.136463	19.46	12.27	26.69	12.59	0.33	0.94	0.007	0.99	Protein kinase superfamily protein
AT5G02290.2	Bra005716	0	0.3244	0.0704	0.217016	8.65	21.92	12.63	24.34	1	0.091	0.88	0.11	Protein kinase superfamily protein
AT5G02290.2	Bra009599	0	0.3329	0.068	0.204266	9.94	11.19	18.58	14.89	0.92	0.78	0.064	0.67	Protein kinase superfamily protein
AT3G09770.1	Bra034086	0	1.0578	0.1378	0.13027	15.47	105	25.26	20.57	1	8.2e-27	1	1	RING/U-box superfamily protein
AT3G09770.1	Bra029788	0	0.7669	0.1175	0.153214	30.67	138.25	56.89	33.16	1	2.2e-24	0.77	1	RING/U-box superfamily protein
AT1G50300.1	Bra018839	0	0.3507	0.053	0.151126	4.8	5.29	9.32	5.32	0.84	0.72	0.087	0.85	TBP-associated factor 15
AT1G50300.1	Bra014245	0	0.2812	0.0377	0.134068	11.21	15.38	20.95	27.39	0.98	0.81	0.25	0.08	TBP-associated factor 15
AT1G01280.1	Bra032631	0	0.535	0.0767	0.143364	n/a	n/a	n/a	n/a	n/a	n/a	n/a	n/a	cytochrome P450, family 703, subfamily A, polypeptide 2
AT1G01280.1	Bra033272	0	0.5506	0.0529	0.096077	0	0	0	0.03	1	1	1	1	cytochrome P450, family 703, subfamily A, polypeptide 2
AT3G12600.2	Bra038736	0	0.3609	0.0928	0.257135	0.53	7.15	4.71	4.54	1	0.065	0.54	0.71	nudix hydrolase homolog 16
AT3G12600.2	Bra001459	0	0.4232	0.0725	0.171314	5.69	8.61	7.92	4.21	0.76	0.23	0.37	0.96	nudix hydrolase homolog 16
AT3G12600.2	Bra034750	0	0.357	0.0723	0.202521	1.72	11.29	9.4	6.33	1	0.052	0.19	0.85	nudix hydrolase homolog 16
AT4G24470.3	Bra013805	0	0.3505	0.0874	0.249358	10.92	15.05	16.34	17.59	0.92	0.45	0.3	0.52	GATA-type zinc finger protein with TIFY domain
AT4G24470.3	Bra019227	0	0.483	0.1436	0.297308	3.43	5.72	9.01	7.9	0.96	0.75	0.13	0.59	GATA-type zinc finger protein with TIFY domain
AT3G01090.3	Bra001022	0	0.311	0.058	0.186495	2.51	4.97	6.01	10.14	0.99	0.81	0.46	0.088	SNF1 kinase homolog 10
AT3G01090.3	Bra039146	0	0.4915	0.0188	0.0382503	34.05	40.85	45.42	34.62	0.76	0.31	0.057	0.97	SNF1 kinase homolog 10
AT1G17980.1	Bra016573	0	0.3145	0.0758	0.241017	4.82	5.91	7.65	11.04	0.93	0.84	0.49	0.17	poly(A) polymerase 1
AT1G17980.1	Bra031010	0	0.3264	0.064	0.196078	14.92	17.13	22.61	20.11	0.87	0.62	0.13	0.64	poly(A) polymerase 1
AT1G12010.1	Bra019734	0	0.4267	0.0455	0.106632	2.41	58.61	5.98	19.29	1	8.3e-18	1	0.92	2-oxoglutarate (2OG) and Fe(II)-dependent oxygenase superfamily protein
AT1G12010.1	Bra031798	0	0.3834	0.0463	0.120762	0.64	94	9.92	6.29	1	4.6e-42	1	1	2-oxoglutarate (2OG) and Fe(II)-dependent oxygenase superfamily protein
AT5G26100.1	Bra020548	0	0.5387	0.1217	0.225914	n/a	n/a	n/a	n/a	n/a	n/a	n/a	n/a	unknown protein; FUNCTIONS IN: molecular_function unknown; INVOLVED IN: biological_process unknown; LOCATED IN: endomembrane system; EXPRESSED IN: male gametophyte, pollen tube; EXPRESSED DURING: L mature pollen stage, M germinated pollen stage; BEST Arabidopsis thaliana protein match is: unknown protein (TAIR:AT3G44170.1); Has 1807 Blast hits to 1807 proteins in 277 species: Archae - 0; Bacteria…
AT5G26100.1	Bra036561	2e-18	3.1927	0.8558	0.268049	n/a	n/a	n/a	n/a	n/a	n/a	n/a	n/a	unknown protein; FUNCTIONS IN: molecular_function unknown; INVOLVED IN: biological_process unknown; LOCATED IN: endomembrane system; EXPRESSED IN: male gametophyte, pollen tube; EXPRESSED DURING: L mature pollen stage, M germinated pollen stage; BEST Arabidopsis thaliana protein match is: unknown protein (TAIR:AT3G44170.1); Has 1807 Blast hits to 1807 proteins in 277 species: Archae - 0; Bacteria…
AT5G65310.1	Bra031866	0	0.2694	0.0811	0.301039	29.35	59.21	43.48	33.36	0.98	0.00046	0.22	0.99	homeobox protein 5
AT5G65310.1	Bra024377	0	0.3695	0.1136	0.307442	23.29	57.35	27.12	20.58	0.96	2e-07	0.76	1	homeobox protein 5
AT1G53210.1	Bra038111	0	0.4099	0.039	0.0951452	115.31	146.72	62.77	127.14	0.28	3.3e-05	1	0.56	sodium/calcium exchanger family protein / calcium-binding EF hand family protein
AT1G53210.1	Bra039661	0	0.4187	0.035	0.0835921	114.93	85.7	24.96	145.94	0.0023	0.69	1	4.9e-06	sodium/calcium exchanger family protein / calcium-binding EF hand family protein
AT1G53210.1	Bra030953	0	0.3614	0.0315	0.087161	31.61	79.14	34.23	75.32	1	4.8e-05	1	0.034	sodium/calcium exchanger family protein / calcium-binding EF hand family protein
AT3G12610.1	Bra038737	0	0.4277	0.068	0.15899	4.55	30.72	11.42	11.98	1	2.9e-06	0.83	0.96	Leucine-rich repeat (LRR) family protein
AT3G12610.1	Bra001460	0	0.4534	0.0695	0.153286	83.95	95.97	71.66	233.07	1	0.99	1	3.3e-20	Leucine-rich repeat (LRR) family protein
AT5G48470.1	Bra037485	0	0.3373	0.1242	0.368218	0	0	0	0	1	1	1	1	unknown protein; FUNCTIONS IN: molecular_function unknown; INVOLVED IN: biological_process unknown; LOCATED IN: chloroplast; EXPRESSED IN: 22 plant structures; EXPRESSED DURING: 13 growth stages; Has 30201 Blast hits to 17322 proteins in 780 species: Archae - 12; Bacteria - 1396; Metazoa - 17338; Fungi - 3422; Plants - 5037; Viruses - 0; Other Eukaryotes - 2996 (source: NCBI BLink).
AT5G48470.1	Bra036169	0	0.4287	0.0612	0.142757	51.75	5.28	40.51	26.17	1.4e-05	1	0.014	0.97	unknown protein; FUNCTIONS IN: molecular_function unknown; INVOLVED IN: biological_process unknown; LOCATED IN: chloroplast; EXPRESSED IN: 22 plant structures; EXPRESSED DURING: 13 growth stages; Has 30201 Blast hits to 17322 proteins in 780 species: Archae - 12; Bacteria - 1396; Metazoa - 17338; Fungi - 3422; Plants - 5037; Viruses - 0; Other Eukaryotes - 2996 (source: NCBI BLink).
AT5G59880.1	Bra020277	0	0.5589	0.0687	0.12292	27.75	47.73	29.34	41.88	0.96	0.013	0.87	0.54	actin depolymerizing factor 3
AT5G59880.1	Bra006687	0	0.4361	0.0804	0.184361	27.95	31.35	22.24	90.28	1	0.97	1	2.4e-11	actin depolymerizing factor 3
AT5G59880.1	Bra002522	0	0.5871	0.0794	0.135241	93.47	108.7	90.48	190.65	1	0.8	1	1.2e-07	actin depolymerizing factor 3
AT1G17790.1	Bra025948	0	0.4963	0.1313	0.264558	4.63	4.81	7.78	9.76	0.91	0.9	0.41	0.3	DNA-binding bromodomain-containing protein
AT1G17790.1	Bra016586	0	0.8622	0.1316	0.152633	16.91	27.11	25.16	16.84	0.9	0.063	0.12	0.98	DNA-binding bromodomain-containing protein
AT1G17790.1	Bra031004	0	0.7366	0.1852	0.251425	n/a	n/a	n/a	n/a	n/a	n/a	n/a	n/a	DNA-binding bromodomain-containing protein
AT3G59500.1	Bra014538	0	0.4595	0.0322	0.0700762	7.14	12.47	9.09	8.75	0.83	0.13	0.51	0.84	Integral membrane HRF1 family protein
AT3G59500.1	Bra003379	0	0.3524	0.0246	0.069807	17.9	28.79	22.4	47.11	1	0.5	0.89	0.0033	Integral membrane HRF1 family protein
AT3G59500.1	Bra007455	0	0.5934	0.1981	0.333839	0	0	0	0.08	1	1	1	1	Integral membrane HRF1 family protein
AT2G40630.1	Bra000196	0	0.4153	0.1519	0.36576	9.68	7.14	8.6	9.21	0.4	0.74	0.56	0.66	Uncharacterised conserved protein (UCP030365)
AT2G40630.1	Bra016979	0	0.6263	0.262	0.41833	n/a	n/a	n/a	n/a	n/a	n/a	n/a	n/a	Uncharacterised conserved protein (UCP030365)
AT1G04300.4	Bra030564	0	0.3653	0.125	0.342185	8.24	11.98	13.09	10.81	0.85	0.46	0.21	0.82	TRAF-like superfamily protein
AT1G04300.4	Bra015302	0	0.3074	0.1079	0.351008	16.42	27.15	25.35	17.31	0.9	0.072	0.12	0.97	TRAF-like superfamily protein
AT5G64240.1	Bra031929	0	0.5097	0.1501	0.294487	2.67	2.47	14.35	3.9	0.98	0.98	0.00014	0.97	metacaspase 3
AT5G64240.1	Bra024277	0	0.3816	0.1222	0.320231	5.42	207.19	14.83	10.15	1	1.1e-94	1	1	metacaspase 3
AT1G73500.1	Bra008099	0	0.9747	0.0781	0.0801272	7.91	30.7	4.9	32.39	1	0.0015	1	0.0056	MAP kinase kinase 9
AT1G73500.1	Bra003842	0	0.6983	0.0534	0.0764714	46.02	47.96	77.09	61.9	0.95	0.92	0.00047	0.78	MAP kinase kinase 9
AT5G48180.1	Bra020713	0	0.854	0.1156	0.135363	0.13	0.55	0	553.26	1	1	1	3.1e-303	nitrile specifier protein 5
AT5G48180.1	Bra037506	0	1.012	0.0795	0.0785573	59.31	17.84	76.29	542.76	1	1	1	1.1e-161	nitrile specifier protein 5
AT4G17900.1	Bra013266	0	0.3905	0.0477	0.122151	3.6	10.95	2.31	17.04	0.99	0.22	1	0.0042	PLATZ transcription factor family protein
AT4G17900.1	Bra012632	0	0.2941	0.0353	0.120027	9.09	38.41	8.53	88.14	1	0.26	1	3.1e-16	PLATZ transcription factor family protein
AT4G17900.1	Bra021029	0	0.2966	0.0477	0.160823	5.54	32.26	3.27	65.56	1	0.085	1	1.7e-12	PLATZ transcription factor family protein
AT3G14395.1	Bra001549	1e-31	0.207	0.0737	0.356039	10.58	0	2.02	18.22	0.17	1	1	0.0003	unknown protein; Has 4 Blast hits to 4 proteins in 2 species: Archae - 0; Bacteria - 0; Metazoa - 0; Fungi - 0; Plants - 4; Viruses - 0; Other Eukaryotes - 0 (source: NCBI BLink).
AT3G14395.1	Bra027342	6e-28	0.2074	0.102	0.491803	7.37	0.86	1.85	19.14	0.53	1	1	3.6e-05	unknown protein; Has 4 Blast hits to 4 proteins in 2 species: Archae - 0; Bacteria - 0; Metazoa - 0; Fungi - 0; Plants - 4; Viruses - 0; Other Eukaryotes - 0 (source: NCBI BLink).
AT2G40430.3	Bra017004	0	0.5062	0.1695	0.334848	57.6	55.59	61.91	31.33	0.13	0.19	0.022	1	FUNCTIONS IN: molecular_function unknown; INVOLVED IN: biological_process unknown; LOCATED IN: cellular_component unknown; EXPRESSED IN: 22 plant structures; EXPRESSED DURING: 13 growth stages; CONTAINS InterPro DOMAIN/s: Tumour suppressor protein Gltscr2 (InterPro:IPR011211), P60-like (InterPro:IPR011687).
AT2G40430.3	Bra004567	0	0.5404	0.1524	0.282013	22.5	26.88	42.05	31.44	0.96	0.77	0.0039	0.79	FUNCTIONS IN: molecular_function unknown; INVOLVED IN: biological_process unknown; LOCATED IN: cellular_component unknown; EXPRESSED IN: 22 plant structures; EXPRESSED DURING: 13 growth stages; CONTAINS InterPro DOMAIN/s: Tumour suppressor protein Gltscr2 (InterPro:IPR011211), P60-like (InterPro:IPR011687).
AT1G04360.1	Bra032514	0	0.4157	0.1154	0.277604	0	3.64	0.66	0.12	1	0.014	1	1	RING/U-box superfamily protein
AT1G04360.1	Bra015308	0	0.5301	0.1286	0.242596	0	0.45	0.38	0.2	1	1	1	1	RING/U-box superfamily protein
AT3G13710.1	Bra021504	0	0.506	0.2059	0.406917	53.85	31.84	17.39	58.73	0.0068	0.93	1	0.021	prenylated RAB acceptor 1.F4
AT3G13710.1	Bra027406	0	0.6381	0.1926	0.301834	91.13	15.92	26.42	97.09	1.8e-07	1	1	5.3e-06	prenylated RAB acceptor 1.F4
AT1G25250.1	Bra010981	0	0.3945	0.1234	0.312801	5.66	0.44	10.28	4.36	0.55	1	0.0087	0.86	indeterminate(ID)-domain 16
AT1G25250.1	Bra024771	0	0.4534	0.1291	0.284738	7.23	1.39	11.52	2.02	0.23	1	0.0038	0.99	indeterminate(ID)-domain 16
AT5G56650.1	Bra006863	0	0.4879	0.1259	0.258045	0.75	0.68	4.94	2.33	1	1	0.057	0.71	IAA-leucine resistant (ILR)-like 1
AT5G56650.1	Bra002800	0	0.5774	0.1466	0.253897	5.67	12.72	11.49	10.74	0.97	0.21	0.33	0.7	IAA-leucine resistant (ILR)-like 1
AT5G66450.1	Bra031812	0	0.6091	0.1432	0.235101	3.25	6.87	4.97	11.62	0.97	0.58	0.87	0.09	Phosphatidic acid phosphatase (PAP2) family protein
AT5G66450.1	Bra012072	0	0.4463	0.0788	0.176563	3.41	3.45	2.08	15.96	0.95	0.95	0.99	0.00026	Phosphatidic acid phosphatase (PAP2) family protein
AT5G66450.1	Bra037170	0	0.4766	0.1104	0.231641	1.66	0	0.75	3.26	0.75	1	1	0.14	Phosphatidic acid phosphatase (PAP2) family protein
AT2G34430.1	Bra022976	0	0.4074	0.0244	0.059892	999.99	3.49	382.5	999.99	1.9e-80	1	1	2.3e-45	light-harvesting chlorophyll-protein complex II subunit B1
AT2G34430.1	Bra021909	0	0.3158	0.014	0.0443319	999.99	0.41	477.82	999.99	3.2e-70	1	1	2e-37	light-harvesting chlorophyll-protein complex II subunit B1
AT2G34430.1	Bra005424	0	0.3833	0.0144	0.0375685	358.34	0.62	57.05	999.99	0.18	1	1	6.8e-237	light-harvesting chlorophyll-protein complex II subunit B1
AT3G29035.1	Bra025374	0	0.5695	0.1844	0.323793	1.02	7.2	0.57	42.5	1	0.98	1	4.3e-16	NAC domain containing protein 3
AT3G29035.1	Bra036223	0	0.506	0.1323	0.261462	0.14	4.05	0	11.99	1	0.56	1	0.0004	NAC domain containing protein 3
AT3G27010.1	Bra032973	1e-14	1.5839	0.4957	0.312962	0	0	0	0.07	1	1	1	1	TEOSINTE BRANCHED 1, cycloidea, PCF (TCP)-domain family protein 20
AT3G27010.1	Bra025244	0	0.8931	0.0828	0.0927108	7.17	14.38	9.16	26.2	0.99	0.48	0.93	0.0031	TEOSINTE BRANCHED 1, cycloidea, PCF (TCP)-domain family protein 20
AT3G27010.1	Bra039096	0	0.7881	0.1307	0.165842	1.24	4.42	4.41	11.31	1	0.74	0.72	0.017	TEOSINTE BRANCHED 1, cycloidea, PCF (TCP)-domain family protein 20
AT4G30880.1	Bra011229	0	0.2266	0.11	0.485437	0	0	0	0	1	1	1	1	Bifunctional inhibitor/lipid-transfer protein/seed storage 2S albumin superfamily protein
AT4G30880.1	Bra010269	9e-30	0.5469	0.3359	0.614189	0	0	0	0	1	1	1	1	Bifunctional inhibitor/lipid-transfer protein/seed storage 2S albumin superfamily protein
AT4G33040.1	Bra011408	0	0.3499	0.0525	0.150043	9.31	3.24	13.95	87.35	1	1	1	1.3e-26	Thioredoxin superfamily protein
AT4G33040.1	Bra037028	0	0.3449	0.0608	0.176283	4.66	18.53	4.79	32.5	1	0.15	1	2.7e-05	Thioredoxin superfamily protein
AT4G33040.1	Bra034545	0	0.2781	0.0668	0.240201	0.65	0	1.06	21.66	1	1	1	5.2e-11	Thioredoxin superfamily protein
AT2G01820.1	Bra026631	0	1.1051	0.1419	0.128405	37.03	24.62	47.94	17.55	0.12	0.92	0.00033	1	Leucine-rich repeat protein kinase family protein
AT2G01820.1	Bra024852	0	0.9568	0.1661	0.173599	4.24	5.35	4.46	1.4	0.51	0.28	0.42	0.99	Leucine-rich repeat protein kinase family protein
AT2G47160.2	Bra021386	0	0.4358	0.0213	0.0488756	8.06	10.63	11.91	4.69	0.64	0.29	0.15	0.99	HCO3- transporter family
AT2G47160.2	Bra000442	0	0.3359	0.024	0.0714498	4.55	31.12	9.71	6.11	1	2.4e-08	0.86	1	HCO3- transporter family
AT2G47160.2	Bra004476	0	0.3602	0.0233	0.0646863	5.14	16.06	17.16	10.71	1	0.11	0.041	0.91	HCO3- transporter family
AT5G12210.2	Bra006145	3e-21	0.6429	0.3851	0.599005	0.16	0	0.22	0.29	1	1	1	1	RAB geranylgeranyl transferase beta subunit 1
AT5G12210.2	Bra008907	0	0.2892	0.0433	0.149723	12.55	15.16	14.09	15.98	0.76	0.39	0.47	0.65	RAB geranylgeranyl transferase beta subunit 1
AT4G10310.1	Bra033189	0	0.467	0.1305	0.279443	0.03	2.16	2.12	0	1	0.24	0.24	1	high-affinity K+ transporter 1
AT4G10310.1	Bra000707	0	0.4635	0.1689	0.364401	0.94	1.36	0.82	1.17	1	0.56	1	0.74	high-affinity K+ transporter 1
AT4G10310.1	Bra037910	0	0.5035	0.1344	0.266931	0	0.13	0	0.12	1	1	1	1	high-affinity K+ transporter 1
AT2G31865.1	Bra021755	0	0.3494	0.1212	0.34688	1.39	5.02	1.65	4.63	0.96	0.14	0.96	0.46	poly(ADP-ribose) glycohydrolase 2
AT2G31865.1	Bra021718	0	0.3772	0.1253	0.332185	0	0.26	0	0	1	1	1	1	poly(ADP-ribose) glycohydrolase 2
AT2G31865.1	Bra005637	0	1.3195	0.3468	0.262827	0.5	0.7	0.08	1.04	1	1	1	0.49	poly(ADP-ribose) glycohydrolase 2
AT1G20850.1	Bra025849	0	0.4632	0.0552	0.119171	0.57	0.3	0.1	0.27	1	1	1	1	xylem cysteine peptidase 2
AT1G20850.1	Bra012252	0	0.434	0.0444	0.102304	16.97	17.45	8.96	6.16	0.098	0.06	0.9	1	xylem cysteine peptidase 2
AT1G20850.1	Bra016447	0	0.4139	0.0361	0.0872191	81.47	45.45	51.15	20.36	1.3e-07	0.67	0.24	1	xylem cysteine peptidase 2
AT2G40000.1	Bra000158	0	0.7299	0.1066	0.146047	206.7	611.69	227.72	718.66	1	5.2e-24	1	9.5e-29	ortholog of sugar beet HS1 PRO-1 2
AT2G40000.1	Bra017040	0	0.9895	0.1056	0.106721	46.51	83.09	45.7	212.32	1	0.89	1	1.5e-27	ortholog of sugar beet HS1 PRO-1 2
AT2G40000.1	Bra004994	0	1.0879	0.1311	0.120507	9.9	302.79	24.02	364.65	1	7.4e-29	1	2.2e-39	ortholog of sugar beet HS1 PRO-1 2
AT1G74970.1	Bra015878	0	0.8161	0.0654	0.0801372	330.72	23.87	146.06	179.68	4.3e-43	1	0.9	0.89	ribosomal protein S9
AT1G74970.1	Bra003776	0	0.9854	0.0188	0.0190785	254.74	14.6	86.84	195.86	4.4e-29	1	1	0.00021	ribosomal protein S9
AT1G20870.1	Bra025851	0	0.4458	0.1755	0.393674	0.74	0.39	1.16	2.33	1	1	0.66	0.32	HSP20-like chaperones superfamily protein
AT1G20870.1	Bra012253	0	0.4993	0.1527	0.305828	0.58	2.53	3.31	0.13	1	0.44	0.15	1	HSP20-like chaperones superfamily protein
AT5G28040.1	Bra009986	0	2.4423	0.1191	0.0487655	24.54	31.21	43.88	28.41	0.94	0.49	0.005	0.96	DNA-binding storekeeper protein-related transcriptional regulator
AT5G28040.1	Bra036116	0	1.2922	0.2935	0.227132	1.14	2.13	1.65	1.82	0.81	0.44	0.8	0.81	DNA-binding storekeeper protein-related transcriptional regulator
AT3G62650.2	Bra003503	0	0.4214	0.0945	0.224252	44.6	27.14	40.3	88.5	0.78	1	0.89	1.8e-06	unknown protein; BEST Arabidopsis thaliana protein match is: unknown protein (TAIR:AT2G47485.1); Has 35333 Blast hits to 34131 proteins in 2444 species: Archae - 798; Bacteria - 22429; Metazoa - 974; Fungi - 991; Plants - 531; Viruses - 0; Other Eukaryotes - 9610 (source: NCBI BLink).
AT3G62650.2	Bra007692	0	0.6004	0.0798	0.132911	11.88	9.58	8.42	63.32	1	1	1	1.9e-15	unknown protein; BEST Arabidopsis thaliana protein match is: unknown protein (TAIR:AT2G47485.1); Has 35333 Blast hits to 34131 proteins in 2444 species: Archae - 798; Bacteria - 22429; Metazoa - 974; Fungi - 991; Plants - 531; Viruses - 0; Other Eukaryotes - 9610 (source: NCBI BLink).
AT5G24530.1	Bra029414	0	0.29	0.0552	0.190345	27.01	2.14	19.1	26.59	0.012	1	0.37	0.12	2-oxoglutarate (2OG) and Fe(II)-dependent oxygenase superfamily protein
AT5G24530.1	Bra009771	0	0.4172	0.0763	0.182886	10.91	7.71	15.93	11.83	0.68	0.94	0.086	0.77	2-oxoglutarate (2OG) and Fe(II)-dependent oxygenase superfamily protein
AT3G03140.1	Bra021369	0	0.4504	0.119	0.26421	3.12	7.25	6.72	3.76	0.9	0.18	0.32	0.95	Tudor/PWWP/MBT superfamily protein
AT3G03140.1	Bra032014	0	0.4006	0.1151	0.287319	5.91	10.28	11.21	5.34	0.9	0.22	0.11	0.97	Tudor/PWWP/MBT superfamily protein
AT5G58900.1	Bra006741	0	0.4305	0.056	0.130081	6.09	12.75	3.18	8.52	0.77	0.029	0.98	0.65	Homeodomain-like transcriptional regulator
AT5G58900.1	Bra002610	0	0.5635	0.0737	0.13079	10.91	9.12	16.8	3.72	0.48	0.65	0.011	1	Homeodomain-like transcriptional regulator
AT1G23440.1	Bra012374	0	0.4951	0.0459	0.0927085	5.52	7.42	2.94	28.35	0.99	0.92	1	6.1e-07	Peptidase C15, pyroglutamyl peptidase I-like
AT1G23440.1	Bra024600	0	0.5109	0.071	0.13897	30.82	53.58	14.52	116.79	1	0.43	1	2.2e-15	Peptidase C15, pyroglutamyl peptidase I-like
AT5G04470.1	Bra028788	6e-32	0.3579	0.095	0.265437	9.82	19.72	12.67	2.98	0.77	0.0039	0.33	1	cyclin-dependent protein kinase inhibitors
AT5G04470.1	Bra005808	2e-27	0.4396	0.2032	0.462238	2.73	5.76	5.98	3.34	0.94	0.39	0.31	0.9	cyclin-dependent protein kinase inhibitors
AT5G04470.1	Bra009451	2e-31	0.3305	0.1204	0.364297	5.06	14.91	3.28	25.44	1	0.22	1	0.00046	cyclin-dependent protein kinase inhibitors
AT4G33670.1	Bra036989	0	0.5352	0.0419	0.0782885	25.5	10.17	17.75	23.34	0.055	0.99	0.63	0.4	NAD(P)-linked oxidoreductase superfamily protein
AT4G33670.1	Bra034580	0	0.3556	0.091	0.255906	92.85	39.94	68.24	64.34	6.8e-05	1	0.22	0.95	NAD(P)-linked oxidoreductase superfamily protein
AT4G15180.1	Bra039562	0	0.2919	0.0883	0.302501	4.05	5.73	8.46	2.95	0.79	0.54	0.074	0.99	SET domain protein 2
AT4G15180.1	Bra037086	0	0.3044	0.0912	0.299606	6.53	9.2	11.37	3.7	0.77	0.28	0.072	1	SET domain protein 2
AT1G06090.1	Bra030638	0	0.3496	0.1037	0.296625	0	0	0	0.1	1	1	1	1	Fatty acid desaturase family protein
AT1G06090.1	Bra032437	0	0.5337	0.0763	0.142964	0	9.4	2.63	0	1	8.9e-05	0.77	1	Fatty acid desaturase family protein
AT1G06090.1	Bra015473	0	0.4772	0.0955	0.200126	3.33	3.8	0.99	1.55	0.38	0.3	1	0.95	Fatty acid desaturase family protein
AT5G45390.1	Bra025079	0	0.5209	0.016	0.0307161	256.08	44.36	147.06	138.87	4.8e-25	1	0.19	1	CLP protease P4
AT5G45390.1	Bra017605	0	0.5461	0.1271	0.232741	n/a	n/a	n/a	n/a	n/a	n/a	n/a	n/a	CLP protease P4
AT2G38640.1	Bra000079	0	0.553	0.0857	0.154973	1.76	14.37	1.78	4.16	1	4.1e-05	1	0.89	Protein of unknown function (DUF567)
AT2G38640.1	Bra017111	0	0.4911	0.0592	0.120546	0.56	50.03	9.75	13.15	1	1.2e-15	0.99	0.99	Protein of unknown function (DUF567)
AT2G38640.1	Bra005092	0	0.6146	0.0616	0.100228	1.61	125.72	3.75	24.08	1	2.1e-50	1	1	Protein of unknown function (DUF567)
AT3G45260.1	Bra033840	0	0.3263	0.109	0.334048	42.96	0.66	31.82	6	4.8e-08	1	0.0016	1	C2H2-like zinc finger protein
AT3G45260.1	Bra038293	0	0.4262	0.0952	0.223369	1.53	0.41	2.41	1.02	0.67	1	0.24	0.81	C2H2-like zinc finger protein
AT5G49510.2	Bra010033	0	0.3057	0.0342	0.111874	34.43	46.72	44.41	61.21	0.98	0.43	0.5	0.11	prefoldin 3
AT5G49510.2	Bra036139	0	0.2539	0.0329	0.129579	20.33	25.19	26.24	31.96	0.9	0.51	0.37	0.36	prefoldin 3
AT3G15240.2	Bra021093	1e-10	0.8671	0.5261	0.606735	0.15	0	0	0	1	1	1	1	Serine/threonine-protein kinase WNK (With No Lysine)-related
AT3G15240.2	Bra027268	0	0.3142	0.0368	0.117123	0	25.15	0	1.78	1	6.2e-15	1	1	Serine/threonine-protein kinase WNK (With No Lysine)-related
AT2G43890.1	Bra037676	0	0.3367	0.0346	0.102762	n/a	n/a	n/a	n/a	n/a	n/a	n/a	n/a	Pectin lyase-like superfamily protein
AT2G43890.1	Bra004791	0	0.3091	0.0411	0.132967	0	0.76	0	0	1	1	1	1	Pectin lyase-like superfamily protein
AT5G45380.1	Bra021967	0	0.41	0.0809	0.197317	42.03	0.34	40.49	17.06	5.1e-05	1	0.00013	1	solute:sodium symporters;urea transmembrane transporters
AT5G45380.1	Bra027607	0	0.3402	0.0424	0.124633	24.96	1.65	24.68	33.15	0.19	1	0.15	0.02	solute:sodium symporters;urea transmembrane transporters
AT4G20890.1	Bra013481	0	1.1012	0.0115	0.0104432	53.72	48.65	40.86	22.65	0.013	0.076	0.43	1	tubulin beta-9 chain
AT4G20890.1	Bra038795	0	1.0334	0.0134	0.0129669	18.77	30.69	33.79	9.25	0.87	0.033	0.004	1	tubulin beta-9 chain
AT4G20890.1	Bra020912	0	0.5991	0.0097	0.016191	40	30.24	38.33	23.14	0.059	0.65	0.083	1	tubulin beta-9 chain
AT5G17160.1	Bra023596	0	0.4325	0.2322	0.536879	5.77	17.54	32.66	1.73	1	0.19	1.1e-07	1	unknown protein; BEST Arabidopsis thaliana protein match is: unknown protein (TAIR:AT3G03130.1); Has 14330 Blast hits to 10381 proteins in 896 species: Archae - 94; Bacteria - 2881; Metazoa - 4019; Fungi - 1576; Plants - 515; Viruses - 110; Other Eukaryotes - 5135 (source: NCBI BLink).
AT5G17160.1	Bra006390	0	0.7907	0.332	0.419881	3.8	6.93	12.15	1.51	0.94	0.49	0.0041	1	unknown protein; BEST Arabidopsis thaliana protein match is: unknown protein (TAIR:AT3G03130.1); Has 14330 Blast hits to 10381 proteins in 896 species: Archae - 94; Bacteria - 2881; Metazoa - 4019; Fungi - 1576; Plants - 515; Viruses - 110; Other Eukaryotes - 5135 (source: NCBI BLink).
AT5G17160.1	Bra008576	2e-28	0.2274	0.1535	0.675022	n/a	n/a	n/a	n/a	n/a	n/a	n/a	n/a	unknown protein; BEST Arabidopsis thaliana protein match is: unknown protein (TAIR:AT3G03130.1); Has 14330 Blast hits to 10381 proteins in 896 species: Archae - 94; Bacteria - 2881; Metazoa - 4019; Fungi - 1576; Plants - 515; Viruses - 110; Other Eukaryotes - 5135 (source: NCBI BLink).
AT1G78100.1	Bra008345	0	0.4633	0.1112	0.240017	1.09	3.87	2.55	3.14	0.94	0.37	0.72	0.57	F-box family protein
AT1G78100.1	Bra015630	0	0.4453	0.1143	0.256681	18.51	20.99	12.24	16.55	0.35	0.16	0.9	0.83	F-box family protein
AT3G27660.1	Bra033021	0	0.4781	0.0969	0.202677	0.17	0.18	0	0.24	1	1	1	1	oleosin 4
AT3G27660.1	Bra039071	0	0.401	0.108	0.269327	0	0	0.12	0.16	1	1	1	1	oleosin 4
AT1G26620.1	Bra012449	0	0.3805	0.1495	0.392904	1.78	8.65	6.21	6.55	1	0.13	0.41	0.63	Plant protein of unknown function (DUF863)
AT1G26620.1	Bra016281	0	0.5212	0.1789	0.343246	0	1.13	0.1	1.1	1	0.42	1	0.49	Plant protein of unknown function (DUF863)
AT1G26620.1	Bra024703	0	0.3237	0.1621	0.500772	21.14	19.35	28.49	13.94	0.43	0.61	0.018	1	Plant protein of unknown function (DUF863)
AT2G17350.1	Bra009650	0	0.4841	0.0037	0.00764305	24.45	27.09	32.19	52.23	0.97	0.88	0.5	0.007	unknown protein; Has 119 Blast hits to 93 proteins in 40 species: Archae - 0; Bacteria - 3; Metazoa - 18; Fungi - 12; Plants - 44; Viruses - 0; Other Eukaryotes - 42 (source: NCBI BLink).
AT2G17350.1	Bra002050	0	0.5516	0	0	14.3	10.72	16.47	17.03	0.56	0.91	0.27	0.49	unknown protein; Has 119 Blast hits to 93 proteins in 40 species: Archae - 0; Bacteria - 3; Metazoa - 18; Fungi - 12; Plants - 44; Viruses - 0; Other Eukaryotes - 42 (source: NCBI BLink).
AT1G78020.1	Bra008341	0	0.3181	0.1004	0.315624	53.93	29.85	45.91	101.39	0.68	1	0.93	3.7e-07	Protein of unknown function (DUF581)
AT1G78020.1	Bra015639	0	0.4011	0.0922	0.229868	117.18	51.13	73.01	522.07	1	1	1	6e-116	Protein of unknown function (DUF581)
AT1G78020.1	Bra003661	0	0.4015	0.1483	0.369365	8.14	23.72	21.09	36.68	1	0.36	0.53	0.0078	Protein of unknown function (DUF581)
AT3G59220.1	Bra014547	0	0.4878	0.0969	0.198647	1.95	12.82	1.17	1.89	0.99	6.4e-05	0.99	1	pirin
AT3G59220.1	Bra003367	0	0.5664	0.2075	0.366349	n/a	n/a	n/a	n/a	n/a	n/a	n/a	n/a	pirin
AT3G59220.1	Bra007437	0	0.4598	0.108	0.234885	0.32	2.54	0	1.81	1	0.24	1	0.63	pirin
AT1G50020.1	Bra018826	0	0.5531	0.0962	0.173929	36.64	10.16	7.58	109.86	0.76	1	1	2.7e-24	unknown protein; FUNCTIONS IN: molecular_function unknown; INVOLVED IN: biological_process unknown; LOCATED IN: chloroplast thylakoid membrane, chloroplast; EXPRESSED IN: 24 plant structures; EXPRESSED DURING: 15 growth stages; Has 72 Blast hits to 72 proteins in 27 species: Archae - 0; Bacteria - 0; Metazoa - 0; Fungi - 0; Plants - 72; Viruses - 0; Other Eukaryotes - 0 (source: NCBI BLink).
AT1G50020.1	Bra014233	0	0.3428	0.0567	0.165403	60.58	16.03	18.8	111.02	0.056	1	1	1.5e-14	unknown protein; FUNCTIONS IN: molecular_function unknown; INVOLVED IN: biological_process unknown; LOCATED IN: chloroplast thylakoid membrane, chloroplast; EXPRESSED IN: 24 plant structures; EXPRESSED DURING: 15 growth stages; Has 72 Blast hits to 72 proteins in 27 species: Archae - 0; Bacteria - 0; Metazoa - 0; Fungi - 0; Plants - 72; Viruses - 0; Other Eukaryotes - 0 (source: NCBI BLink).
AT3G51060.1	Bra038880	0	0.4846	0.066	0.136195	0.57	3.53	4.81	2.58	1	0.44	0.19	0.82	Lateral root primordium (LRP) protein-related
AT3G51060.1	Bra036838	0	0.4181	0.0579	0.138484	0.13	3.5	3.6	1.38	1	0.3	0.28	0.93	Lateral root primordium (LRP) protein-related
AT1G12550.1	Bra019774	0	0.5318	0.1503	0.282625	1.37	1.73	1.33	0.77	0.67	0.67	0.66	1	D-isomer specific 2-hydroxyacid dehydrogenase family protein
AT1G12550.1	Bra026966	0	0.7992	0.1662	0.207958	0	0.14	0	0.87	1	1	1	1	D-isomer specific 2-hydroxyacid dehydrogenase family protein
AT2G30140.1	Bra022781	0	0.588	0.1315	0.223639	20.93	18.41	7.42	9.52	0.03	0.09	0.98	0.99	UDP-Glycosyltransferase superfamily protein
AT2G30140.1	Bra018333	0	0.5728	0.1714	0.299232	13.98	1.02	2.49	6.7	0.0009	1	0.98	0.67	UDP-Glycosyltransferase superfamily protein
AT3G03200.1	Bra021366	0	0.3616	0.0584	0.161504	1.15	3.32	0.48	0.56	0.75	0.093	1	1	NAC domain containing protein 45
AT3G03200.1	Bra032009	0	0.3588	0.0714	0.198997	0.46	0.63	0.27	0	1	1	1	1	NAC domain containing protein 45
AT5G49300.1	Bra020650	0	0.7239	0.1251	0.172814	5.93	16.06	17.91	19.32	1	0.33	0.18	0.27	GATA transcription factor 16
AT5G49300.1	Bra037421	0	0.7304	0.1176	0.161008	4.31	24.71	16.98	13.72	1	0.0033	0.27	0.89	GATA transcription factor 16
AT4G18890.1	Bra013359	0	0.2983	0.0221	0.0740865	10.87	41.35	16.13	17.3	1	1e-06	0.87	0.97	BES1/BZR1 homolog 3
AT4G18890.1	Bra012570	0	0.2712	0.0197	0.0726401	20.49	48.09	26.31	69.7	1	0.07	0.99	9.6e-05	BES1/BZR1 homolog 3
AT4G18890.1	Bra020986	0	0.4543	0.1419	0.312349	0	2.83	0.93	3.21	1	0.44	1	0.23	BES1/BZR1 homolog 3
AT5G26594.1	Bra020537	0	0.3294	0.0955	0.289921	0	0	0	0	1	1	1	1	response regulator 24
AT5G26594.1	Bra036579	0	0.4163	0.0773	0.185683	n/a	n/a	n/a	n/a	n/a	n/a	n/a	n/a	response regulator 24
AT1G14040.1	Bra019690	0	0.4503	0.0814	0.180768	5.04	23.12	6.23	8.41	0.99	1.8e-05	0.95	0.94	EXS (ERD1/XPR1/SYG1) family protein
AT1G14040.1	Bra026863	0	0.43	0.0998	0.232093	2.29	73.95	16.79	10.71	1	5.2e-24	0.98	1	EXS (ERD1/XPR1/SYG1) family protein
AT5G53940.1	Bra022684	0	0.3341	0.0433	0.129602	10.49	3.39	8.15	44.59	0.97	1	0.99	1.2e-10	Yippee family putative zinc-binding protein
AT5G53940.1	Bra003024	0	0.328	0.0218	0.0664634	23.46	22.29	23.16	157.88	1	1	1	9.6e-38	Yippee family putative zinc-binding protein
AT5G03730.2	Bra005778	0	0.4141	0.0426	0.102874	16.32	27.69	22.34	13.32	0.83	0.022	0.21	1	Protein kinase superfamily protein
AT5G03730.2	Bra009514	0	0.4276	0.0371	0.0867633	8.51	15.54	14.08	13.17	0.94	0.2	0.3	0.73	Protein kinase superfamily protein
AT2G18510.1	Bra039603	0	0.4585	0.0639	0.139368	0	0	0.12	0	1	1	1	1	RNA-binding (RRM/RBD/RNP motifs) family protein
AT2G18510.1	Bra037217	0	0.4387	0.0708	0.161386	81.06	95.97	139.39	24.24	0.59	0.048	7.5e-13	1	RNA-binding (RRM/RBD/RNP motifs) family protein
AT3G06778.1	Bra040290	0	0.45	0.1523	0.338444	3.1	7.64	1.74	0.81	0.64	0.011	0.96	1	Chaperone DnaJ-domain superfamily protein
AT3G06778.1	Bra001216	0	0.3137	0.1017	0.324195	0.49	8.07	0.44	0	1	1.1e-05	1	1	Chaperone DnaJ-domain superfamily protein
AT4G22758.1	Bra013644	0	0.395	0.1501	0.38	4.08	5.75	2.41	2.22	0.45	0.18	0.87	0.94	unknown protein; LOCATED IN: chloroplast; BEST Arabidopsis thaliana protein match is: unknown protein (TAIR:AT2G27830.1).
AT4G22758.1	Bra020832	0	0.3699	0.1683	0.454988	1.12	5.9	1.73	1.99	0.94	0.041	0.93	0.95	unknown protein; LOCATED IN: chloroplast; BEST Arabidopsis thaliana protein match is: unknown protein (TAIR:AT2G27830.1).
AT2G42380.1	Bra000256	0	0.807	0.1919	0.237794	0.43	0.64	0.09	11.93	1	1	1	8.5e-06	Basic-leucine zipper (bZIP) transcription factor family protein
AT2G42380.1	Bra004689	0	0.5206	0.0943	0.181137	77.8	3.15	51.77	12.66	4.5e-14	1	0.00079	1	Basic-leucine zipper (bZIP) transcription factor family protein
AT1G05700.1	Bra030622	0	0.4095	0.1272	0.310623	0.55	7.03	1.79	2.31	1	0.0059	0.93	0.86	Leucine-rich repeat transmembrane protein kinase protein
AT1G05700.1	Bra015449	0	0.4069	0.072	0.176948	0	0	0	0	1	1	1	1	Leucine-rich repeat transmembrane protein kinase protein
AT1G18300.1	Bra025917	0	0.5905	0.0876	0.148349	31.01	257.83	28.7	186.57	1	2.4e-39	1	1.9e-05	nudix hydrolase homolog 4
AT1G18300.1	Bra016561	0	0.5363	0.0752	0.14022	129.06	460.15	87.25	296.27	1	2.1e-56	1	0.082	nudix hydrolase homolog 4
AT5G59580.1	Bra020310	0	0.4671	0.0896	0.191822	0.58	0.15	0.93	0.19	1	1	1	1	UDP-glucosyl transferase 76E1
AT5G59580.1	Bra006707	0	0.4095	0.1028	0.251038	1.49	0.69	0.79	1.27	0.56	1	1	0.63	UDP-glucosyl transferase 76E1
AT5G59580.1	Bra002556	0	0.4946	0.1073	0.216943	0.14	0.58	0.02	1.07	1	1	1	0.28	UDP-glucosyl transferase 76E1
AT2G18890.1	Bra038828	0	0.3046	0.0402	0.131976	7.96	0.17	1.7	2.69	0.0062	1	0.95	0.86	Protein kinase superfamily protein
AT2G18890.1	Bra038555	0	0.2121	0.0346	0.163131	2.66	8.35	1.16	9.11	0.97	0.083	1	0.11	Protein kinase superfamily protein
AT4G08980.5	Bra000662	0	0.5095	0.0474	0.0930324	22.83	28.5	42.19	53.99	1	0.94	0.087	0.023	F-BOX WITH WD-40 2
AT4G08980.5	Bra038402	0	0.4613	0.047	0.101886	1.78	1.26	1.76	6.09	0.94	0.94	0.93	0.036	F-BOX WITH WD-40 2
AT1G50430.2	Bra030492	6e-35	0.3839	0.0422	0.109924	n/a	n/a	n/a	n/a	n/a	n/a	n/a	n/a	Ergosterol biosynthesis ERG4/ERG24 family
AT1G50430.2	Bra014252	0	0.3382	0.0337	0.0996452	61.57	92.59	84.42	53.46	0.91	0.0018	0.019	1	Ergosterol biosynthesis ERG4/ERG24 family
AT1G12900.1	Bra019797	0	0.2841	0.0128	0.0450546	722.68	0.58	85.21	772.8	3.1e-77	1	1	3.6e-66	glyceraldehyde 3-phosphate dehydrogenase A subunit 2
AT1G12900.1	Bra026948	0	0.3514	0.0183	0.0520774	853.34	1.08	98.02	678.76	1.8e-131	1	1	2.6e-30	glyceraldehyde 3-phosphate dehydrogenase A subunit 2
AT3G11650.1	Bra038669	0	0.6421	0.1477	0.230026	0.13	0	0	0	1	1	1	1	NDR1/HIN1-like 2
AT3G11650.1	Bra034823	0	2.39	0.2256	0.0943933	28.67	63.72	110.24	4.83	1	0.018	2.8e-20	1	NDR1/HIN1-like 2
AT1G18320.1	Bra016560	0	0.3335	0.0651	0.195202	n/a	n/a	n/a	n/a	n/a	n/a	n/a	n/a	Mitochondrial import inner membrane translocase subunit Tim17/Tim22/Tim23 family protein
AT1G18320.1	Bra031026	0	0.3888	0.0581	0.149434	39.74	23.45	33.45	29.24	0.045	0.94	0.25	0.92	Mitochondrial import inner membrane translocase subunit Tim17/Tim22/Tim23 family protein
AT4G14650.1	Bra036879	4e-37	0.8167	0.4407	0.539611	0.55	2.64	1.53	0.95	1	0.35	0.74	1	unknown protein; FUNCTIONS IN: molecular_function unknown; INVOLVED IN: N-terminal protein myristoylation; EXPRESSED IN: 6 plant structures; EXPRESSED DURING: petal differentiation and expansion stage; Has 2407 Blast hits to 1833 proteins in 310 species: Archae - 19; Bacteria - 223; Metazoa - 708; Fungi - 285; Plants - 140; Viruses - 42; Other Eukaryotes - 990 (source: NCBI BLink).
AT4G14650.1	Bra039722	0	3.8904	0.9795	0.251774	0	0.79	0.03	0.26	1	1	1	1	unknown protein; FUNCTIONS IN: molecular_function unknown; INVOLVED IN: N-terminal protein myristoylation; EXPRESSED IN: 6 plant structures; EXPRESSED DURING: petal differentiation and expansion stage; Has 2407 Blast hits to 1833 proteins in 310 species: Archae - 19; Bacteria - 223; Metazoa - 708; Fungi - 285; Plants - 140; Viruses - 42; Other Eukaryotes - 990 (source: NCBI BLink).
AT5G12980.1	Bra006173	0	0.4416	0.1159	0.262455	4.5	2.66	7.44	0.74	0.45	0.88	0.027	1	Cell differentiation, Rcd1-like protein
AT5G12980.1	Bra008866	0	0.5121	0.1585	0.30951	0.11	0.23	0.04	0.25	1	1	1	1	Cell differentiation, Rcd1-like protein
AT5G58020.1	Bra020397	0	0.5469	0.0733	0.134028	11.15	15.8	16.81	6.81	0.69	0.18	0.091	1	unknown protein; CONTAINS InterPro DOMAIN/s: Protein of unknown function DUF602 (InterPro:IPR006735); Has 385 Blast hits to 385 proteins in 189 species: Archae - 0; Bacteria - 0; Metazoa - 153; Fungi - 117; Plants - 50; Viruses - 0; Other Eukaryotes - 65 (source: NCBI BLink).
AT5G58020.1	Bra002678	0	0.6313	0.0851	0.134801	53.76	74.27	67.74	79.49	0.98	0.14	0.37	0.46	unknown protein; CONTAINS InterPro DOMAIN/s: Protein of unknown function DUF602 (InterPro:IPR006735); Has 385 Blast hits to 385 proteins in 189 species: Archae - 0; Bacteria - 0; Metazoa - 153; Fungi - 117; Plants - 50; Viruses - 0; Other Eukaryotes - 65 (source: NCBI BLink).
AT1G78120.1	Bra015628	0	0.3924	0.0776	0.197757	1.53	27.61	1.5	0.68	1	3.3e-14	1	1	Tetratricopeptide repeat (TPR)-like superfamily protein
AT1G78120.1	Bra003657	0	0.4255	0.0944	0.221857	0.25	29.99	0.09	0.06	1	1e-18	1	1	Tetratricopeptide repeat (TPR)-like superfamily protein
AT3G58140.1	Bra003322	0	0.5328	0.0413	0.077515	43.79	12.95	23.37	23.46	5e-05	1	0.64	0.93	phenylalanyl-tRNA synthetase class IIc family protein
AT3G58140.1	Bra007382	0	0.5171	0.0479	0.092632	63.83	14.6	35.53	34.3	5.3e-07	1	0.49	0.94	phenylalanyl-tRNA synthetase class IIc family protein
AT5G10370.1	Bra006057	0	0.4747	0.1077	0.22688	3.07	8.48	8.75	9.53	0.98	0.39	0.37	0.44	helicase domain-containing protein / IBR domain-containing protein / zinc finger protein-related
AT5G10370.1	Bra009038	0	0.4731	0.13	0.274783	2.57	2.62	4.77	3.43	0.83	0.82	0.3	0.71	helicase domain-containing protein / IBR domain-containing protein / zinc finger protein-related
AT1G76250.1	Bra015773	0	0.4512	0.0845	0.187278	0.84	2.77	0.61	0.21	1	0.14	1	1	unknown protein; INVOLVED IN: biological_process unknown; LOCATED IN: endomembrane system; EXPRESSED IN: 6 plant structures; EXPRESSED DURING: 4 anthesis, petal differentiation and expansion stage; Has 74 Blast hits to 74 proteins in 16 species: Archae - 0; Bacteria - 0; Metazoa - 1; Fungi - 0; Plants - 69; Viruses - 0; Other Eukaryotes - 4 (source: NCBI BLink).
AT1G76250.1	Bra003728	0	0.5136	0.1011	0.196846	0.08	0.16	0.05	0	1	1	1	1	unknown protein; INVOLVED IN: biological_process unknown; LOCATED IN: endomembrane system; EXPRESSED IN: 6 plant structures; EXPRESSED DURING: 4 anthesis, petal differentiation and expansion stage; Has 74 Blast hits to 74 proteins in 16 species: Archae - 0; Bacteria - 0; Metazoa - 1; Fungi - 0; Plants - 69; Viruses - 0; Other Eukaryotes - 4 (source: NCBI BLink).
AT4G37930.1	Bra011796	0	0.2975	0.0175	0.0588235	393.67	7.91	28.06	367.38	3.8e-53	1	1	2.3e-26	serine transhydroxymethyltransferase 1
AT4G37930.1	Bra010622	0	0.2683	0.0133	0.0495714	203.74	4.5	24.71	264.67	1.7e-16	1	1	3.7e-31	serine transhydroxymethyltransferase 1
AT3G14660.1	Bra021570	0	0.3876	0.0829	0.21388	53.65	169.83	36.83	20.74	0.99	2.6e-38	1	1	cytochrome P450, family 72, subfamily A, polypeptide 13
AT3G14660.1	Bra027319	0	0.4145	0.0981	0.236671	211.29	29.21	5.31	91.11	1e-50	1	1	0.72	cytochrome P450, family 72, subfamily A, polypeptide 13
AT3G27025.1	Bra032976	0	0.3036	0.2273	0.748682	0.72	0	0.15	0.52	1	1	1	1	unknown protein; Has 25 Blast hits to 25 proteins in 6 species: Archae - 0; Bacteria - 0; Metazoa - 1; Fungi - 0; Plants - 24; Viruses - 0; Other Eukaryotes - 0 (source: NCBI BLink).
AT3G27025.1	Bra025245	0	0.4505	0.233	0.517203	0	1.84	0.15	1.54	1	0.42	1	0.49	unknown protein; Has 25 Blast hits to 25 proteins in 6 species: Archae - 0; Bacteria - 0; Metazoa - 1; Fungi - 0; Plants - 24; Viruses - 0; Other Eukaryotes - 0 (source: NCBI BLink).
AT1G09310.1	Bra018568	0	0.5938	0.1043	0.175648	58.12	0.36	19.4	110.8	0.023	1	1	4e-18	Protein of unknown function, DUF538
AT1G09310.1	Bra030768	0	0.4662	0.0791	0.16967	17.99	1.18	13.75	60.51	0.92	1	0.99	2.5e-13	Protein of unknown function, DUF538
AT5G10310.1	Bra028591	2.99878e-43	0.5195	0.1124	0.216362	16.04	5.12	27.68	4.58	0.19	1	8e-06	1	unknown protein; FUNCTIONS IN: molecular_function unknown; INVOLVED IN: biological_process unknown; LOCATED IN: endomembrane system; EXPRESSED IN: 17 plant structures; EXPRESSED DURING: 10 growth stages; BEST Arabidopsis thaliana protein match is: unknown protein (TAIR:AT3G13898.1); Has 1807 Blast hits to 1807 proteins in 277 species: Archae - 0; Bacteria - 0; Metazoa - 736; Fungi - 347; Plants -…
AT5G10310.1	Bra009042	0	0.5658	0.0921	0.162778	2.08	6.88	17.24	0.98	0.99	0.62	6.4e-06	1	unknown protein; FUNCTIONS IN: molecular_function unknown; INVOLVED IN: biological_process unknown; LOCATED IN: endomembrane system; EXPRESSED IN: 17 plant structures; EXPRESSED DURING: 10 growth stages; BEST Arabidopsis thaliana protein match is: unknown protein (TAIR:AT3G13898.1); Has 1807 Blast hits to 1807 proteins in 277 species: Archae - 0; Bacteria - 0; Metazoa - 736; Fungi - 347; Plants -…
AT5G15770.1	Bra023537	0	0.8658	0.1083	0.125087	15.67	38.71	33.55	15.63	0.99	0.0019	0.029	1	glucose-6-phosphate acetyltransferase 1
AT5G15770.1	Bra008677	0	0.7141	0.0897	0.125613	11.26	36.4	25.7	48.08	1	0.086	0.78	0.0049	glucose-6-phosphate acetyltransferase 1
AT3G12775.1	Bra001469	0	0.7221	0.281	0.389143	n/a	n/a	n/a	n/a	n/a	n/a	n/a	n/a	ubiquitin-conjugating enzyme family protein
AT3G12775.1	Bra034732	0	1.0703	0.2644	0.247034	0	0.17	0	0	1	1	1	1	ubiquitin-conjugating enzyme family protein
AT4G12340.1	Bra018472	0	0.3413	0.1423	0.416935	23.19	24.43	28.41	11.95	0.35	0.25	0.039	1	copper ion binding
AT4G12340.1	Bra029447	0	0.5537	0.1333	0.240744	50.79	44.46	60	39.67	0.33	0.69	0.01	1	copper ion binding
AT5G19150.2	Bra023708	0	0.3912	0.0421	0.107618	0.73	1.45	2.35	3.93	1	0.89	0.59	0.32	pfkB-like carbohydrate kinase family protein
AT5G19150.2	Bra006496	0	0.3556	0.0444	0.124859	7.54	9.58	11.86	13.13	0.9	0.68	0.36	0.37	pfkB-like carbohydrate kinase family protein
AT5G52660.2	Bra029111	0	0.4471	0.0604	0.135093	25.88	32.05	29.1	39.6	0.89	0.39	0.58	0.29	Homeodomain-like superfamily protein
AT5G52660.2	Bra003117	0	0.3606	0.0587	0.162784	23.52	20.07	12.19	16.39	0.074	0.26	0.93	0.89	Homeodomain-like superfamily protein
AT1G13340.1	Bra019826	0	0.2937	0.1305	0.444331	0.29	106.36	0.75	9.32	1	9.7e-54	1	1	Regulator of Vps4 activity in the MVB pathway protein
AT1G13340.1	Bra026912	1.99965e-42	0.5162	0.1724	0.333979	n/a	n/a	n/a	n/a	n/a	n/a	n/a	n/a	Regulator of Vps4 activity in the MVB pathway protein
AT1G05370.1	Bra032465	0	0.2826	0.046	0.162774	2	20.2	5.53	0.86	1	1.5e-07	0.82	1	Sec14p-like phosphatidylinositol transfer family protein
AT1G05370.1	Bra015421	0	0.3438	0.032	0.0930774	0.39	6.11	1.96	2.77	1	0.028	0.93	0.82	Sec14p-like phosphatidylinositol transfer family protein
AT1G58080.1	Bra035466	0	0.3291	0.0493	0.149802	11.4	42.85	35	28.57	1	0.0021	0.064	0.88	ATP phosphoribosyl transferase 1
AT1G58080.1	Bra027887	0	0.39	0.0546	0.14	81.5	55.5	77.64	36.16	0.0021	0.79	0.0046	1	ATP phosphoribosyl transferase 1
AT3G22260.3	Bra023840	0	0.4819	0.0548	0.113717	5.77	13.39	6.96	24.09	1	0.39	0.98	0.0025	Cysteine proteinases superfamily protein
AT3G22260.3	Bra031344	0	0.3705	0.0598	0.161404	8.37	26.93	10.3	11.85	0.98	0.0002	0.89	0.95	Cysteine proteinases superfamily protein
AT3G03260.1	Bra021363	0	0.4408	0.2554	0.579401	0	0	0.03	0	1	1	1	1	homeodomain GLABROUS 8
AT3G03260.1	Bra032003	0	0.4303	0.2668	0.620033	0.05	0.19	0	0.04	1	1	1	1	homeodomain GLABROUS 8
AT5G05260.1	Bra028764	0	0.4586	0.0921	0.200829	0	0	0	0	1	1	1	1	cytochrome p450 79a2
AT5G05260.1	Bra009100	0	0.4456	0.1001	0.224641	0	0	0.35	0.23	1	1	1	1	cytochrome p450 79a2
AT1G04610.1	Bra032499	0	0.6492	0.0401	0.0617683	0	0.71	0	0	1	1	1	1	YUCCA 3
AT1G04610.1	Bra015334	0	0.775	0.0374	0.0482581	0	1.07	0	0.1	1	0.24	1	1	YUCCA 3
AT3G15070.2	Bra001582	0	0.4512	0.2027	0.449246	9.61	12.62	10.58	17.98	0.89	0.55	0.77	0.2	RING/U-box superfamily protein
AT3G15070.2	Bra027282	0	0.3459	0.1967	0.568661	2.09	8.44	4.55	6.74	0.98	0.11	0.76	0.57	RING/U-box superfamily protein
AT1G69930.1	Bra007890	0	0.3393	0.0444	0.130858	2.32	1.59	0.38	1.29	0.35	0.67	1	0.81	glutathione S-transferase TAU 11
AT1G69930.1	Bra016250	0	0.3336	0.0459	0.13759	97.75	2.98	6.07	20.65	1.7e-35	1	1	1	glutathione S-transferase TAU 11
AT1G69930.1	Bra003970	0	0.344	0.0313	0.0909884	19.46	0.57	6.45	8.8	7.5e-05	1	0.84	0.79	glutathione S-transferase TAU 11
AT5G05920.1	Bra028746	0	0.4854	0.0294	0.0605686	0.44	2.84	0.42	0.72	1	0.14	1	1	deoxyhypusine synthase
AT5G05920.1	Bra009150	0	0.4914	0.0297	0.0604396	15.72	22.2	21	26.71	0.94	0.38	0.43	0.34	deoxyhypusine synthase
AT1G68850.1	Bra038345	0	0.5454	0.052	0.0953429	0.09	9.12	0	0.66	1	2.6e-06	1	1	Peroxidase superfamily protein
AT1G68850.1	Bra004343	0	0.4247	0.0435	0.102425	0.52	13.38	0.33	0.97	1	9.4e-08	1	1	Peroxidase superfamily protein
AT1G68850.1	Bra004014	0	0.5066	0.0501	0.0988946	0	2.98	0	0	1	0.057	1	1	Peroxidase superfamily protein
AT1G70670.1	Bra007934	0	0.7107	0.0707	0.0994794	5.47	28.3	3.18	31.7	1	0.0013	1	0.0014	Caleosin-related family protein
AT1G70670.1	Bra016195	0	0.4895	0.0772	0.157712	39.78	53.31	34.52	175.85	1	1	1	8.5e-27	Caleosin-related family protein
AT1G70670.1	Bra003948	0	0.5776	0.0671	0.11617	1.8	11.21	3.36	17.74	1	0.15	0.99	0.0042	Caleosin-related family protein
AT1G30970.2	Bra039880	0	0.3981	0.1302	0.327054	31.06	22.86	36.08	30.26	0.37	0.94	0.059	0.82	zinc finger (C2H2 type) family protein
AT1G30970.2	Bra023153	0	0.4441	0.1012	0.227877	35.07	38.44	52.48	28.77	0.7	0.45	0.0023	1	zinc finger (C2H2 type) family protein
AT2G47880.1	Bra021444	0	0.4107	0.0171	0.0416362	64.55	0	1.14	0.84	1.8e-38	1	1	1	Glutaredoxin family protein
AT2G47880.1	Bra004424	0	0.3862	0.0257	0.0665458	0	0	0	1.88	1	1	1	0.28	Glutaredoxin family protein
AT2G45110.1	Bra000370	0	0.6226	0.1183	0.19001	0	0	0.04	0	1	1	1	1	expansin B4
AT2G45110.1	Bra004889	0	1.5186	0.5085	0.334848	2.28	9.53	1.03	1.67	0.89	0.00071	0.98	0.99	expansin B4
AT4G25870.1	Bra013927	0	0.3472	0.0485	0.139689	4.73	13.43	9.48	1.22	0.93	0.0078	0.19	1	Core-2/I-branching beta-1,6-N-acetylglucosaminyltransferase family protein
AT4G25870.1	Bra019138	0	0.4314	0.0655	0.151831	3.06	9.62	6.99	4.19	0.94	0.077	0.41	0.93	Core-2/I-branching beta-1,6-N-acetylglucosaminyltransferase family protein
AT4G25870.1	Bra010446	0	0.3346	0.0935	0.279438	0	0	0	0.04	1	1	1	1	Core-2/I-branching beta-1,6-N-acetylglucosaminyltransferase family protein
AT5G43990.2	Bra033710	0	0.4115	0.2091	0.508141	5.42	11.08	17.1	4.68	0.96	0.29	0.0031	1	SET-domain containing protein lysine methyltransferase family protein
AT5G43990.2	Bra036004	0	0.4367	0.1818	0.416304	11.01	31.97	29.39	32.29	1	0.092	0.17	0.33	SET-domain containing protein lysine methyltransferase family protein
AT2G16900.1	Bra013042	0	0.4597	0.1206	0.262345	0.5	0.18	1.46	0.47	1	1	0.41	1	Arabidopsis phospholipase-like protein (PEARLI 4) family
AT2G16900.1	Bra002003	0	0.3665	0.1178	0.321419	7.32	5.21	3.19	7.72	0.31	0.68	0.93	0.44	Arabidopsis phospholipase-like protein (PEARLI 4) family
AT1G68870.1	Bra038344	7.9874e-44	0.3257	0.1487	0.456555	6.33	1.64	1.86	2.83	0.047	0.96	0.95	0.86	SOB five-like 2
AT1G68870.1	Bra004344	1.99993e-41	0.2299	0.0976	0.424532	2.08	0.46	2.29	3.41	0.61	1	0.52	0.32	SOB five-like 2
AT1G68870.1	Bra004013	7.00649e-44	0.3836	0.1412	0.368092	0.72	0	0.4	0.89	1	1	1	1	SOB five-like 2
AT5G25265.1	Bra020495	0	0.5718	0.0557	0.0974117	42.3	73.73	58.63	40.58	0.95	0.00053	0.12	1	unknown protein; FUNCTIONS IN: molecular_function unknown; INVOLVED IN: biological_process unknown; LOCATED IN: plasma membrane, membrane; EXPRESSED IN: cultured cell, leaf; BEST Arabidopsis thaliana protein match is: unknown protein (TAIR:AT2G25260.1); Has 30201 Blast hits to 17322 proteins in 780 species: Archae - 12; Bacteria - 1396; Metazoa - 17338; Fungi - 3422; Plants - 5037; Viruses - 0; O…
AT5G25265.1	Bra036538	0	0.4587	0.0592	0.12906	8.58	18.75	22.53	12.19	0.99	0.19	0.018	0.96	unknown protein; FUNCTIONS IN: molecular_function unknown; INVOLVED IN: biological_process unknown; LOCATED IN: plasma membrane, membrane; EXPRESSED IN: cultured cell, leaf; BEST Arabidopsis thaliana protein match is: unknown protein (TAIR:AT2G25260.1); Has 30201 Blast hits to 17322 proteins in 780 species: Archae - 12; Bacteria - 1396; Metazoa - 17338; Fungi - 3422; Plants - 5037; Viruses - 0; O…
AT1G73180.1	Bra008078	2e-16	1.0295	0.3121	0.303157	0	0	0	0.15	1	1	1	1	Eukaryotic translation initiation factor eIF2A family protein
AT1G73180.1	Bra003854	0	0.3098	0.0629	0.203034	32.45	34.14	39.17	22.18	0.43	0.26	0.036	1	Eukaryotic translation initiation factor eIF2A family protein
AT1G07473.1	Bra030685	2e-23	0.6118	0.2729	0.446061	0.43	0	0.79	0.67	1	1	1	1	unknown protein; BEST Arabidopsis thaliana protein match is: unknown protein (TAIR:AT1G07476.1); Has 22 Blast hits to 22 proteins in 6 species: Archae - 0; Bacteria - 0; Metazoa - 0; Fungi - 0; Plants - 22; Viruses - 0; Other Eukaryotes - 0 (source: NCBI BLink).
AT1G07473.1	Bra015581	9.94922e-44	0.4603	0.1257	0.273083	0.13	0	0.09	0.24	1	1	1	1	unknown protein; BEST Arabidopsis thaliana protein match is: unknown protein (TAIR:AT1G07476.1); Has 22 Blast hits to 22 proteins in 6 species: Archae - 0; Bacteria - 0; Metazoa - 0; Fungi - 0; Plants - 22; Viruses - 0; Other Eukaryotes - 0 (source: NCBI BLink).
AT5G20290.1	Bra020098	0	0.568	0.0465	0.0818662	348.94	301.45	379.88	193.91	0.00036	0.31	9.2e-10	1	Ribosomal protein S8e family protein
AT5G20290.1	Bra006553	0	0.8088	0.0565	0.0698566	411.71	386.5	488.46	329.24	0.13	0.54	2.4e-10	1	Ribosomal protein S8e family protein
AT5G20290.1	Bra002290	0	0.7208	0.0444	0.0615982	414.35	373.89	459.77	303.2	0.012	0.48	1.3e-08	1	Ribosomal protein S8e family protein
AT1G10390.1	Bra018441	0	0.2754	0.0666	0.24183	29.38	48.81	43.46	16.86	0.84	0.0024	0.023	1	Nucleoporin autopeptidase
AT1G10390.1	Bra019938	0	0.2847	0.0719	0.252547	12.05	18.77	20.3	16.63	0.91	0.31	0.14	0.83	Nucleoporin autopeptidase
AT5G40700.1	Bra028471	0	0.4893	0.1603	0.327611	2.01	3.16	4.63	0.39	0.74	0.44	0.14	1	unknown protein; BEST Arabidopsis thaliana protein match is: unknown protein (TAIR:AT3G27350.1); Has 35333 Blast hits to 34131 proteins in 2444 species: Archae - 798; Bacteria - 22429; Metazoa - 974; Fungi - 991; Plants - 531; Viruses - 0; Other Eukaryotes - 9610 (source: NCBI BLink).
AT5G40700.1	Bra025552	0	0.519	0.2333	0.449518	1.44	2.7	6.38	0.91	0.94	0.73	0.025	1	unknown protein; BEST Arabidopsis thaliana protein match is: unknown protein (TAIR:AT3G27350.1); Has 35333 Blast hits to 34131 proteins in 2444 species: Archae - 798; Bacteria - 22429; Metazoa - 974; Fungi - 991; Plants - 531; Viruses - 0; Other Eukaryotes - 9610 (source: NCBI BLink).
AT5G43540.1	Bra033683	1.4013e-45	0.3319	0.0802	0.241639	0	0.73	0	0	1	1	1	1	C2H2 and C2HC zinc fingers superfamily protein
AT5G43540.1	Bra027500	0	0.3948	0.0935	0.236829	0	2.24	0	0.78	1	0.057	1	1	C2H2 and C2HC zinc fingers superfamily protein
AT3G52105.1	Bra033458	4e-29	0.2546	0.0535	0.210134	2.03	1.43	0.78	32.32	1	1	1	5.1e-14	unknown protein; FUNCTIONS IN: molecular_function unknown; INVOLVED IN: biological_process unknown; LOCATED IN: endomembrane system; Has 35333 Blast hits to 34131 proteins in 2444 species: Archae - 798; Bacteria - 22429; Metazoa - 974; Fungi - 991; Plants - 531; Viruses - 0; Other Eukaryotes - 9610 (source: NCBI BLink).
AT3G52105.1	Bra006898	3e-25	0.3211	0.1026	0.319527	2.93	2.38	1.72	38.28	1	1	1	7.7e-15	unknown protein; FUNCTIONS IN: molecular_function unknown; INVOLVED IN: biological_process unknown; LOCATED IN: endomembrane system; Has 35333 Blast hits to 34131 proteins in 2444 species: Archae - 798; Bacteria - 22429; Metazoa - 974; Fungi - 991; Plants - 531; Viruses - 0; Other Eukaryotes - 9610 (source: NCBI BLink).
AT5G20260.1	Bra006550	0	0.2972	0.1086	0.36541	0.28	0.17	0	0.15	1	1	1	1	Exostosin family protein
AT5G20260.1	Bra002287	0	0.3578	0.0825	0.230576	0.14	0	1.39	0	1	1	0.23	1	Exostosin family protein
AT1G75620.1	Bra008211	0	0.533	0.1448	0.27167	0.43	0.48	0.24	0	1	1	1	1	glyoxal oxidase-related protein
AT1G75620.1	Bra015830	0	0.5714	0.1259	0.220336	0.06	0.12	0	0	1	1	1	1	glyoxal oxidase-related protein
AT2G01670.1	Bra026642	0	0.3244	0.0559	0.172318	4.87	9.17	5.74	5.94	0.87	0.12	0.69	0.85	nudix hydrolase homolog 17
AT2G01670.1	Bra024864	0	0.3334	0.0315	0.0944811	7.24	36.39	7.08	67.68	1	0.063	1	6.4e-11	nudix hydrolase homolog 17
AT5G52020.1	Bra028291	0	0.4309	0.1066	0.247389	113.61	355.1	78.73	55.48	1	1e-74	1	1	Integrase-type DNA-binding superfamily protein
AT5G52020.1	Bra022573	0	0.5156	0.1055	0.204616	2.24	68.67	6.63	7.34	1	5.7e-28	1	1	Integrase-type DNA-binding superfamily protein
AT5G52020.1	Bra029147	0	0.6547	0.1609	0.245761	16.51	0	1.13	1.26	1.3e-08	1	0.99	1	Integrase-type DNA-binding superfamily protein
AT5G25460.1	Bra020500	0	0.5361	0.0492	0.0917739	187.05	5.35	31.46	209.66	4e-18	1	1	1.3e-18	Protein of unknown function, DUF642
AT5G25460.1	Bra009841	0	0.5481	0.0468	0.0853859	375.82	10.04	149.98	600.54	1.2e-11	1	1	4.6e-67	Protein of unknown function, DUF642
AT3G23870.1	Bra001924	0	0.3534	0.0523	0.147991	0	0.6	0.13	0	1	1	1	1	Protein of unknown function (DUF803)
AT3G23870.1	Bra014990	0	0.4444	0.0577	0.129838	9.74	3.58	6.06	9.24	0.19	0.98	0.67	0.4	Protein of unknown function (DUF803)
AT1G80670.1	Bra008447	0	0.5326	0.0242	0.0454375	26.58	50.19	52.26	62.76	1	0.26	0.13	0.12	Transducin/WD40 repeat-like superfamily protein
AT1G80670.1	Bra003577	0	0.5323	0.0564	0.105955	0	0	0.08	0.11	1	1	1	1	Transducin/WD40 repeat-like superfamily protein
AT1G80670.1	Bra035162	0	0.5265	0.0305	0.0579297	16.67	13.07	24.06	6.57	0.35	0.71	0.0031	1	Transducin/WD40 repeat-like superfamily protein
AT1G25530.1	Bra011000	0	0.3455	0.0407	0.1178	10	24.54	15.15	31.16	1	0.13	0.87	0.029	Transmembrane amino acid transporter family protein
AT1G25530.1	Bra024738	0	0.3699	0.0485	0.131117	0	9.96	0.39	0.11	1	2.6e-06	1	1	Transmembrane amino acid transporter family protein
AT2G25280.1	Bra032029	0	0.5916	0.0404	0.0682894	12.31	35.81	21.65	21.36	1	0.0012	0.55	0.88	CONTAINS InterPro DOMAIN/s: UPF0103/Mediator of ErbB2-driven cell motility (Memo), related (InterPro:IPR002737); Has 1074 Blast hits to 1072 proteins in 474 species: Archae - 213; Bacteria - 366; Metazoa - 159; Fungi - 135; Plants - 54; Viruses - 0; Other Eukaryotes - 147 (source: NCBI BLink).
AT2G25280.1	Bra007806	0	0.7679	0.0492	0.0640708	19.28	38.66	29.62	13.56	0.91	0.0012	0.12	1	CONTAINS InterPro DOMAIN/s: UPF0103/Mediator of ErbB2-driven cell motility (Memo), related (InterPro:IPR002737); Has 1074 Blast hits to 1072 proteins in 474 species: Archae - 213; Bacteria - 366; Metazoa - 159; Fungi - 135; Plants - 54; Viruses - 0; Other Eukaryotes - 147 (source: NCBI BLink).
AT4G11240.1	Bra000740	0	0.5369	0.0576	0.107283	16.65	19.96	31.4	21.54	0.93	0.74	0.01	0.87	Calcineurin-like metallo-phosphoesterase superfamily protein
AT4G11240.1	Bra035240	0	0.7707	0.0427	0.0554042	23.67	29.77	32.18	43.45	0.96	0.67	0.37	0.11	Calcineurin-like metallo-phosphoesterase superfamily protein
AT3G07660.1	Bra040021	0	0.3519	0.0939	0.266837	44.62	44.83	51.68	25.52	0.27	0.23	0.017	1	Kinase-related protein of unknown function (DUF1296)
AT3G07660.1	Bra029667	0	0.3627	0.0915	0.252275	10.96	11.52	14.49	8.91	0.65	0.53	0.15	0.96	Kinase-related protein of unknown function (DUF1296)
AT4G31130.1	Bra011248	0	0.238	0.0388	0.163025	13.43	33.81	22.74	29.54	1	0.019	0.63	0.43	Protein of unknown function (DUF1218)
AT4G31130.1	Bra010253	0	0.253	0.05	0.197628	23.09	19.2	20.95	131.16	1	1	1	1.6e-29	Protein of unknown function (DUF1218)
AT2G36540.1	Bra017230	0	1.5519	0.1828	0.117791	0	0	0	0	1	1	1	1	Haloacid dehalogenase-like hydrolase (HAD) superfamily protein
AT2G36540.1	Bra005260	0	0.7633	0.2	0.26202	0.13	6.23	1.25	0.24	1	0.0011	0.85	1	Haloacid dehalogenase-like hydrolase (HAD) superfamily protein
AT5G08480.2	Bra005995	0	0.1368	0.0718	0.524854	0.27	0	0.69	0.77	1	1	1	1	VQ motif-containing protein
AT5G08480.2	Bra009343	2e-39	0.2689	0.0809	0.300855	1.53	0.97	0.75	1.01	0.56	1	1	0.74	VQ motif-containing protein
AT3G09890.2	Bra001295	0	0.6029	0.1083	0.179632	10.15	13.81	13.49	19.1	0.9	0.58	0.57	0.22	Ankyrin repeat family protein
AT3G09890.2	Bra029802	9.00054e-42	0.6461	0.2661	0.411856	0	0	0	0	1	1	1	1	Ankyrin repeat family protein
AT2G46060.1	Bra039293	0	0.4094	0.078	0.190523	3.88	11.33	2.17	3.27	0.87	0.0028	0.97	0.95	transmembrane protein-related
AT2G46060.1	Bra004958	0	0.4848	0.0733	0.151196	4.82	6	5.97	4.01	0.71	0.34	0.47	0.86	transmembrane protein-related
AT2G23990.1	Bra032131	0	0.6535	0.2846	0.435501	0	0	0	0	1	1	1	1	early nodulin-like protein 11
AT2G23990.1	Bra039222	0	0.4265	0.2698	0.632591	0	0	0.35	0	1	1	1	1	early nodulin-like protein 11
AT5G03290.1	Bra028843	0	0.5537	0.0553	0.0998736	42.99	44.81	38.88	26.6	0.19	0.092	0.35	1	isocitrate dehydrogenase V
AT5G03290.1	Bra005736	0	0.4968	0.0241	0.0485105	44.24	86.08	69.74	48.55	0.99	9.7e-05	0.058	1	isocitrate dehydrogenase V
AT5G03290.1	Bra009537	0	0.3991	0.0256	0.0641443	39.54	60.51	36.12	45.94	0.82	0.0033	0.89	0.87	isocitrate dehydrogenase V
AT5G06270.1	Bra028737	0	0.2403	0.0537	0.223471	0	0	0	0	1	1	1	1	unknown protein; FUNCTIONS IN: molecular_function unknown; INVOLVED IN: biological_process unknown; LOCATED IN: chloroplast; EXPRESSED IN: 21 plant structures; EXPRESSED DURING: 11 growth stages; BEST Arabidopsis thaliana protein match is: unknown protein (TAIR:AT3G11600.1); Has 1807 Blast hits to 1807 proteins in 277 species: Archae - 0; Bacteria - 0; Metazoa - 736; Fungi - 347; Plants - 385; Vi…
AT5G06270.1	Bra005888	1.99993e-41	0.2562	0.0577	0.225215	21.97	0	17	1.71	6.6e-05	1	0.0059	1	unknown protein; FUNCTIONS IN: molecular_function unknown; INVOLVED IN: biological_process unknown; LOCATED IN: chloroplast; EXPRESSED IN: 21 plant structures; EXPRESSED DURING: 11 growth stages; BEST Arabidopsis thaliana protein match is: unknown protein (TAIR:AT3G11600.1); Has 1807 Blast hits to 1807 proteins in 277 species: Archae - 0; Bacteria - 0; Metazoa - 736; Fungi - 347; Plants - 385; Vi…
AT5G06270.1	Bra009178	0	0.2089	0.0533	0.255146	17.29	1.61	27.71	8.28	0.14	1	2e-05	0.99	unknown protein; FUNCTIONS IN: molecular_function unknown; INVOLVED IN: biological_process unknown; LOCATED IN: chloroplast; EXPRESSED IN: 21 plant structures; EXPRESSED DURING: 11 growth stages; BEST Arabidopsis thaliana protein match is: unknown protein (TAIR:AT3G11600.1); Has 1807 Blast hits to 1807 proteins in 277 species: Archae - 0; Bacteria - 0; Metazoa - 736; Fungi - 347; Plants - 385; Vi…
AT5G56290.1	Bra035613	3e-12	1.3976	0.6172	0.441614	n/a	n/a	n/a	n/a	n/a	n/a	n/a	n/a	peroxin 5
AT5G56290.1	Bra028938	0	0.3905	0.0349	0.0893726	18.44	11.52	17.45	24.44	0.46	0.97	0.51	0.19	peroxin 5
AT5G56290.1	Bra002826	0	0.4142	0.0509	0.122887	2.38	2.75	2.1	4.78	0.79	0.78	0.77	0.38	peroxin 5
AT3G15360.1	Bra001592	0	0.4489	0.116	0.258409	4.52	0	0	25.14	0.94	1	1	1.4e-10	thioredoxin M-type 4
AT3G15360.1	Bra027250	0	0.5092	0.0774	0.152003	152.19	26.92	88.55	167.91	3.3e-07	1	0.95	3.6e-06	thioredoxin M-type 4
AT1G17340.1	Bra025982	0	0.3993	0.2256	0.564989	3.65	2.56	3.57	9.97	0.87	0.96	0.86	0.043	Phosphoinositide phosphatase family protein
AT1G17340.1	Bra030984	0	0.4148	0.2097	0.505545	3.77	0.38	1.07	1.76	0.16	1	0.8	0.87	Phosphoinositide phosphatase family protein
AT2G21470.2	Bra030297	0	0.3511	0.048	0.136713	7.63	13.2	16.43	7.92	0.93	0.24	0.037	0.98	SUMO-activating enzyme 2
AT2G21470.2	Bra031191	0	0.3188	0.0404	0.126725	24.06	30.19	34.36	14.82	0.62	0.13	0.017	1	SUMO-activating enzyme 2
AT2G02560.2	Bra026586	0	0.3753	0.0221	0.0588862	16.62	28.49	25.47	12.09	0.87	0.024	0.087	1	cullin-associated and neddylation dissociated
AT2G02560.2	Bra024815	0	0.3841	0.0262	0.0682114	12.74	17.93	18.45	8.49	0.73	0.17	0.1	1	cullin-associated and neddylation dissociated
AT4G19185.1	Bra013380	0	0.3478	0.0698	0.20069	11.04	13.19	10.26	11.51	0.54	0.27	0.63	0.77	nodulin MtN21 /EamA-like transporter family protein
AT4G19185.1	Bra020969	0	0.2728	0.0567	0.207845	0.67	8.51	5.25	7.24	1	0.11	0.57	0.38	nodulin MtN21 /EamA-like transporter family protein
AT1G14760.3	Bra026190	4e-30	0.1864	0.1263	0.677575	0.34	0.48	1.18	0.11	1	1	0.23	1	KNOX Arabidopsis thaliana meinox
AT1G14760.3	Bra026805	2e-31	0.1937	0.1017	0.525039	0	0.24	0.73	0	1	1	1	1	KNOX Arabidopsis thaliana meinox
AT2G18260.1	Bra024476	0	0.622	0.1163	0.186978	n/a	n/a	n/a	n/a	n/a	n/a	n/a	n/a	syntaxin of plants 112
AT2G18260.1	Bra039622	0	0.637	0.0893	0.140188	0.11	0	0	0.1	1	1	1	1	syntaxin of plants 112
AT1G18040.1	Bra016572	0	0.3975	0.0517	0.130063	7.24	10.99	10.73	6.35	0.78	0.29	0.26	0.95	cyclin-dependent kinase D1;3
AT1G18040.1	Bra031013	0	0.3137	0.0571	0.182021	16.48	25.11	26.34	12.13	0.83	0.074	0.035	1	cyclin-dependent kinase D1;3
AT1G04630.1	Bra030577	0	0.3813	0.0155	0.0406504	22.34	20.58	28.28	57.99	0.98	0.99	0.69	7.2e-05	GRIM-19 protein
AT1G04630.1	Bra032498	0	0.3508	0.0151	0.0430445	0.99	10.64	12.5	6.2	1	0.14	0.024	0.89	GRIM-19 protein
AT1G04630.1	Bra015336	0	0.3375	0.0185	0.0548148	77.85	123.72	101.08	131.39	1	0.019	0.54	0.21	GRIM-19 protein
AT4G16750.1	Bra040092	0	0.3288	0.0727	0.221107	2.43	11.16	1.87	5.89	0.97	0.0046	1	0.71	Integrase-type DNA-binding superfamily protein
AT4G16750.1	Bra012693	0	0.2525	0.0799	0.316436	0.18	0.19	0.25	0.33	1	1	1	1	Integrase-type DNA-binding superfamily protein
AT1G06470.1	Bra030654	0	0.3198	0.052	0.162602	16.06	20.18	13.75	5.55	0.24	0.027	0.51	1	Nucleotide/sugar transporter family protein
AT1G06470.1	Bra015502	0	0.2633	0.0474	0.180023	5.86	7.39	5.17	3.56	0.6	0.22	0.57	0.96	Nucleotide/sugar transporter family protein
AT5G47180.2	Bra022110	0	0.2909	0.0291	0.100034	8.78	13.38	9.37	13.32	0.87	0.24	0.73	0.49	Plant VAMP (vesicle-associated membrane protein) family protein
AT5G47180.2	Bra024958	0	0.3714	0.0442	0.119009	11.01	60.67	18.65	55.4	1	2.8e-06	1	0.0081	Plant VAMP (vesicle-associated membrane protein) family protein
AT5G47180.2	Bra017499	0	0.3937	0.049	0.12446	9.56	10.1	7.65	4.04	0.29	0.19	0.58	0.99	Plant VAMP (vesicle-associated membrane protein) family protein
AT3G25840.2	Bra025165	0	0.5197	0.1153	0.221859	13.95	23.85	22.68	18.81	0.96	0.16	0.19	0.88	Protein kinase superfamily protein
AT3G25840.2	Bra017346	0	0.4395	0.1152	0.262116	14.35	30.83	29.65	21.6	0.99	0.056	0.068	0.93	Protein kinase superfamily protein
AT5G58060.1	Bra020394	0	0.4211	0.0275	0.0653052	101.69	135.53	102.96	62.22	0.34	7.6e-06	0.19	1	SNARE-like superfamily protein
AT5G58060.1	Bra002675	0	0.436	0.0255	0.0584862	54.16	88.08	70.53	86.79	1	0.018	0.53	0.45	SNARE-like superfamily protein
AT4G24920.1	Bra013846	5e-33	0.4736	0	0	55.86	122.26	96.91	336.42	1	0.99	1	4.3e-43	secE/sec61-gamma protein transport protein
AT4G24920.1	Bra019202	5e-33	0.4757	0	0	136.26	206.45	180.8	148.22	0.99	4.2e-05	0.021	1	secE/sec61-gamma protein transport protein
AT4G21670.1	Bra013546	0	0.3734	0.1214	0.325121	0.07	0.38	0.19	0.03	1	1	1	1	C-terminal domain phosphatase-like 1
AT4G21670.1	Bra038764	0	0.3883	0.0787	0.202678	5.84	12.57	14.61	7.21	0.97	0.21	0.054	0.96	C-terminal domain phosphatase-like 1
AT4G21670.1	Bra020905	0	0.3711	0.0857	0.230935	4.31	7.3	7.42	1.23	0.71	0.15	0.13	1	C-terminal domain phosphatase-like 1
AT5G19855.1	Bra020067	0	0.3883	0.0931	0.239763	28.98	3.21	7.76	26.27	0.00064	1	1	0.029	Chaperonin-like RbcX protein
AT5G19855.1	Bra006522	0	0.4104	0.0956	0.232943	35.76	2.6	10.66	63.47	0.048	1	1	6.4e-10	Chaperonin-like RbcX protein
AT5G19855.1	Bra002265	0	0.4258	0.1154	0.271019	0.15	0	0	0.27	1	1	1	1	Chaperonin-like RbcX protein
AT5G58270.1	Bra006776	0	0.4733	0.0547	0.115572	23.66	16.99	18.33	8.03	0.034	0.53	0.27	1	ABC transporter of the mitochondrion 3
AT5G58270.1	Bra002664	0	0.3413	0.0551	0.161442	2.16	3.59	5.22	3.85	0.89	0.69	0.21	0.76	ABC transporter of the mitochondrion 3
AT1G06490.1	Bra032416	0	0.3766	0.0709	0.188263	6.44	6.57	8.51	4.99	0.63	0.58	0.25	0.95	glucan synthase-like 7
AT1G06490.1	Bra015504	0	0.3416	0.0576	0.168618	1.29	5.75	4.56	1.45	0.96	0.14	0.3	0.98	glucan synthase-like 7
AT4G08470.1	Bra000647	0	0.9686	0.5558	0.573818	36.07	48.35	43.36	34.8	0.75	0.058	0.2	0.99	MAPK/ERK kinase kinase 3
AT4G08470.1	Bra037860	0	1.0751	0.5965	0.554832	16.9	26.53	24.59	18.93	0.91	0.11	0.2	0.95	MAPK/ERK kinase kinase 3
AT3G04360.1	Bra001103	0	0.6772	0.0969	0.143089	0.12	0.17	0	0.07	1	1	1	1	Calcium-dependent lipid-binding (CaLB domain) family protein
AT3G04360.1	Bra040198	0	0.754	0.0645	0.0855438	0	0.52	0	0	1	1	1	1	Calcium-dependent lipid-binding (CaLB domain) family protein
AT3G47990.1	Bra033777	0	0.4108	0.0795	0.193525	7	15.81	11.99	12.47	0.96	0.12	0.53	0.69	SUGAR-INSENSITIVE 3
AT3G47990.1	Bra018091	0	0.3842	0.0609	0.158511	7.75	17.3	13.18	18	0.99	0.15	0.57	0.31	SUGAR-INSENSITIVE 3
AT3G55150.1	Bra014771	0	0.436	0.063	0.144495	0.05	0.74	0	0.07	1	1	1	1	exocyst subunit exo70 family protein H1
AT3G55150.1	Bra007146	0	0.625	0.0806	0.12896	0.03	0.74	0	0.28	1	1	1	1	exocyst subunit exo70 family protein H1
AT4G22980.1	Bra013667	0	0.4066	0.1283	0.315544	0.45	1.07	0.31	2.6	1	0.67	1	0.2	FUNCTIONS IN: molecular_function unknown; INVOLVED IN: biological_process unknown; LOCATED IN: chloroplast; EXPRESSED IN: 13 plant structures; EXPRESSED DURING: 9 growth stages; BEST Arabidopsis thaliana protein match is: Pyridoxal phosphate (PLP)-dependent transferases superfamily protein (TAIR:AT5G51920.1); Has 520 Blast hits to 468 proteins in 130 species: Archae - 5; Bacteria - 23; Metazoa - …
AT4G22980.1	Bra020823	0	0.4699	0.1161	0.247074	14.43	21.36	10.44	7.48	0.4	0.0083	0.83	1	FUNCTIONS IN: molecular_function unknown; INVOLVED IN: biological_process unknown; LOCATED IN: chloroplast; EXPRESSED IN: 13 plant structures; EXPRESSED DURING: 9 growth stages; BEST Arabidopsis thaliana protein match is: Pyridoxal phosphate (PLP)-dependent transferases superfamily protein (TAIR:AT5G51920.1); Has 520 Blast hits to 468 proteins in 130 species: Archae - 5; Bacteria - 23; Metazoa - …
AT1G21920.1	Bra031352	0	0.7471	0.0726	0.0971757	3.87	3.97	5.59	4.35	0.78	0.78	0.37	0.75	Histone H3 K4-specific methyltransferase SET7/9 family protein
AT1G21920.1	Bra012299	0	0.6505	0.087	0.133743	3.98	4.92	7.76	26.3	1	1	0.89	6.2e-06	Histone H3 K4-specific methyltransferase SET7/9 family protein
AT1G21920.1	Bra016399	0	0.5985	0.0709	0.118463	4.56	14.65	7.75	81.54	1	1	1	5.1e-24	Histone H3 K4-specific methyltransferase SET7/9 family protein
AT5G52600.1	Bra022602	0	0.4939	0.1016	0.20571	0.55	1.84	4.03	0.3	1	0.75	0.03	1	myb domain protein 82
AT5G52600.1	Bra029113	0	0.5654	0.1016	0.179696	0.55	11.49	4.61	0.45	1	0.00019	0.54	1	myb domain protein 82
AT5G60800.2	Bra020229	0	0.5787	0.1763	0.304648	178.51	86.77	139.16	123.52	4.8e-07	1	0.063	1	Heavy metal transport/detoxification superfamily protein
AT5G60800.2	Bra006647	0	0.7719	0.2583	0.334629	0	0.42	0	0	1	1	1	1	Heavy metal transport/detoxification superfamily protein
AT5G60800.2	Bra002450	0	0.6365	0.121	0.190102	10.47	1.51	28.29	10.56	0.8	1	7.3e-07	0.93	Heavy metal transport/detoxification superfamily protein
AT4G25130.1	Bra013865	0	0.5139	0.0833	0.162094	289.07	54.03	109.38	255.2	1.2e-22	1	1	5.6e-06	peptide met sulfoxide reductase 4
AT4G25130.1	Bra019187	0	0.4657	0.1069	0.229547	0.56	0	0.04	9.63	1	1	1	1.2e-05	peptide met sulfoxide reductase 4
AT2G47470.4	Bra000454	0	0.3937	0.0402	0.102108	100.76	169.34	155.25	106.95	1	2.4e-05	0.0014	1	thioredoxin family protein
AT2G47470.4	Bra004455	0	0.4443	0.0411	0.0925051	72.56	229.51	129.23	95.2	1	4.7e-23	0.29	1	thioredoxin family protein
AT3G05230.2	Bra001141	0	0.4561	0.0852	0.186801	0	0	0.26	0	1	1	1	1	Signal peptidase subunit
AT3G05230.2	Bra039451	0	0.5706	0.076	0.133193	19.05	29.14	28.88	39.43	0.98	0.43	0.44	0.13	Signal peptidase subunit
AT5G13220.3	Bra023399	0	0.442	0.1311	0.296606	3.58	6.48	14.06	2.82	0.97	0.62	0.00077	1	jasmonate-zim-domain protein 10
AT5G13220.3	Bra006190	0	0.3768	0.1514	0.401805	52.93	9.85	68.44	1.59	6.3e-05	1	2.6e-12	1	jasmonate-zim-domain protein 10
AT5G23290.1	Bra026505	0	0.6703	0.0568	0.0847382	21.97	24.49	32.65	31.21	0.91	0.72	0.091	0.55	prefoldin 5
AT5G23290.1	Bra009668	0	0.4686	0.0535	0.11417	47.51	63.09	67.38	76.39	0.99	0.4	0.14	0.3	prefoldin 5
AT5G42070.1	Bra028524	0	0.5497	0.1631	0.296707	40.1	0.89	5.6	95.01	0.15	1	1	9.6e-22	unknown protein; FUNCTIONS IN: molecular_function unknown; INVOLVED IN: biological_process unknown; LOCATED IN: chloroplast thylakoid membrane, chloroplast; EXPRESSED IN: 21 plant structures; EXPRESSED DURING: 13 growth stages; Has 30201 Blast hits to 17322 proteins in 780 species: Archae - 12; Bacteria - 1396; Metazoa - 17338; Fungi - 3422; Plants - 5037; Viruses - 0; Other Eukaryotes - 2996 (so…
AT5G42070.1	Bra025449	1e-35	0.3996	0.0885	0.221471	0	0	0	0.75	1	1	1	1	unknown protein; FUNCTIONS IN: molecular_function unknown; INVOLVED IN: biological_process unknown; LOCATED IN: chloroplast thylakoid membrane, chloroplast; EXPRESSED IN: 21 plant structures; EXPRESSED DURING: 13 growth stages; Has 30201 Blast hits to 17322 proteins in 780 species: Archae - 12; Bacteria - 1396; Metazoa - 17338; Fungi - 3422; Plants - 5037; Viruses - 0; Other Eukaryotes - 2996 (so…
AT5G64560.1	Bra031913	0	0.3086	0.1017	0.329553	n/a	n/a	n/a	n/a	n/a	n/a	n/a	n/a	magnesium transporter 9
AT5G64560.1	Bra024309	0	0.4626	0.1094	0.236489	8.67	8.47	13.27	16.02	0.88	0.88	0.27	0.21	magnesium transporter 9
AT5G64560.1	Bra037781	0	0.4788	0.0971	0.202799	10.11	8.65	9.01	16.66	0.65	0.84	0.73	0.13	magnesium transporter 9
AT2G21880.1	Bra030274	0	0.4588	0.1093	0.23823	3.29	5.68	2.86	4.37	0.74	0.28	0.9	0.65	RAB GTPase homolog 7A
AT2G21880.1	Bra031220	0	0.3245	0.0792	0.244068	0.35	0.75	0	0.5	1	1	1	1	RAB GTPase homolog 7A
AT2G40370.1	Bra017010	0	0.361	0.0452	0.125208	0.15	30.61	4.09	1.31	1	2.1e-14	0.98	1	laccase 5
AT2G40370.1	Bra004966	0	0.3591	0.0497	0.138402	0.42	8.22	0.74	0.5	1	7.7e-05	1	1	laccase 5
AT4G20960.1	Bra038793	0	0.4816	0.1366	0.283638	n/a	n/a	n/a	n/a	n/a	n/a	n/a	n/a	Cytidine/deoxycytidylate deaminase family protein
AT4G20960.1	Bra020877	0	0.382	0.102	0.267016	14.21	3.6	10.28	6.09	0.016	0.99	0.23	0.95	Cytidine/deoxycytidylate deaminase family protein
AT4G00910.1	Bra008542	0	0.281	0.0766	0.272598	0	0.59	0	0	1	1	1	1	Aluminium activated malate transporter family protein
AT4G00910.1	Bra000933	0	0.352	0.0823	0.233807	30.52	35.25	28.93	6.81	0.11	0.01	0.17	1	Aluminium activated malate transporter family protein
AT4G00910.1	Bra037402	0	0.3177	0.087	0.273843	0	0.14	0	0	1	1	1	1	Aluminium activated malate transporter family protein
AT5G52160.1	Bra028294	2e-29	0.337	0.1607	0.476855	0	0	0	0	1	1	1	1	Bifunctional inhibitor/lipid-transfer protein/seed storage 2S albumin superfamily protein
AT5G52160.1	Bra029135	2e-29	0.4387	0.1129	0.257351	0	0	0	0	1	1	1	1	Bifunctional inhibitor/lipid-transfer protein/seed storage 2S albumin superfamily protein
AT2G23590.1	Bra032155	0	0.778	0.1541	0.198072	0.24	1.52	2.25	6.34	1	0.92	0.72	0.036	methyl esterase 8
AT2G23590.1	Bra039206	0	0.4725	0.1417	0.299894	2.93	2.65	2.2	16.97	0.99	0.99	0.99	5e-05	methyl esterase 8
AT2G24550.1	Bra032085	0	0.7325	0.1281	0.174881	1.64	36.51	2.03	29.89	1	4e-07	1	0.01	unknown protein; BEST Arabidopsis thaliana protein match is: unknown protein (TAIR:AT4G31510.1); Has 219 Blast hits to 219 proteins in 33 species: Archae - 0; Bacteria - 0; Metazoa - 16; Fungi - 2; Plants - 184; Viruses - 0; Other Eukaryotes - 17 (source: NCBI BLink).
AT2G24550.1	Bra007841	0	0.7944	0.1657	0.208585	122.2	229.56	131.5	134.22	1	1.9e-13	0.91	1	unknown protein; BEST Arabidopsis thaliana protein match is: unknown protein (TAIR:AT4G31510.1); Has 219 Blast hits to 219 proteins in 33 species: Archae - 0; Bacteria - 0; Metazoa - 16; Fungi - 2; Plants - 184; Viruses - 0; Other Eukaryotes - 17 (source: NCBI BLink).
AT1G18530.1	Bra025896	0	1.1673	0.0495	0.0424056	0	0	0	0.28	1	1	1	1	EF hand calcium-binding protein family
AT1G18530.1	Bra031033	0	0.979	0.0596	0.0608784	0	0	0	0.27	1	1	1	1	EF hand calcium-binding protein family
AT1G27380.1	Bra030042	2e-28	0.6492	0.1908	0.2939	0	0.47	0	0.42	1	1	1	1	ROP-interactive CRIB motif-containing protein 2
AT1G27380.1	Bra032824	4e-15	0.7446	0.3894	0.522965	0	0	0.12	2.04	1	1	1	0.081	ROP-interactive CRIB motif-containing protein 2
AT1G19450.1	Bra025740	0	0.3495	0.0236	0.067525	179.63	10.85	19.97	34.93	1.4e-58	1	1	1	Major facilitator superfamily protein
AT1G19450.1	Bra031082	0	0.4287	0.0471	0.109867	0	0	0	1.21	1	1	1	0.28	Major facilitator superfamily protein
AT3G58780.3	Bra014552	0	0.3149	0.0395	0.125437	0	0	0.53	0	1	1	1	1	K-box region and MADS-box transcription factor family protein
AT3G58780.3	Bra003356	0	0.2665	0.0193	0.0724203	0.4	0	0.48	0.43	1	1	1	1	K-box region and MADS-box transcription factor family protein
AT3G58780.3	Bra007419	0	0.2673	0.0314	0.117471	0.13	0	0.31	0.97	1	1	1	1	K-box region and MADS-box transcription factor family protein
AT5G63940.1	Bra031943	0	0.4378	0.0559	0.127684	3.47	11.25	5.8	19.67	1	0.32	0.97	0.0056	Protein kinase protein with adenine nucleotide alpha hydrolases-like domain
AT5G63940.1	Bra024249	0	0.4337	0.0621	0.143187	6.29	18.64	17.99	12.21	1	0.077	0.11	0.88	Protein kinase protein with adenine nucleotide alpha hydrolases-like domain
AT5G51810.1	Bra028277	0	0.3874	0.0562	0.14507	0.04	0.17	0.2	1.52	1	1	1	0.28	gibberellin 20 oxidase 2
AT5G51810.1	Bra022565	0	0.4179	0.0506	0.121082	0.08	0.53	0	1.26	1	1	1	0.28	gibberellin 20 oxidase 2
AT5G09876.1	Bra006037	6e-26	0.4621	0.1575	0.340835	0.19	1.6	2.12	0.72	1	0.67	0.24	1	unknown protein; FUNCTIONS IN: molecular_function unknown; INVOLVED IN: biological_process unknown; LOCATED IN: cellular_component unknown; Has 5 Blast hits to 5 proteins in 2 species: Archae - 0; Bacteria - 0; Metazoa - 0; Fungi - 0; Plants - 5; Viruses - 0; Other Eukaryotes - 0 (source: NCBI BLink).
AT5G09876.1	Bra009077	1e-20	0.4911	0.1914	0.389737	2.72	2.68	2.02	1.2	0.54	0.53	0.59	0.93	unknown protein; FUNCTIONS IN: molecular_function unknown; INVOLVED IN: biological_process unknown; LOCATED IN: cellular_component unknown; Has 5 Blast hits to 5 proteins in 2 species: Archae - 0; Bacteria - 0; Metazoa - 0; Fungi - 0; Plants - 5; Viruses - 0; Other Eukaryotes - 0 (source: NCBI BLink).
AT5G61330.1	Bra012968	0	0.2957	0.0497	0.168076	16.45	16.75	17.38	18.33	0.6	0.58	0.43	0.68	rRNA processing protein-related
AT5G61330.1	Bra035936	0	0.3612	0.0989	0.27381	12.54	10.61	10.52	8.51	0.28	0.54	0.5	0.93	rRNA processing protein-related
AT2G33690.1	Bra022950	6e-28	0.6371	0.0899	0.141108	n/a	n/a	n/a	n/a	n/a	n/a	n/a	n/a	Late embryogenesis abundant protein, group 6
AT2G33690.1	Bra021869	7e-28	0.3361	0.0807	0.240107	0	0	0	0	1	1	1	1	Late embryogenesis abundant protein, group 6
AT1G72230.1	Bra008019	0	0.4729	0.1228	0.259674	19.97	30.71	31.22	8.6	0.77	0.024	0.012	1	Cupredoxin superfamily protein
AT1G72230.1	Bra016078	0	0.3979	0.1451	0.364664	11.69	11.6	7.71	4.6	0.18	0.2	0.72	1	Cupredoxin superfamily protein
AT5G11640.1	Bra023335	0	0.4047	0.0501	0.123795	10.12	21.64	16.19	36.38	1	0.43	0.86	0.0025	Thioredoxin superfamily protein
AT5G11640.1	Bra008948	0	0.3062	0.0416	0.135859	4.59	14.29	8.9	8.79	0.98	0.033	0.6	0.82	Thioredoxin superfamily protein
AT3G23820.1	Bra028348	0	0.7215	0.028	0.038808	303.83	173.65	223.56	109.69	3.7e-17	0.96	0.0038	1	UDP-D-glucuronate 4-epimerase 6
AT3G23820.1	Bra001923	0	0.8362	0.0242	0.0289404	222.9	105	94.23	61.43	1.4e-25	0.89	0.98	1	UDP-D-glucuronate 4-epimerase 6
AT3G23820.1	Bra014987	0	0.5514	0.0292	0.0529561	130.81	58.26	116.02	32.95	3.4e-09	1	3.9e-06	1	UDP-D-glucuronate 4-epimerase 6
AT1G53490.1	Bra038126	1e-35	0.5188	0.1305	0.251542	0	0.39	0.52	0.7	1	1	1	1	RING/U-box superfamily protein
AT1G53490.1	Bra039674	0	0.2538	0.0429	0.169031	0.76	2.27	1.31	0.3	1	0.24	0.66	1	RING/U-box superfamily protein
AT3G08890.2	Bra001339	0	0.6563	0.1	0.152369	0	0	0.41	1.43	1	1	1	0.28	Protein of unknown function, DUF538
AT3G08890.2	Bra029727	0	0.3925	0.0113	0.0287898	52.65	53.36	44.16	165.57	1	1	1	3.3e-19	Protein of unknown function, DUF538
AT5G46920.1	Bra022075	6e-22	0.6475	0.2099	0.32417	n/a	n/a	n/a	n/a	n/a	n/a	n/a	n/a	Intron maturase, type II family protein
AT5G46920.1	Bra024979	0	1.5467	0.0691	0.0446758	11.39	7.08	12.84	5.54	0.24	0.79	0.12	0.99	Intron maturase, type II family protein
AT2G33550.1	Bra021860	0	0.5102	0.0885	0.173461	0.15	17.64	1.95	2.74	1	6.1e-08	1	0.99	Homeodomain-like superfamily protein
AT2G33550.1	Bra005486	0	0.4795	0.1022	0.213139	0.59	44.26	6.47	10.22	1	2.9e-15	1	0.99	Homeodomain-like superfamily protein
AT1G16250.1	Bra026073	0	0.52	0.1021	0.196346	1.36	1.44	1.64	2.15	0.81	0.81	0.74	0.54	Galactose oxidase/kelch repeat superfamily protein
AT1G16250.1	Bra016641	0	0.7841	0.041	0.0522893	27.98	58.25	35.73	82.49	1	0.081	0.99	0.00016	Galactose oxidase/kelch repeat superfamily protein
AT1G73480.1	Bra015989	0	0.3856	0.0731	0.189575	3.36	0.41	1.56	12	0.78	1	0.99	0.00037	alpha/beta-Hydrolases superfamily protein
AT1G73480.1	Bra003843	0	0.359	0.0497	0.13844	6.5	2.09	5.47	20.33	0.84	1	0.91	0.0002	alpha/beta-Hydrolases superfamily protein
AT2G03830.1	Bra026532	4e-32	0.3339	0.1694	0.507338	0	0.59	0	0.13	1	1	1	1	Encodes a root meristem growth factor (RGF). Belongs to a family of functionally redundant homologous peptides that are secreted, tyrosine-sulfated, and expressed mainly in the stem cell area and the innermost layer of central columella cells. RGFs are required for maintenance of the root stem cell niche and transit amplifying cell proliferation. Members of this family include: At5g60810 (RGF1), …
AT2G03830.1	Bra025138	1e-20	0.361	0.2263	0.62687	38.27	41.09	36.12	30.67	0.32	0.14	0.39	0.99	Encodes a root meristem growth factor (RGF). Belongs to a family of functionally redundant homologous peptides that are secreted, tyrosine-sulfated, and expressed mainly in the stem cell area and the innermost layer of central columella cells. RGFs are required for maintenance of the root stem cell niche and transit amplifying cell proliferation. Members of this family include: At5g60810 (RGF1), …
AT5G55135.1	Bra035557	6e-34	0.2362	0.2032	0.860288	0	0	0	6.01	1	1	1	0.00052	unknown protein; Has 30201 Blast hits to 17322 proteins in 780 species: Archae - 12; Bacteria - 1396; Metazoa - 17338; Fungi - 3422; Plants - 5037; Viruses - 0; Other Eukaryotes - 2996 (source: NCBI BLink).
AT5G55135.1	Bra002929	4e-39	0.2729	0.1809	0.66288	0.14	2.9	0.19	1.81	1	0.24	1	0.74	unknown protein; Has 30201 Blast hits to 17322 proteins in 780 species: Archae - 12; Bacteria - 1396; Metazoa - 17338; Fungi - 3422; Plants - 5037; Viruses - 0; Other Eukaryotes - 2996 (source: NCBI BLink).
AT3G12970.1	Bra001478	0	0.4149	0.1249	0.301036	0	0.78	0.45	0.09	1	1	1	1	unknown protein; BEST Arabidopsis thaliana protein match is: unknown protein (TAIR:AT1G56020.1); Has 2408 Blast hits to 418 proteins in 91 species: Archae - 0; Bacteria - 41; Metazoa - 198; Fungi - 63; Plants - 125; Viruses - 13; Other Eukaryotes - 1968 (source: NCBI BLink).
AT3G12970.1	Bra034714	0	0.4954	0.0907	0.183084	0.13	3.71	4.62	0.24	1	0.22	0.093	1	unknown protein; BEST Arabidopsis thaliana protein match is: unknown protein (TAIR:AT1G56020.1); Has 2408 Blast hits to 418 proteins in 91 species: Archae - 0; Bacteria - 41; Metazoa - 198; Fungi - 63; Plants - 125; Viruses - 13; Other Eukaryotes - 1968 (source: NCBI BLink).
AT5G04600.1	Bra028783	0	0.4285	0.0723	0.168728	56.11	30.12	45.05	41.41	0.0081	0.98	0.22	0.92	RNA-binding (RRM/RBD/RNP motifs) family protein
AT5G04600.1	Bra009440	0	0.5712	0.0818	0.143207	106.35	97.52	113.59	69.91	0.082	0.32	0.0048	1	RNA-binding (RRM/RBD/RNP motifs) family protein
AT3G22961.1	Bra023779	6e-38	0.6452	0.5233	0.811066	n/a	n/a	n/a	n/a	n/a	n/a	n/a	n/a	Paired amphipathic helix (PAH2) superfamily protein
AT3G22961.1	Bra033897	4e-39	0.6036	0.4218	0.698807	0	0	0	0.09	1	1	1	1	Paired amphipathic helix (PAH2) superfamily protein
AT3G13810.1	Bra021510	0	0.3094	0.0678	0.219134	7.28	33.69	20.23	31.32	1	0.0058	0.69	0.16	indeterminate(ID)-domain 11
AT3G13810.1	Bra001523	0	0.3354	0.0808	0.240906	13.77	16.1	24.5	17.93	0.91	0.68	0.031	0.83	indeterminate(ID)-domain 11
AT3G13810.1	Bra027394	0	0.3217	0.0992	0.308362	12.28	40.74	42.02	43.86	1	0.1	0.036	0.26	indeterminate(ID)-domain 11
AT5G59340.1	Bra020321	0	0.5346	0.1497	0.280022	n/a	n/a	n/a	n/a	n/a	n/a	n/a	n/a	WUSCHEL related homeobox 2
AT5G59340.1	Bra002576	0	0.4159	0.171	0.411157	0	0	0.1	0.14	1	1	1	1	WUSCHEL related homeobox 2
AT5G27410.2	Bra009963	0	0.3079	0.0464	0.150698	6.18	6.67	17.38	6.07	0.9	0.88	0.001	0.97	D-aminoacid aminotransferase-like PLP-dependent enzymes superfamily protein
AT5G27410.2	Bra036633	0	0.2711	0.0673	0.248248	n/a	n/a	n/a	n/a	n/a	n/a	n/a	n/a	D-aminoacid aminotransferase-like PLP-dependent enzymes superfamily protein
AT3G07730.1	Bra040024	0	0.6077	0.448	0.737206	0.03	0.43	0.28	0	1	1	1	1	unknown protein; BEST Arabidopsis thaliana protein match is: unknown protein (TAIR:AT4G01170.1); Has 1299 Blast hits to 1149 proteins in 206 species: Archae - 3; Bacteria - 100; Metazoa - 453; Fungi - 114; Plants - 108; Viruses - 2; Other Eukaryotes - 519 (source: NCBI BLink).
AT3G07730.1	Bra029672	0	0.7062	0.3955	0.56004	0	0	0	0.32	1	1	1	1	unknown protein; BEST Arabidopsis thaliana protein match is: unknown protein (TAIR:AT4G01170.1); Has 1299 Blast hits to 1149 proteins in 206 species: Archae - 3; Bacteria - 100; Metazoa - 453; Fungi - 114; Plants - 108; Viruses - 2; Other Eukaryotes - 519 (source: NCBI BLink).
AT3G17410.1	Bra021242	0	0.5405	0.0308	0.0569843	14.34	22.17	8.3	14.85	0.58	0.015	0.98	0.8	Protein kinase superfamily protein
AT3G17410.1	Bra001662	0	0.3049	0.0556	0.182355	31.71	35.86	12.57	39.46	0.33	0.092	1	0.17	Protein kinase superfamily protein
AT3G17410.1	Bra022213	0	0.3648	0.0333	0.0912829	37.97	76.33	30.95	35.61	0.88	5.4e-08	0.99	1	Protein kinase superfamily protein
AT1G61240.2	Bra031443	0	0.3885	0.0392	0.100901	6.59	12.66	11.13	9.33	0.94	0.21	0.3	0.82	Protein of unknown function (DUF707)
AT1G61240.2	Bra027094	0	0.4646	0.0434	0.0934137	9.18	1.49	7.63	18.03	0.52	1	0.74	0.0049	Protein of unknown function (DUF707)
AT3G02230.1	Bra021473	0	0.4538	0.0128	0.0282063	37.3	38.69	53.01	7.24	0.22	0.15	3.8e-05	1	reversibly glycosylated polypeptide 1
AT3G02230.1	Bra001037	0	0.3387	0.0145	0.0428107	202.41	167.05	245.6	33.97	3.4e-05	0.15	2e-16	1	reversibly glycosylated polypeptide 1
AT3G02230.1	Bra039165	0	0.4659	0.0123	0.0264005	132.74	180.82	206.9	29.02	0.54	1.6e-06	8.7e-14	1	reversibly glycosylated polypeptide 1
AT2G20190.1	Bra036452	0	0.3411	0.0398	0.116681	33.86	47.53	43.82	26.3	0.76	0.024	0.081	1	CLIP-associated protein
AT2G20190.1	Bra036692	0	0.3604	0.0371	0.102941	9.5	10.54	14.11	5.93	0.63	0.46	0.054	0.99	CLIP-associated protein
AT5G27990.1	Bra009984	0	0.6194	0.2515	0.406038	1.24	1.57	2.7	4.29	0.92	0.92	0.66	0.23	Pre-rRNA-processing protein TSR2, conserved region
AT5G27990.1	Bra036113	0	0.4446	0.2301	0.517544	53.72	62.65	59.98	35.7	0.4	0.041	0.073	1	Pre-rRNA-processing protein TSR2, conserved region
AT3G16140.1	Bra021163	0	0.2797	0.0437	0.156239	141.25	13	13.98	178.63	8.6e-12	1	1	1.6e-19	photosystem I subunit H-1
AT3G16140.1	Bra027188	0	0.2427	0.0416	0.171405	999.99	2.05	457.11	999.99	3.2e-72	1	1	5.7e-39	photosystem I subunit H-1
AT3G04080.1	Bra040151	0	0.4887	0.0651	0.133211	23.97	28.98	29.54	18.84	0.65	0.2	0.12	0.99	apyrase 1
AT3G04080.1	Bra031947	0	0.3815	0.0558	0.146265	14.05	20.52	18.3	8.51	0.64	0.065	0.17	1	apyrase 1
AT2G41710.2	Bra000237	0	0.3332	0.0546	0.163866	6.69	23.68	24.48	12.06	1	0.031	0.012	0.98	Integrase-type DNA-binding superfamily protein
AT2G41710.2	Bra004641	0	0.4803	0.0454	0.0945243	13.11	27.04	32.35	15.07	0.99	0.081	0.0035	0.99	Integrase-type DNA-binding superfamily protein
AT4G15880.1	Bra012758	0	0.7282	0.1601	0.219857	9.44	11.35	16.33	13.47	0.89	0.68	0.11	0.7	Cysteine proteinases superfamily protein
AT4G15880.1	Bra038062	0	0.5893	0.1575	0.267266	4.63	7.51	10.32	5.65	0.92	0.48	0.079	0.92	Cysteine proteinases superfamily protein
AT2G01913.1	Bra024842	0	0.2495	0.1129	0.452505	6.84	41.68	21.34	3.96	1	3.8e-09	0.17	1	unknown protein; Has 35333 Blast hits to 34131 proteins in 2444 species: Archae - 798; Bacteria - 22429; Metazoa - 974; Fungi - 991; Plants - 531; Viruses - 0; Other Eukaryotes - 9610 (source: NCBI BLink).
AT2G01913.1	Bra017433	0	0.2604	0.1222	0.469278	7.5	84.97	32.02	20.02	1	8e-19	0.67	1	unknown protein; Has 35333 Blast hits to 34131 proteins in 2444 species: Archae - 798; Bacteria - 22429; Metazoa - 974; Fungi - 991; Plants - 531; Viruses - 0; Other Eukaryotes - 9610 (source: NCBI BLink).
AT1G29870.1	Bra030179	0	0.6193	0.1906	0.307767	93.77	81.34	108.93	40.91	0.036	0.35	3.4e-05	1	tRNA synthetase class II (G, H, P and S) family protein
AT1G29870.1	Bra032341	0	0.6281	0.2053	0.326859	32.15	16.31	34.88	14.52	0.032	0.97	0.0054	1	tRNA synthetase class II (G, H, P and S) family protein
AT3G17430.1	Bra021247	3e-20	0.4743	0.0565	0.119123	n/a	n/a	n/a	n/a	n/a	n/a	n/a	n/a	Nucleotide-sugar transporter family protein
AT3G17430.1	Bra022215	0	0.6404	0.2637	0.411774	0.52	1.09	1.38	1.35	1	0.67	0.55	0.63	Nucleotide-sugar transporter family protein
AT4G18430.1	Bra013308	0	0.3604	0.0727	0.20172	n/a	n/a	n/a	n/a	n/a	n/a	n/a	n/a	RAB GTPase homolog A1E
AT4G18430.1	Bra012597	0	0.3259	0.0207	0.0635164	0.58	3.67	0.25	0.75	1	0.045	1	1	RAB GTPase homolog A1E
AT4G18430.1	Bra021009	0	0.5023	0.0208	0.0414095	0.65	1.37	1.01	0.68	1	0.56	0.55	1	RAB GTPase homolog A1E
AT3G24490.1	Bra001951	0	1.4971	0.1142	0.0762808	47.11	81.39	115.38	49.91	1	0.082	1.2e-09	1	Alcohol dehydrogenase transcription factor Myb/SANT-like family protein
AT3G24490.1	Bra015045	8e-32	3.8954	0.3049	0.0782718	n/a	n/a	n/a	n/a	n/a	n/a	n/a	n/a	Alcohol dehydrogenase transcription factor Myb/SANT-like family protein
AT1G26460.1	Bra012457	3e-27	0.3057	0.1429	0.467452	n/a	n/a	n/a	n/a	n/a	n/a	n/a	n/a	Tetratricopeptide repeat (TPR)-like superfamily protein
AT1G26460.1	Bra024715	0	0.6222	0.0965	0.155095	33.72	42.93	56.16	15.49	0.72	0.11	6.2e-05	1	Tetratricopeptide repeat (TPR)-like superfamily protein
AT5G44480.1	Bra033746	0	0.3224	0.0443	0.137407	4.39	3.31	2.9	57.74	1	1	1	6.3e-22	NAD(P)-binding Rossmann-fold superfamily protein
AT5G44480.1	Bra027557	0	0.3194	0.0355	0.111146	0.08	7.42	7.42	3.89	1	0.12	0.11	0.9	NAD(P)-binding Rossmann-fold superfamily protein
AT5G44480.1	Bra039512	5e-21	1.1451	0.3304	0.288534	0	0	0	17.07	1	1	1	5e-10	NAD(P)-binding Rossmann-fold superfamily protein
AT1G77510.1	Bra008311	0	0.4121	0.112	0.271779	0.25	2.47	1.65	1.02	1	0.24	0.66	0.81	PDI-like 1-2
AT1G77510.1	Bra015665	0	0.3662	0.0884	0.241398	54.87	125.56	119.22	103.33	1	0.00069	0.0026	0.9	PDI-like 1-2
AT5G54770.1	Bra022742	0	0.769	0.0354	0.0460338	999.99	537.64	370.35	999.99	5.3e-35	1	1	1.1e-12	thiazole biosynthetic enzyme, chloroplast (ARA6) (THI1) (THI4)
AT5G54770.1	Bra029007	0	0.7459	0.048	0.0643518	467.57	0.57	74.06	532.13	1.1e-43	1	1	2.1e-48	thiazole biosynthetic enzyme, chloroplast (ARA6) (THI1) (THI4)
AT5G54770.1	Bra002957	0	0.6972	0.0424	0.0608147	999.99	7.92	133.37	999.99	5.5e-113	1	1	6e-72	thiazole biosynthetic enzyme, chloroplast (ARA6) (THI1) (THI4)
AT1G24000.1	Bra012413	3e-19	0.58	0.4476	0.771724	n/a	n/a	n/a	n/a	n/a	n/a	n/a	n/a	Polyketide cyclase/dehydrase and lipid transport superfamily protein
AT1G24000.1	Bra016324	6e-20	0.5761	0.4764	0.82694	n/a	n/a	n/a	n/a	n/a	n/a	n/a	n/a	Polyketide cyclase/dehydrase and lipid transport superfamily protein
AT1G24000.1	Bra024629	9e-20	0.7495	0.5031	0.671247	0	0	0.53	0	1	1	1	1	Polyketide cyclase/dehydrase and lipid transport superfamily protein
AT1G15030.1	Bra026168	0	0.465	0.1119	0.240645	4.77	9.87	11.04	6.52	0.96	0.32	0.11	0.91	Protein of unknown function (DUF789)
AT1G15030.1	Bra026785	0	0.4041	0.086	0.212819	1.4	1.9	1.29	5.56	0.92	0.92	0.91	0.08	Protein of unknown function (DUF789)
AT5G13360.3	Bra023405	0	0.461	0.1353	0.293492	0	0	0	0.22	1	1	1	1	Auxin-responsive GH3 family protein
AT5G13360.3	Bra006196	0	0.4993	0.1287	0.257761	50.77	19.66	15.22	11.12	3.8e-09	0.86	0.98	1	Auxin-responsive GH3 family protein
AT5G13360.3	Bra008833	0	0.3711	0.1211	0.326327	0	0	0	0	1	1	1	1	Auxin-responsive GH3 family protein
AT1G51760.1	Bra030419	0	0.3781	0.0481	0.127215	65.26	35.84	62.78	29.27	0.0017	0.98	0.0032	1	peptidase M20/M25/M40 family protein
AT1G51760.1	Bra018932	0	0.4559	0.0592	0.129853	52.39	17.89	54.93	5.44	4.9e-05	1	2.8e-06	1	peptidase M20/M25/M40 family protein
AT1G17180.1	Bra016615	0	1.7107	0.2076	0.121354	8.96	40.72	7.04	55.75	1	0.0029	1	2e-06	glutathione S-transferase TAU 25
AT1G17180.1	Bra026680	0	0.4125	0.1148	0.278303	10.53	22.55	108.07	5.68	1	1	6.6e-38	1	glutathione S-transferase TAU 25
AT5G19190.1	Bra023711	0	0.2919	0.083	0.284344	179.63	9.19	35.05	50.1	3.4e-47	1	1	1	unknown protein; BEST Arabidopsis thaliana protein match is: unknown protein (TAIR:AT3G06070.1); Has 1807 Blast hits to 1807 proteins in 277 species: Archae - 0; Bacteria - 0; Metazoa - 736; Fungi - 347; Plants - 385; Viruses - 0; Other Eukaryotes - 339 (source: NCBI BLink).
AT5G19190.1	Bra006498	0	0.1905	0.0991	0.52021	17.21	1.52	1.94	12.75	0.00064	1	1	0.17	unknown protein; BEST Arabidopsis thaliana protein match is: unknown protein (TAIR:AT3G06070.1); Has 1807 Blast hits to 1807 proteins in 277 species: Archae - 0; Bacteria - 0; Metazoa - 736; Fungi - 347; Plants - 385; Viruses - 0; Other Eukaryotes - 339 (source: NCBI BLink).
AT5G19190.1	Bra002220	0	0.2652	0.0719	0.271116	221.04	16.87	71.28	97.35	6.9e-39	1	1	0.98	unknown protein; BEST Arabidopsis thaliana protein match is: unknown protein (TAIR:AT3G06070.1); Has 1807 Blast hits to 1807 proteins in 277 species: Archae - 0; Bacteria - 0; Metazoa - 736; Fungi - 347; Plants - 385; Viruses - 0; Other Eukaryotes - 339 (source: NCBI BLink).
AT4G34800.1	Bra011563	0	0.2934	0.0202	0.068848	0	1.07	0	2.24	1	0.56	1	0.2	SAUR-like auxin-responsive protein family
AT4G34800.1	Bra017680	0	0.42	0.024	0.0571429	0.81	0.43	1.06	1.44	1	1	0.55	0.63	SAUR-like auxin-responsive protein family
AT4G34800.1	Bra034656	4.06377e-44	0.2299	0.052	0.226185	0	0.35	0	2.02	1	1	1	0.081	SAUR-like auxin-responsive protein family
AT3G11330.1	Bra001399	0	0.6059	0.1027	0.1695	24.2	27.63	25.08	13.1	0.31	0.1	0.18	1	plant intracellular ras group-related LRR 9
AT3G11330.1	Bra034849	0	0.5536	0.0988	0.178468	4.5	2.01	2.18	2.96	0.27	0.78	0.77	0.82	plant intracellular ras group-related LRR 9
AT4G18350.1	Bra013298	0	0.3908	0.0668	0.170931	0	0.11	0	0	1	1	1	1	nine-cis-epoxycarotenoid dioxygenase 2
AT4G18350.1	Bra012603	0	0.3839	0.0299	0.0778849	0	0.53	0.25	0.07	1	1	1	1	nine-cis-epoxycarotenoid dioxygenase 2
AT5G20790.2	Bra020126	3.00004e-41	0.4682	0.2978	0.636053	0.17	2.14	1.06	4.62	1	0.53	0.85	0.11	unknown protein; FUNCTIONS IN: molecular_function unknown; INVOLVED IN: biological_process unknown; LOCATED IN: endomembrane system; EXPRESSED IN: 11 plant structures; EXPRESSED DURING: LP.04 four leaves visible, 4 anthesis, petal differentiation and expansion stage; BEST Arabidopsis thaliana protein match is: unknown protein (TAIR:AT3G43110.1).
AT5G20790.2	Bra006575	9.99967e-42	0.3727	0.2302	0.617655	0.33	5.55	1.09	3.41	1	0.041	0.93	0.49	unknown protein; FUNCTIONS IN: molecular_function unknown; INVOLVED IN: biological_process unknown; LOCATED IN: endomembrane system; EXPRESSED IN: 11 plant structures; EXPRESSED DURING: LP.04 four leaves visible, 4 anthesis, petal differentiation and expansion stage; BEST Arabidopsis thaliana protein match is: unknown protein (TAIR:AT3G43110.1).
AT5G20790.2	Bra002329	2e-36	0.5016	0.2253	0.449163	0.08	0	0.47	2.3	1	1	1	0.081	unknown protein; FUNCTIONS IN: molecular_function unknown; INVOLVED IN: biological_process unknown; LOCATED IN: endomembrane system; EXPRESSED IN: 11 plant structures; EXPRESSED DURING: LP.04 four leaves visible, 4 anthesis, petal differentiation and expansion stage; BEST Arabidopsis thaliana protein match is: unknown protein (TAIR:AT3G43110.1).
AT2G29680.2	Bra000473	0	0.3902	0.0925	0.237058	8.33	14.09	14.26	4.85	0.81	0.093	0.08	1	cell division control 6
AT2G29680.2	Bra039997	6e-07	0.8114	0.3783	0.466231	0	0	0	0	1	1	1	1	cell division control 6
AT2G29680.2	Bra018366	6.99949e-42	0.7425	0.1942	0.261549	n/a	n/a	n/a	n/a	n/a	n/a	n/a	n/a	cell division control 6
AT4G12370.1	Bra018474	0	0.5134	0.1351	0.263148	0.16	1.68	0.48	3.05	1	0.67	1	0.14	unknown protein; BEST Arabidopsis thaliana protein match is: unknown protein (TAIR:AT4G00893.1); Has 118 Blast hits to 113 proteins in 12 species: Archae - 0; Bacteria - 0; Metazoa - 0; Fungi - 0; Plants - 118; Viruses - 0; Other Eukaryotes - 0 (source: NCBI BLink).
AT4G12370.1	Bra029448	0	0.5261	0.1728	0.328455	0	0	0	0.04	1	1	1	1	unknown protein; BEST Arabidopsis thaliana protein match is: unknown protein (TAIR:AT4G00893.1); Has 118 Blast hits to 113 proteins in 12 species: Archae - 0; Bacteria - 0; Metazoa - 0; Fungi - 0; Plants - 118; Viruses - 0; Other Eukaryotes - 0 (source: NCBI BLink).
AT1G55340.1	Bra037994	0	0.509	0.0453	0.088998	10.87	6.4	18.93	7.48	0.58	0.96	0.0042	0.98	Protein of unknown function (DUF1639)
AT1G55340.1	Bra011913	0	0.5615	0.0452	0.0804987	4.22	1.05	14.35	6.86	0.91	1	0.00077	0.75	Protein of unknown function (DUF1639)
AT1G55340.1	Bra030867	0	0.3863	0.0404	0.104582	13.95	28.91	25.22	17.93	0.98	0.039	0.12	0.97	Protein of unknown function (DUF1639)
AT3G18600.1	Bra037574	0	0.5017	0.0809	0.161252	26.69	15.39	21	21.66	0.096	0.93	0.41	0.79	P-loop containing nucleoside triphosphate hydrolases superfamily protein
AT3G18600.1	Bra001713	0	0.491	0.0819	0.166802	37.48	28.69	34.61	28.4	0.13	0.74	0.23	0.96	P-loop containing nucleoside triphosphate hydrolases superfamily protein
AT3G18600.1	Bra022336	0	0.5104	0.0761	0.149099	22.89	19.25	22.4	8.19	0.12	0.36	0.1	1	P-loop containing nucleoside triphosphate hydrolases superfamily protein
AT1G03440.1	Bra030532	0	0.4765	0.0508	0.106611	10.43	5.21	10.53	3.23	0.12	0.86	0.098	1	Leucine-rich repeat (LRR) family protein
AT1G03440.1	Bra033399	0	0.4939	0.0342	0.0692448	27.69	28.89	12.62	9.18	0.021	0.01	0.97	1	Leucine-rich repeat (LRR) family protein
AT2G34750.1	Bra022989	0	0.3249	0.1278	0.393352	26.03	20.32	26.06	63.44	0.93	1	0.9	5e-06	RNA polymerase I specific transcription initiation factor RRN3 protein
AT2G34750.1	Bra021928	0	0.3183	0.1535	0.482249	21.61	11.45	17.65	24.65	0.24	0.98	0.58	0.26	RNA polymerase I specific transcription initiation factor RRN3 protein
AT2G34750.1	Bra005396	0	0.3187	0.1918	0.60182	0.15	0.21	0.33	0.99	1	1	1	1	RNA polymerase I specific transcription initiation factor RRN3 protein
AT2G38290.2	Bra017130	0	0.3653	0.0411	0.11251	46.17	24.65	30.69	33.94	0.0063	0.96	0.65	0.86	ammonium transporter 2
AT2G38290.2	Bra005125	0	0.368	0.0425	0.115489	114.64	13.66	58.29	32.41	4.5e-19	1	0.15	1	ammonium transporter 2
AT3G62860.1	Bra014388	0	0.691	0.0492	0.0712012	4.72	0	7.98	2.64	0.45	1	0.027	0.94	alpha/beta-Hydrolases superfamily protein
AT3G62860.1	Bra007707	0	0.4461	0.0582	0.130464	109.02	94.27	114.16	57.45	0.016	0.32	0.0011	1	alpha/beta-Hydrolases superfamily protein
AT2G21660.1	Bra030284	3.00018e-42	0.3207	0.1051	0.327721	999.99	522.74	999.99	999.99	7.9e-09	1	7.3e-12	0.51	cold, circadian rhythm, and rna binding 2
AT2G21660.1	Bra031210	1.96182e-44	0.3615	0.0655	0.181189	999.99	999.99	999.99	999.99	0.13	0.07	0.011	1	cold, circadian rhythm, and rna binding 2
AT1G10650.1	Bra018428	0	0.341	0.0816	0.239296	12.84	24.36	13.92	19.85	0.94	0.034	0.87	0.64	SBP (S-ribonuclease binding protein) family protein
AT1G10650.1	Bra019910	0	0.3341	0.0939	0.281054	3.67	24.67	6.87	7.66	1	4.3e-06	0.95	0.97	SBP (S-ribonuclease binding protein) family protein
AT5G52140.1	Bra028293	0	1.2456	0.2552	0.204881	0	0	0	0	1	1	1	1	RING/U-box superfamily protein
AT5G52140.1	Bra022580	2e-29	2.506	0.5045	0.201317	n/a	n/a	n/a	n/a	n/a	n/a	n/a	n/a	RING/U-box superfamily protein
AT1G80690.1	Bra003580	0	0.3919	0.0641	0.163562	1.72	9.74	4.31	1.3	0.99	0.0056	0.54	1	PPPDE putative thiol peptidase family protein
AT1G80690.1	Bra035161	0	0.4177	0.0398	0.0952837	7.99	42.75	13.28	16.64	1	2.2e-08	0.96	0.97	PPPDE putative thiol peptidase family protein
AT2G18300.3	Bra024474	0	0.2829	0.0921	0.325557	8.87	0.89	1.6	12.63	0.17	1	1	0.014	basic helix-loop-helix (bHLH) DNA-binding superfamily protein
AT2G18300.3	Bra039618	0	0.3196	0.0914	0.285982	32.75	5.22	8.05	23.78	4.9e-05	1	1	0.22	basic helix-loop-helix (bHLH) DNA-binding superfamily protein
AT2G18300.3	Bra037226	0	0.2986	0.1007	0.33724	17	0	2.48	20.4	0.0061	1	1	0.0021	basic helix-loop-helix (bHLH) DNA-binding superfamily protein
AT3G62900.1	Bra003514	0	0.3493	0.142	0.406527	5.5	8.09	9.79	4.2	0.82	0.31	0.13	0.97	CW-type Zinc Finger
AT3G62900.1	Bra007709	0	0.3643	0.1306	0.358496	6.05	11.47	8.6	4.52	0.77	0.083	0.41	0.99	CW-type Zinc Finger
AT1G15420.1	Bra026131	0	0.4789	0.0906	0.189184	27.82	22	27.95	37.91	0.59	0.91	0.51	0.19	CONTAINS InterPro DOMAIN/s: Small-subunit processome, Utp12 (InterPro:IPR007148); Has 764 Blast hits to 656 proteins in 193 species: Archae - 0; Bacteria - 42; Metazoa - 237; Fungi - 154; Plants - 85; Viruses - 23; Other Eukaryotes - 223 (source: NCBI BLink).
AT1G15420.1	Bra016659	0	0.4247	0.0787	0.185307	21.98	18.2	26.77	27.89	0.68	0.89	0.2	0.48	CONTAINS InterPro DOMAIN/s: Small-subunit processome, Utp12 (InterPro:IPR007148); Has 764 Blast hits to 656 proteins in 193 species: Archae - 0; Bacteria - 42; Metazoa - 237; Fungi - 154; Plants - 85; Viruses - 23; Other Eukaryotes - 223 (source: NCBI BLink).
AT1G15420.1	Bra026762	0	3.9787	1.3084	0.328851	n/a	n/a	n/a	n/a	n/a	n/a	n/a	n/a	CONTAINS InterPro DOMAIN/s: Small-subunit processome, Utp12 (InterPro:IPR007148); Has 764 Blast hits to 656 proteins in 193 species: Archae - 0; Bacteria - 42; Metazoa - 237; Fungi - 154; Plants - 85; Viruses - 23; Other Eukaryotes - 223 (source: NCBI BLink).
AT2G39300.2	Bra000128	0	0.5912	0.2062	0.348782	0.59	1.01	2.35	0	1	0.56	0.14	1	unknown protein; INVOLVED IN: biological_process unknown; EXPRESSED IN: 8 plant structures; EXPRESSED DURING: 4 anthesis, petal differentiation and expansion stage; BEST Arabidopsis thaliana protein match is: unknown protein (TAIR:AT3G55060.1).
AT2G39300.2	Bra005054	0	1.3824	0.1961	0.141855	1.03	11.8	2.81	5.5	1	0.0028	0.97	0.71	unknown protein; INVOLVED IN: biological_process unknown; EXPRESSED IN: 8 plant structures; EXPRESSED DURING: 4 anthesis, petal differentiation and expansion stage; BEST Arabidopsis thaliana protein match is: unknown protein (TAIR:AT3G55060.1).
AT3G63110.1	Bra040431	0	0.4884	0.0875	0.179156	0.09	29.22	2.98	0.67	1	2.3e-15	1	1	isopentenyltransferase 3
AT3G63110.1	Bra007728	0	0.4783	0.0852	0.178131	0.62	52.3	2.51	0.67	1	6.6e-29	1	1	isopentenyltransferase 3
AT1G80660.1	Bra003576	0	0.2993	0.0223	0.0745072	0	0.12	0.03	0.07	1	1	1	1	H(+)-ATPase 9
AT1G80660.1	Bra035163	0	0.4039	0.0258	0.0638772	0	0	0	0	1	1	1	1	H(+)-ATPase 9
AT1G01610.1	Bra032643	0	0.5386	0.0257	0.0477163	30.97	16.12	27.86	9.49	0.01	0.88	0.037	1	glycerol-3-phosphate acyltransferase 4
AT1G01610.1	Bra033249	0	0.5669	0.0268	0.0472746	75.99	21.87	38.77	32.8	5.7e-09	1	0.63	1	glycerol-3-phosphate acyltransferase 4
AT5G60900.1	Bra029348	1e-27	0.8444	0.2133	0.252605	n/a	n/a	n/a	n/a	n/a	n/a	n/a	n/a	receptor-like protein kinase 1
AT5G60900.1	Bra012999	0	0.6406	0.1627	0.253981	1.59	5.69	0.23	5.36	0.96	0.14	1	0.23	receptor-like protein kinase 1
AT5G60900.1	Bra035953	0	0.5926	0.1863	0.314377	5.79	0	1.26	3.89	0.069	1	0.93	0.57	receptor-like protein kinase 1
AT2G39360.1	Bra000130	0	0.7201	0.119	0.165255	7.7	11.14	3.14	7.62	0.53	0.066	0.98	0.72	Protein kinase superfamily protein
AT2G39360.1	Bra017080	0	0.971	0.2844	0.292894	n/a	n/a	n/a	n/a	n/a	n/a	n/a	n/a	Protein kinase superfamily protein
AT4G21200.3	Bra038780	0	0.518	0.1447	0.279344	0.37	3.44	0.16	5.01	1	0.3	1	0.046	gibberellin 2-oxidase 8
AT4G21200.3	Bra020890	0	0.4763	0.1678	0.352299	0.74	0	0	0.48	1	1	1	1	gibberellin 2-oxidase 8
AT1G05210.1	Bra030605	0	0.4645	0.1457	0.313671	16.42	48.47	34.1	11.27	0.99	3.4e-06	0.044	1	Transmembrane protein 97, predicted
AT1G05210.1	Bra015400	0	0.5083	0.0956	0.188078	6.72	16.35	8.77	8.02	0.94	0.014	0.72	0.9	Transmembrane protein 97, predicted
AT5G23910.1	Bra026476	0	0.4304	0.1723	0.400325	3.79	5.52	12.86	0.6	0.91	0.64	0.00092	1	ATP binding microtubule motor family protein
AT5G23910.1	Bra009714	0	0.5292	0.1953	0.369048	0.94	6.59	3.84	0.27	1	0.028	0.43	1	ATP binding microtubule motor family protein
AT5G61420.1	Bra029311	0	0.3871	0.1924	0.497029	7.82	1.25	14.15	15.25	0.83	1	0.044	0.093	myb domain protein 28
AT5G61420.1	Bra012961	0	0.2823	0.1047	0.370882	19.5	0.28	10.11	14.51	0.0032	1	0.6	0.32	myb domain protein 28
AT5G61420.1	Bra035929	0	0.2367	0.1304	0.550908	27.04	18.23	28.21	40.92	0.59	0.99	0.42	0.063	myb domain protein 28
AT3G05727.1	Bra039414	2e-20	0.5878	0.2453	0.417319	210.85	0.37	426.64	126.12	0.019	1	3e-82	1	S locus-related glycoprotein 1 (SLR1) binding pollen coat protein family
AT3G05727.1	Bra040524	7e-22	0.5461	0.2288	0.418971	29.8	0	112.9	48.09	1	1	7e-26	0.85	S locus-related glycoprotein 1 (SLR1) binding pollen coat protein family
AT3G48660.1	Bra029911	5e-31	0.4054	0.0291	0.071781	4.28	6.18	15.05	14.04	0.99	0.93	0.026	0.19	Protein of unknown function (DUF 3339)
AT3G48660.1	Bra018044	6e-32	0.4847	0.0213	0.0439447	2.25	22.83	14.74	17.86	1	0.0078	0.44	0.42	Protein of unknown function (DUF 3339)
AT3G48660.1	Bra019556	3e-31	0.4654	0.0207	0.0444779	0.23	4.76	10.04	1.91	1	0.56	0.00096	1	Protein of unknown function (DUF 3339)
AT3G05930.1	Bra040244	0	0.5129	0.1012	0.197309	0	0.46	0	0.34	1	1	1	1	germin-like protein 8
AT3G05930.1	Bra020798	0	0.4731	0.1339	0.283027	0	1.53	0.35	0	1	0.24	1	1	germin-like protein 8
AT3G05930.1	Bra001173	0	0.3579	0.1178	0.329142	0.79	3.19	2.11	0.61	1	0.15	0.43	1	germin-like protein 8
AT2G42320.1	Bra016883	0	0.559	0.1024	0.183184	24.95	19.61	34.99	7.21	0.23	0.7	0.0005	1	nucleolar protein gar2-related
AT2G42320.1	Bra004681	0	0.4729	0.0872	0.184394	2.61	7.52	6.89	0.87	0.94	0.089	0.19	1	nucleolar protein gar2-related
AT4G24580.1	Bra013816	0	0.4259	0.1595	0.374501	1.66	3.05	4.8	1.13	0.92	0.44	0.14	0.96	Rho GTPase activation protein (RhoGAP) with PH domain
AT4G24580.1	Bra019218	0	0.4534	0.1462	0.322453	0.02	0.44	0.02	0.03	1	1	1	1	Rho GTPase activation protein (RhoGAP) with PH domain
AT4G24580.1	Bra010488	0	0.3935	0.1097	0.27878	0	0.22	0.06	0	1	1	1	1	Rho GTPase activation protein (RhoGAP) with PH domain
AT4G25740.2	Bra013915	0	0.454	0.0319	0.0702643	309.05	233.09	311.65	209.88	0.00016	0.95	7.2e-06	1	RNA binding Plectin/S10 domain-containing protein
AT4G25740.2	Bra010448	0	0.4394	0.023	0.0523441	81.43	54.71	90.23	45.48	0.019	0.95	0.00016	1	RNA binding Plectin/S10 domain-containing protein
AT3G01530.1	Bra001005	0	0.3563	0.1054	0.295818	0.53	0.64	0.16	1.07	1	1	1	0.49	myb domain protein 57
AT3G01530.1	Bra039108	0	0.2147	0.1211	0.564043	0	0	0	0	1	1	1	1	myb domain protein 57
AT3G51930.1	Bra033466	0	0.6069	0.0547	0.0901302	11.69	35.02	18.13	2.03	0.95	3.5e-07	0.27	1	Transducin/WD40 repeat-like superfamily protein
AT3G51930.1	Bra006883	0	0.468	0.0556	0.118803	2.3	4.7	5.55	0.7	0.83	0.32	0.13	1	Transducin/WD40 repeat-like superfamily protein
AT1G64300.2	Bra027745	0	0.463	0.0487	0.105184	0	0	0	0	1	1	1	1	Protein kinase family protein
AT1G64300.2	Bra027691	0	0.5038	0.0484	0.0960699	0.28	0.43	0.34	0.17	1	1	1	1	Protein kinase family protein
AT1G31500.4	Bra038426	0	0.4894	0.0972	0.198611	8.44	6.57	9.84	5.3	0.4	0.73	0.22	0.94	DNAse I-like superfamily protein
AT1G31500.4	Bra023195	0	0.4007	0.073	0.182181	10.35	6.22	8.93	5.4	0.17	0.76	0.37	0.95	DNAse I-like superfamily protein
AT3G21295.1	Bra001823	1e-20	0.7738	0.3683	0.475963	n/a	n/a	n/a	n/a	n/a	n/a	n/a	n/a	Tudor/PWWP/MBT superfamily protein
AT3G21295.1	Bra031271	0	0.5144	0.188	0.365474	4.56	7.82	5.82	11.02	0.93	0.52	0.82	0.17	Tudor/PWWP/MBT superfamily protein
AT1G54170.1	Bra037969	0	0.3441	0.18	0.523104	11.21	17.74	21.47	9.66	0.88	0.23	0.024	0.99	CTC-interacting domain 3
AT1G54170.1	Bra014367	0	0.445	0.1503	0.337753	0.06	0	0.14	0.64	1	1	1	1	CTC-interacting domain 3
AT4G35290.2	Bra011603	0	0.5982	0.0833	0.139251	5.31	10.53	5.09	6.51	0.82	0.072	0.79	0.79	glutamate receptor 2
AT4G35290.2	Bra020812	0	0.429	0.0839	0.195571	0.02	0.13	0	0	1	1	1	1	glutamate receptor 2
AT2G35260.1	Bra023006	0	0.3915	0.0483	0.123372	37.72	0.26	13.16	30.96	2e-05	1	0.96	0.057	unknown protein; FUNCTIONS IN: molecular_function unknown; INVOLVED IN: biological_process unknown; LOCATED IN: chloroplast; EXPRESSED IN: 21 plant structures; EXPRESSED DURING: 13 growth stages; BEST Arabidopsis thaliana protein match is: unknown protein (TAIR:AT4G17840.1); Has 42 Blast hits to 42 proteins in 14 species: Archae - 0; Bacteria - 0; Metazoa - 0; Fungi - 0; Plants - 42; Viruses - 0;…
AT2G35260.1	Bra005356	0	0.3548	0.0526	0.148253	32.33	0.18	21.57	32.67	0.0049	1	0.46	0.048	unknown protein; FUNCTIONS IN: molecular_function unknown; INVOLVED IN: biological_process unknown; LOCATED IN: chloroplast; EXPRESSED IN: 21 plant structures; EXPRESSED DURING: 13 growth stages; BEST Arabidopsis thaliana protein match is: unknown protein (TAIR:AT4G17840.1); Has 42 Blast hits to 42 proteins in 14 species: Archae - 0; Bacteria - 0; Metazoa - 0; Fungi - 0; Plants - 42; Viruses - 0;…
AT5G45840.1	Bra021993	0	0.3601	0.0865	0.240211	0.21	2.37	0.95	0.13	1	0.14	1	1	Leucine-rich repeat protein kinase family protein
AT5G45840.1	Bra025049	0	0.3826	0.0822	0.214846	0.88	0.98	0.76	0.41	1	1	1	1	Leucine-rich repeat protein kinase family protein
AT5G56940.1	Bra035637	0	0.5087	0.0666	0.130922	33.83	37.19	50.8	74.65	0.99	0.96	0.26	0.0024	Ribosomal protein S16 family protein
AT5G56940.1	Bra006841	2e-18	3.3194	0.9281	0.279599	0	1.01	0.5	0	1	0.24	1	1	Ribosomal protein S16 family protein
AT5G56940.1	Bra002779	0	0.7349	0.0536	0.0729351	0.72	1.26	2.41	4.06	1	0.89	0.59	0.17	Ribosomal protein S16 family protein
AT1G25275.3	Bra010984	4e-28	0.2422	0.1106	0.456647	39.52	99.01	52.83	386.04	1	1	1	8.1e-82	unknown protein; FUNCTIONS IN: molecular_function unknown; INVOLVED IN: response to karrikin; LOCATED IN: endomembrane system; EXPRESSED IN: 23 plant structures; EXPRESSED DURING: 13 growth stages; Has 35333 Blast hits to 34131 proteins in 2444 species: Archae - 798; Bacteria - 22429; Metazoa - 974; Fungi - 991; Plants - 531; Viruses - 0; Other Eukaryotes - 9610 (source: NCBI BLink).
AT1G25275.3	Bra024766	2e-18	0.7337	0.1524	0.207714	1.09	1.72	2.46	16.43	1	1	0.97	7.7e-06	unknown protein; FUNCTIONS IN: molecular_function unknown; INVOLVED IN: response to karrikin; LOCATED IN: endomembrane system; EXPRESSED IN: 23 plant structures; EXPRESSED DURING: 13 growth stages; Has 35333 Blast hits to 34131 proteins in 2444 species: Archae - 798; Bacteria - 22429; Metazoa - 974; Fungi - 991; Plants - 531; Viruses - 0; Other Eukaryotes - 9610 (source: NCBI BLink).
AT3G09050.1	Bra034050	0	0.8781	0.0523	0.0595604	2.82	0	0.26	5.91	0.61	1	1	0.046	unknown protein; FUNCTIONS IN: molecular_function unknown; INVOLVED IN: biological_process unknown; LOCATED IN: chloroplast thylakoid membrane, chloroplast; EXPRESSED IN: 21 plant structures; EXPRESSED DURING: 13 growth stages; Has 120 Blast hits to 120 proteins in 47 species: Archae - 4; Bacteria - 10; Metazoa - 33; Fungi - 2; Plants - 44; Viruses - 0; Other Eukaryotes - 27 (source: NCBI BLink).
AT3G09050.1	Bra029745	0	0.5829	0.0491	0.084234	17.08	0.35	5.89	16.36	0.0061	1	0.96	0.061	unknown protein; FUNCTIONS IN: molecular_function unknown; INVOLVED IN: biological_process unknown; LOCATED IN: chloroplast thylakoid membrane, chloroplast; EXPRESSED IN: 21 plant structures; EXPRESSED DURING: 13 growth stages; Has 120 Blast hits to 120 proteins in 47 species: Archae - 4; Bacteria - 10; Metazoa - 33; Fungi - 2; Plants - 44; Viruses - 0; Other Eukaryotes - 27 (source: NCBI BLink).
AT4G35070.1	Bra011582	0	0.5236	0.1766	0.33728	3.34	3	9.79	13.28	0.98	0.98	0.19	0.043	SBP (S-ribonuclease binding protein) family protein
AT4G35070.1	Bra017691	0	0.5504	0.1595	0.289789	0	2.26	0.33	1.83	1	0.24	1	0.63	SBP (S-ribonuclease binding protein) family protein
AT4G35070.1	Bra034672	0	0.439	0.1321	0.300911	1.25	1.72	1.44	1.95	0.81	0.75	0.74	0.81	SBP (S-ribonuclease binding protein) family protein
AT4G32290.1	Bra011334	0	0.5962	0.1244	0.208655	0.38	0.53	0.29	0	1	1	1	1	Core-2/I-branching beta-1,6-N-acetylglucosaminyltransferase family protein
AT4G32290.1	Bra023957	0	0.6702	0.0943	0.140704	5.75	21.07	10.26	8.88	0.99	0.00074	0.63	0.96	Core-2/I-branching beta-1,6-N-acetylglucosaminyltransferase family protein
AT2G16890.1	Bra013043	0	0.3943	0.0917	0.232564	1.91	0.4	0.05	1.26	0.43	1	1	0.63	UDP-Glycosyltransferase superfamily protein
AT2G16890.1	Bra002002	0	0.4226	0.1127	0.266682	16.21	0.56	5.52	1.5	5.6e-06	1	0.66	1	UDP-Glycosyltransferase superfamily protein
AT5G14030.4	Bra023445	0	0.3119	0.1469	0.470984	56.52	95.97	89.33	100.69	1	0.055	0.14	0.37	translocon-associated protein beta (TRAPB) family protein
AT5G14030.4	Bra006233	0	0.2846	0.0996	0.349965	120.9	171.76	170.87	90.38	0.92	0.00012	5e-05	1	translocon-associated protein beta (TRAPB) family protein
AT5G14030.4	Bra008785	0	0.3084	0.0953	0.309014	88.58	106.76	109.31	82.79	0.76	0.063	0.018	1	translocon-associated protein beta (TRAPB) family protein
AT3G17300.1	Bra021238	9.80909e-45	0.36	0.0436	0.121111	n/a	n/a	n/a	n/a	n/a	n/a	n/a	n/a	unknown protein; Has 48 Blast hits to 48 proteins in 21 species: Archae - 0; Bacteria - 0; Metazoa - 0; Fungi - 0; Plants - 40; Viruses - 0; Other Eukaryotes - 8 (source: NCBI BLink).
AT3G17300.1	Bra001658	1.4013e-45	0.4015	0.0335	0.0834371	32.05	30.04	63.24	37.21	0.92	0.96	8.2e-06	0.95	unknown protein; Has 48 Blast hits to 48 proteins in 21 species: Archae - 0; Bacteria - 0; Metazoa - 0; Fungi - 0; Plants - 40; Viruses - 0; Other Eukaryotes - 8 (source: NCBI BLink).
AT5G53400.1	Bra022654	0	0.4605	0.0879	0.190879	6.16	10.26	18.57	87.02	1	1	0.99	4.7e-23	HSP20-like chaperones superfamily protein
AT5G53400.1	Bra029071	0	0.537	0.0823	0.153259	19.47	29.91	34.51	80.38	1	0.98	0.81	1.9e-08	HSP20-like chaperones superfamily protein
AT5G53400.1	Bra003059	0	0.384	0.0949	0.247135	24.27	44.36	41.79	69.17	1	0.45	0.58	0.0021	HSP20-like chaperones superfamily protein
AT2G44740.1	Bra000361	0	0.299	0.0425	0.14214	5.05	6.99	3.79	6.48	0.65	0.39	0.9	0.57	cyclin p4;1
AT2G44740.1	Bra037638	0	0.3816	0.0389	0.101939	11.24	7.91	5.81	7.22	0.11	0.64	0.88	0.82	cyclin p4;1
AT2G44740.1	Bra004863	0	0.4141	0.147	0.354987	8.13	3.29	1.62	1.54	0.0084	0.69	0.97	0.99	cyclin p4;1
AT5G12310.1	Bra006156	0	0.4327	0.0782	0.180726	9.91	15.7	13.33	59.54	1	0.98	1	2.9e-11	RING/U-box superfamily protein
AT5G12310.1	Bra008900	0	0.3844	0.0885	0.230229	9.09	16.27	14.04	30.06	0.99	0.61	0.77	0.0052	RING/U-box superfamily protein
AT5G14050.1	Bra023447	0	0.7493	0.122	0.162819	1.45	1.07	0.92	0.7	0.56	0.67	1	1	Transducin/WD40 repeat-like superfamily protein
AT5G14050.1	Bra008783	0	0.8479	0.1092	0.128789	38.76	25.89	40.3	30.37	0.15	0.94	0.058	0.95	Transducin/WD40 repeat-like superfamily protein
AT1G69640.1	Bra007872	0	0.6593	0.048	0.0728045	146.63	58.91	61.34	74.66	2.8e-14	1	0.99	1	sphingoid base hydroxylase 1
AT1G69640.1	Bra004404	0	0.537	0.0428	0.0797021	30.69	19.57	24.43	58.98	0.69	1	0.95	9.8e-05	sphingoid base hydroxylase 1
AT5G56760.1	Bra006857	0	0.6092	0.0334	0.054826	60.98	48.02	58.85	84.27	0.57	0.97	0.57	0.045	serine acetyltransferase 1;1
AT5G56760.1	Bra002793	0	0.641	0.0514	0.0801872	8.37	11.21	11.3	4.05	0.6	0.17	0.15	0.99	serine acetyltransferase 1;1
AT5G57490.1	Bra006817	0	0.3511	0.0624	0.177727	46.04	54.37	48.46	51.64	0.68	0.18	0.45	0.83	voltage dependent anion channel 4
AT5G57490.1	Bra002725	0	0.2992	0.185	0.618316	0.89	0.62	2.13	3.26	1	1	0.43	0.23	voltage dependent anion channel 4
AT3G13870.2	Bra001525	0	0.3056	0.042	0.137435	57.65	86.06	71.39	101.39	1	0.1	0.68	0.09	Root hair defective 3 GTP-binding protein (RHD3)
AT3G13870.2	Bra027391	0	0.2783	0.0481	0.172835	0	0	0	0.1	1	1	1	1	Root hair defective 3 GTP-binding protein (RHD3)
AT3G61750.1	Bra003468	0	0.4839	0.0605	0.125026	8.53	7.12	19.61	9.05	0.85	0.93	0.0022	0.91	Cytochrome b561/ferric reductase transmembrane with DOMON related domain
AT3G61750.1	Bra007630	0	0.5372	0.0562	0.104617	1.03	7.44	1.38	4.02	0.97	0.019	0.97	0.53	Cytochrome b561/ferric reductase transmembrane with DOMON related domain
AT2G47050.1	Bra000439	0	0.3912	0.08	0.204499	0	0	0.2	0	1	1	1	1	Plant invertase/pectin methylesterase inhibitor superfamily protein
AT2G47050.1	Bra040473	0	0.4213	0.0752	0.178495	0	0.31	0	0	1	1	1	1	Plant invertase/pectin methylesterase inhibitor superfamily protein
AT2G47050.1	Bra004480	0	0.4241	0.0726	0.171186	0	0	0.1	0.14	1	1	1	1	Plant invertase/pectin methylesterase inhibitor superfamily protein
AT2G33835.1	Bra022957	0	0.5845	0.3134	0.536185	0	0	0	0.08	1	1	1	1	Zinc finger C-x8-C-x5-C-x3-H type family protein
AT2G33835.1	Bra005468	0	0.377	0.1865	0.494695	6.41	8.68	11.28	13.62	0.94	0.75	0.3	0.3	Zinc finger C-x8-C-x5-C-x3-H type family protein
AT5G09940.1	Bra028608	5.99756e-43	0.5252	0.3154	0.600533	n/a	n/a	n/a	n/a	n/a	n/a	n/a	n/a	Protein of unknown function (DUF1635)
AT5G09940.1	Bra006040	0	0.554	0.2826	0.510108	0.53	0	0.26	0	1	1	1	1	Protein of unknown function (DUF1635)
AT5G06380.1	Bra028733	1e-35	0.6187	0.1763	0.284952	0	0	0.7	0.19	1	1	1	1	unknown protein; BEST Arabidopsis thaliana protein match is: unknown protein (TAIR:AT3G11690.1); Has 1807 Blast hits to 1807 proteins in 277 species: Archae - 0; Bacteria - 0; Metazoa - 736; Fungi - 347; Plants - 385; Viruses - 0; Other Eukaryotes - 339 (source: NCBI BLink).
AT5G06380.1	Bra009189	9e-35	0.7875	0.1499	0.190349	0	0.2	0.07	0.09	1	1	1	1	unknown protein; BEST Arabidopsis thaliana protein match is: unknown protein (TAIR:AT3G11690.1); Has 1807 Blast hits to 1807 proteins in 277 species: Archae - 0; Bacteria - 0; Metazoa - 736; Fungi - 347; Plants - 385; Viruses - 0; Other Eukaryotes - 339 (source: NCBI BLink).
AT5G18920.1	Bra006484	1e-32	0.6321	0.046	0.0727733	9.34	7.89	15.74	23.5	0.95	0.99	0.3	0.022	Cox19-like CHCH family protein
AT5G18920.1	Bra002193	1e-21	0.5542	0.051	0.0920245	0	0	0	0.5	1	1	1	1	Cox19-like CHCH family protein
AT2G30930.1	Bra021678	0	0.3486	0.2378	0.682157	17.85	135.49	18.17	48.42	1	2.7e-32	1	0.99	unknown protein; FUNCTIONS IN: molecular_function unknown; INVOLVED IN: biological_process unknown; LOCATED IN: chloroplast, plasma membrane, membrane; EXPRESSED IN: 24 plant structures; EXPRESSED DURING: 14 growth stages; BEST Arabidopsis thaliana protein match is: unknown protein (TAIR:AT1G06540.1); Has 194 Blast hits to 176 proteins in 78 species: Archae - 0; Bacteria - 101; Metazoa - 15; Fung…
AT2G30930.1	Bra018290	0	0.3974	0.2439	0.613739	0.16	6.07	0	4.26	1	0.016	1	0.31	unknown protein; FUNCTIONS IN: molecular_function unknown; INVOLVED IN: biological_process unknown; LOCATED IN: chloroplast, plasma membrane, membrane; EXPRESSED IN: 24 plant structures; EXPRESSED DURING: 14 growth stages; BEST Arabidopsis thaliana protein match is: unknown protein (TAIR:AT1G06540.1); Has 194 Blast hits to 176 proteins in 78 species: Archae - 0; Bacteria - 101; Metazoa - 15; Fung…
AT3G12980.1	Bra001481	0	0.356	0.1103	0.309831	8.52	11.77	10.55	3.29	0.56	0.15	0.23	1	histone acetyltransferase of the CBP family 5
AT3G12980.1	Bra039359	0	0.371	0.1072	0.288949	6.4	10.26	10.91	4.16	0.8	0.19	0.14	0.99	histone acetyltransferase of the CBP family 5
AT1G21200.1	Bra025881	0	1.6729	0.0802	0.0479407	11.49	14	14.88	15.4	0.81	0.45	0.38	0.62	sequence-specific DNA binding transcription factors
AT1G21200.1	Bra016429	0	1.5226	0.0783	0.0514252	5.26	8.58	7.43	11.32	0.92	0.51	0.65	0.28	sequence-specific DNA binding transcription factors
AT5G60080.1	Bra020264	0	0.6493	0.4248	0.654243	n/a	n/a	n/a	n/a	n/a	n/a	n/a	n/a	Protein kinase superfamily protein
AT5G60080.1	Bra002513	0	0.5277	0.5042	0.955467	n/a	n/a	n/a	n/a	n/a	n/a	n/a	n/a	Protein kinase superfamily protein
AT1G30300.1	Bra010779	0	0.4184	0.0312	0.0745698	11.81	12.37	17.77	7.88	0.67	0.52	0.05	0.99	Metallo-hydrolase/oxidoreductase superfamily protein
AT1G30300.1	Bra032379	0	0.3775	0.0311	0.0823841	0.54	0.21	0.03	0.05	1	1	1	1	Metallo-hydrolase/oxidoreductase superfamily protein
AT2G35620.1	Bra023017	0	0.392	0.0889	0.226786	29.87	31.26	36.89	25.61	0.58	0.41	0.073	0.98	Leucine-rich repeat protein kinase family protein
AT2G35620.1	Bra017307	0	0.4218	0.0727	0.172357	21.57	32.11	32.93	17.69	0.85	0.069	0.047	1	Leucine-rich repeat protein kinase family protein
AT2G35620.1	Bra005319	0	0.3774	0.0789	0.209062	9.15	12.07	11.92	4.21	0.56	0.16	0.2	1	Leucine-rich repeat protein kinase family protein
AT3G13310.1	Bra001497	0	0.4754	0.0967	0.203408	16.76	7.12	13.25	9.08	0.059	0.95	0.24	0.94	Chaperone DnaJ-domain superfamily protein
AT3G13310.1	Bra034691	0	0.752	0.1142	0.151862	73.61	57.44	33.41	111.46	0.2	0.91	1	1.3e-05	Chaperone DnaJ-domain superfamily protein
AT3G13310.1	Bra039384	0	0.7034	0.0988	0.140461	61.87	80.72	45.5	92.8	0.85	0.044	1	0.057	Chaperone DnaJ-domain superfamily protein
AT2G28840.1	Bra000480	0	0.4989	0.0435	0.0871918	52.88	42.13	60.73	119.09	0.98	1	0.75	7.6e-08	XB3 ortholog 1 in Arabidopsis thaliana
AT2G28840.1	Bra035664	0	0.5091	0.0717	0.140837	17.61	25.78	50.27	14.82	0.99	0.6	1.6e-07	1	XB3 ortholog 1 in Arabidopsis thaliana
AT2G28840.1	Bra011923	0	0.5825	0.0469	0.080515	70.4	116.55	105.55	303.67	1	1	1	5.3e-31	XB3 ortholog 1 in Arabidopsis thaliana
AT5G16500.1	Bra006358	0	0.6033	0.1298	0.21515	0	0	0.02	0	1	1	1	1	Protein kinase superfamily protein
AT5G16500.1	Bra008617	0	0.4644	0.1109	0.238803	0	0	0	0	1	1	1	1	Protein kinase superfamily protein
AT5G08139.1	Bra005970	0	0.6428	0.2146	0.333852	4.71	15.1	6.64	94.84	1	1	1	1.1e-29	RING/U-box superfamily protein
AT5G08139.1	Bra009323	0	0.6515	0.2114	0.324482	0	0	0	0	1	1	1	1	RING/U-box superfamily protein
AT2G02990.1	Bra026570	0	0.4063	0.0673	0.165641	27.83	4.49	11.45	34.24	0.021	1	0.98	0.0023	ribonuclease 1
AT2G02990.1	Bra024795	0	0.457	0.0731	0.159956	23.1	0.14	0.43	2.65	8e-12	1	1	1	ribonuclease 1
AT3G15380.1	Bra021107	8.99999e-40	0.5404	0.1846	0.341599	n/a	n/a	n/a	n/a	n/a	n/a	n/a	n/a	Plasma-membrane choline transporter family protein
AT3G15380.1	Bra001594	0	0.6044	0.0388	0.0641959	6.29	8.18	12.15	21.1	0.98	0.91	0.42	0.012	Plasma-membrane choline transporter family protein
AT3G15380.1	Bra027248	0	0.4039	0.0286	0.0708096	14.6	23.66	26.24	23.17	0.98	0.33	0.1	0.69	Plasma-membrane choline transporter family protein
AT1G74370.1	Bra015916	8.40779e-45	0.3593	0.1146	0.318954	9.35	12.13	7.35	18.67	0.84	0.46	0.95	0.076	RING/U-box superfamily protein
AT1G74370.1	Bra003806	0	0.2998	0.1163	0.387925	1.65	4.52	0.64	4.21	0.94	0.2	1	0.31	RING/U-box superfamily protein
AT2G43020.1	Bra000284	0	0.4081	0.0622	0.152414	0	0.48	0	0.77	1	1	1	1	polyamine oxidase 2
AT2G43020.1	Bra037741	0	0.6053	0.0218	0.0360152	18.52	4.52	24.71	25.05	0.48	1	0.036	0.14	polyamine oxidase 2
AT2G43020.1	Bra004737	0	0.6778	0.021	0.0309826	22.51	17.9	18.98	15.77	0.16	0.62	0.47	0.96	polyamine oxidase 2
AT3G15500.1	Bra021113	0	0.6105	0.1064	0.174283	0	0.21	0.21	2.86	1	1	1	0.081	NAC domain containing protein 3
AT3G15500.1	Bra001596	0	0.5822	0.0943	0.161972	0	1.35	0	6.24	1	0.85	1	0.0028	NAC domain containing protein 3
AT3G15500.1	Bra027238	0	0.5809	0.0822	0.141505	9.3	7.38	4.54	44.39	0.99	1	1	5.8e-11	NAC domain containing protein 3
AT1G51220.1	Bra030450	0	0.2606	0.0652	0.250192	0	0.29	0.06	0	1	1	1	1	WIP domain protein 5
AT1G51220.1	Bra018902	0	0.2367	0.062	0.261935	n/a	n/a	n/a	n/a	n/a	n/a	n/a	n/a	WIP domain protein 5
AT5G18280.2	Bra006450	0	0.4608	0.1136	0.246528	21.78	22.58	27.84	9.4	0.38	0.29	0.024	1	apyrase 2
AT5G18280.2	Bra002150	0	0.3227	0.0416	0.128912	21.27	33.16	36.23	8.21	0.77	0.019	0.0021	1	apyrase 2
AT4G19170.1	Bra013378	0	0.5565	0.059	0.10602	43.3	2.64	7.82	618.14	1	1	1	3.4e-267	nine-cis-epoxycarotenoid dioxygenase 4
AT4G19170.1	Bra020970	0	0.4441	0.0704	0.158523	0.14	0.7	0.39	0.31	1	1	1	1	nine-cis-epoxycarotenoid dioxygenase 4
AT4G22690.1	Bra013634	0	0.6669	0.0346	0.0518818	73.73	74.08	76.82	130.17	0.95	0.92	0.82	0.00041	cytochrome P450, family 706, subfamily A, polypeptide 1
AT4G22690.1	Bra019366	0	0.7637	0.0344	0.0450439	6.17	77.36	6.24	98.12	1	1.5e-07	1	4.4e-12	cytochrome P450, family 706, subfamily A, polypeptide 1
AT4G22690.1	Bra020836	0	0.7666	0.0356	0.0464388	120.69	132.93	142.72	97.45	0.49	0.078	0.0034	1	cytochrome P450, family 706, subfamily A, polypeptide 1
AT3G17800.2	Bra001683	0	0.5921	0.0735	0.124134	54.01	2.69	4	60.38	7.2e-07	1	1	4.8e-07	Protein of unknown function (DUF760)
AT3G17800.2	Bra022245	0	0.6092	0.0713	0.117039	105.47	34.98	43.75	223.61	0.24	1	1	6.7e-29	Protein of unknown function (DUF760)
AT1G30710.1	Bra014886	0	1.5682	0.3874	0.247035	0.18	16.24	2.54	8.64	1	9.5e-05	0.99	0.47	FAD-binding Berberine family protein
AT1G30710.1	Bra023124	3e-33	0.4027	0.0612	0.151974	n/a	n/a	n/a	n/a	n/a	n/a	n/a	n/a	FAD-binding Berberine family protein
AT2G01570.1	Bra024875	0	0.8369	0.105	0.125463	31.39	30.28	46.34	65.74	0.98	0.99	0.19	0.0056	GRAS family transcription factor family protein
AT2G01570.1	Bra017443	0	1.07	0.1045	0.0976635	51.21	32.63	70.53	70.22	0.72	1	0.0045	0.19	GRAS family transcription factor family protein
AT2G43790.1	Bra000326	0	1.2763	0.0209	0.0163755	53.35	136.98	86.29	58.49	1	1e-11	0.17	1	MAP kinase 6
AT2G43790.1	Bra004784	0	0.7435	0.0198	0.0266308	26.44	56.26	43.07	19.47	0.97	5e-05	0.05	1	MAP kinase 6
AT1G20780.1	Bra012249	0	0.6515	0.0739	0.113431	20.6	17.11	29.48	16.95	0.55	0.82	0.012	0.98	senescence-associated E3 ubiquitin ligase 1
AT1G20780.1	Bra016453	0	0.7668	0.0851	0.110981	32.96	25.9	44.17	18.21	0.3	0.82	0.00094	1	senescence-associated E3 ubiquitin ligase 1
AT1G09010.1	Bra018587	0	0.3308	0.0615	0.185913	5.29	8.02	7.43	6.17	0.79	0.27	0.41	0.79	glycoside hydrolase family 2 protein
AT1G09010.1	Bra030751	0	0.4567	0.0676	0.148018	7.32	4.73	7.31	1.87	0.19	0.74	0.17	1	glycoside hydrolase family 2 protein
AT3G24250.1	Bra028350	1e-24	0.561	0.1692	0.301604	0.12	0	0.51	0	1	1	1	1	glycine-rich protein
AT3G24250.1	Bra001933	4e-19	0.5046	0.1612	0.319461	n/a	n/a	n/a	n/a	n/a	n/a	n/a	n/a	glycine-rich protein
AT4G28440.1	Bra011028	0	0.4323	0.0581	0.134397	31.53	39	46.01	54.85	0.97	0.67	0.16	0.19	Nucleic acid-binding, OB-fold-like protein
AT4G28440.1	Bra024203	0	0.5468	0.0695	0.127103	103.11	104.12	174.53	57.26	0.65	0.56	2.5e-14	1	Nucleic acid-binding, OB-fold-like protein
AT4G28440.1	Bra010368	0	0.5303	0.0778	0.146709	57.29	84.23	115.29	29.09	0.96	0.019	1.7e-10	1	Nucleic acid-binding, OB-fold-like protein
AT5G46840.1	Bra022068	2e-32	0.3674	0.1304	0.354927	0	0.56	0.55	2.13	1	1	1	0.2	RNA-binding (RRM/RBD/RNP motifs) family protein
AT5G46840.1	Bra024991	0	0.5834	0.0567	0.0971889	22.41	33.68	33.65	72.6	1	0.87	0.83	7.4e-06	RNA-binding (RRM/RBD/RNP motifs) family protein
AT4G34580.1	Bra011544	0	0.4612	0.054	0.117086	0.13	2.69	0.33	0.24	1	0.057	1	1	Sec14p-like phosphatidylinositol transfer family protein
AT4G34580.1	Bra017663	0	0.3753	0.0922	0.24567	0	0.51	0.24	1.01	1	1	1	0.28	Sec14p-like phosphatidylinositol transfer family protein
AT4G34580.1	Bra034638	0	0.4412	0.0376	0.0852221	0	0.06	0	0.46	1	1	1	1	Sec14p-like phosphatidylinositol transfer family protein
AT2G03290.1	Bra026559	0	0.5631	0.1894	0.336352	0	0.15	0	0.34	1	1	1	1	emp24/gp25L/p24 family/GOLD family protein
AT2G03290.1	Bra024781	0	0.4645	0.1504	0.323789	0	1.86	0.36	4.64	1	0.81	1	0.058	emp24/gp25L/p24 family/GOLD family protein
AT5G53070.1	Bra022625	0	0.4471	0.0403	0.0901364	18.55	11.36	20.96	30.41	0.68	0.99	0.41	0.049	Ribosomal protein L9/RNase H1
AT5G53070.1	Bra003084	0	0.512	0.0484	0.0945312	19.83	20.19	29.75	40.75	0.97	0.94	0.25	0.037	Ribosomal protein L9/RNase H1
AT4G33565.1	Bra037002	0	0.4136	0.1908	0.461315	6.31	16.65	4.53	18.73	0.98	0.054	1	0.062	RING/U-box superfamily protein
AT4G33565.1	Bra034573	0	0.518	0.1955	0.377413	23.93	23.83	15.2	47.49	0.81	0.79	1	0.00071	RING/U-box superfamily protein
AT1G11660.1	Bra019840	0	0.3938	0.0543	0.137887	15.21	17.87	18.96	7.44	0.46	0.21	0.11	1	heat shock protein 70 (Hsp 70) family protein
AT1G11660.1	Bra016825	0	0.4589	0.2446	0.533014	0.99	0.39	0.26	0.76	1	1	1	1	heat shock protein 70 (Hsp 70) family protein
AT2G01610.1	Bra026646	0	0.4184	0.2054	0.490918	3.03	174.02	11.24	18.03	1	6.5e-75	1	1	Plant invertase/pectin methylesterase inhibitor superfamily protein
AT2G01610.1	Bra024869	8.00141e-43	0.4088	0.3354	0.82045	0	0	0	0.07	1	1	1	1	Plant invertase/pectin methylesterase inhibitor superfamily protein
AT2G01610.1	Bra017437	0	0.3917	0.179	0.456982	10	23.07	28.86	7.26	0.98	0.05	0.00088	1	Plant invertase/pectin methylesterase inhibitor superfamily protein
AT5G57200.1	Bra020460	0	0.4813	0.0375	0.077914	0.61	0.22	0.04	0.03	1	1	1	1	ENTH/ANTH/VHS superfamily protein
AT5G57200.1	Bra002750	0	0.4414	0.0373	0.0845039	0	0.11	0	0	1	1	1	1	ENTH/ANTH/VHS superfamily protein
AT3G60420.3	Bra014487	0	0.9293	0.2101	0.226084	4.55	19.44	7.93	4.35	0.98	0.00011	0.74	1	Phosphoglycerate mutase family protein
AT3G60420.3	Bra003411	0	0.7859	0.2407	0.306273	24.3	30.94	54.06	7.05	0.84	0.33	4.3e-08	1	Phosphoglycerate mutase family protein
[truncated: 17,116 more rows]
